# Supplementary material for: Scarless Gene Tagging with One-Step Transformation and Two-Step Selection in Saccharomyces cerevisiae and Schizosaccharomyces pombe
Source: PLoS One. 2016 Oct 13;11(10):e0163950. doi: 10.1371/journal.pone.0163950 (PMC5063382; doi:10.1371/journal.pone.0163950)
Supplement: S1 File — (ZIP) [file pone.0163950.s007.zip]

Archive with 22 entries (19 files):
- S1_File/
- S1_File/.DS_Store
- __MACOSX/
- __MACOSX/S1_File/
- __MACOSX/S1_File/._.DS_Store
- S1_File/addEmptyPrimerEntries.m
- __MACOSX/S1_File/._addEmptyPrimerEntries.m
- S1_File/calculate_Tm_like_PrimerSelect.m
- __MACOSX/S1_File/._calculate_Tm_like_PrimerSelect.m
- S1_File/correctPrimerBindingSite.m
- __MACOSX/S1_File/._correctPrimerBindingSite.m
- S1_File/designPrimers_Saccharomyces_cerevisiae.m
- __MACOSX/S1_File/._designPrimers_Saccharomyces_cerevisiae.m
- S1_File/extract_gene_names_from_gb_file.m
- __MACOSX/S1_File/._extract_gene_names_from_gb_file.m
- S1_File/findGeneOfInterest.m
- __MACOSX/S1_File/._findGeneOfInterest.m
- S1_File/main_automated_primer_design.m
- __MACOSX/S1_File/._main_automated_primer_design.m
- S1_File/rdir2.m
- __MACOSX/S1_File/._rdir2.m
- __MACOSX/._S1_File
