# Supplementary material for: Scarless Gene Tagging with One-Step Transformation and Two-Step Selection in Saccharomyces cerevisiae and Schizosaccharomyces pombe
Source: PLoS One. 2016 Oct 13;11(10):e0163950. doi: 10.1371/journal.pone.0163950 (PMC5063382; doi:10.1371/journal.pone.0163950)
Supplement: S4 Table — Primer sequences for tagging every S. cerevisiae ORF at the N-terminus using the scarless tagging method (name tag: N), at the C-terminus using the scarless tagging method (name tag: C), and at the C-terminus using a selection marker (name tag: CM). The primer name is composed of three parts separated by underscores: the gene name, the tagging method (i.e. N, C, or CM), and the type of primer (i.e. F1, R1, F2, R2, or Fc). The Fc primer is used to confirm correct chromosomal integration by colony PCR. (XLSX) [file pone.0163950.s013.xlsx]

## Sheet: N-terminal (_N)
Name	Sequence	Notes
PAU8_N_F1	ttctgcgcatacgaatacacataagc	Length = 26 nt ; Tm = 58.46 C
PAU8_N_R1	CATGTTGTCTTCTTCACCCTTAGAAACcattgtatttgttttgtttgttagtgctga	Length = 57 nt ; Tm = 58.02 C
PAU8_N_F2	GCTGGTGCTGGTGCTGGTGCAgtcaaattaacttcaatcgccgctgg	Length = 47 nt ; Tm = 62.55 C
PAU8_N_R2	ggctttaatctgctggagtaccatgg	Length = 26 nt ; Tm = 60.07 C
PAU8_N_Fc	ggcacccctataattggcattcc	Length = 23 nt ; Tm = 59.30 C
YAL067W-A_N_F1	gaccattgtatttgttttgtttgttagtgc	Length = 30 nt ; Tm = 58.51 C
YAL067W-A_N_R1	CATGTTGTCTTCTTCACCCTTAGAAACcattcccacattctgcgcatacg	Length = 50 nt ; Tm = 60.93 C
YAL067W-A_N_F2	GCTGGTGCTGGTGCTGGTGCAccaattataggggtgccgaggtgc	Length = 45 nt ; Tm = 63.13 C
YAL067W-A_N_R2	gatatcaacttgtctcattaccatccgc	Length = 28 nt ; Tm = 59.17 C
YAL067W-A_N_Fc	tggcagcgacaccagcggcg	Length = 20 nt ; Tm = 68.89 C
SEO1_N_F1	gcgcagttttccgatggtcc	Length = 20 nt ; Tm = 58.93 C
SEO1_N_R1	CATGTTGTCTTCTTCACCCTTAGAAACcatgtatgttatttatatatgcagtagttctct	Length = 60 nt ; Tm = 52.85 C
SEO1_N_F2	GCTGGTGCTGGTGCTGGTGCAtattcaattgttaaagagattattgtagatccttaca	Length = 58 nt ; Tm = 58.43 C
SEO1_N_R2	ctcttgttcatcgaaaaatctccacc	Length = 26 nt ; Tm = 58.24 C
SEO1_N_Fc	agatcacgttctgtggcgttatcc	Length = 24 nt ; Tm = 58.12 C
YAL065C_N_F1	ccaaggggacaacagagcaaacc	Length = 23 nt ; Tm = 60.48 C
YAL065C_N_R1	CATGTTGTCTTCTTCACCCTTAGAAACcattttagagctgacagactcttcattcg	Length = 56 nt ; Tm = 59.07 C
YAL065C_N_F2	GCTGGTGCTGGTGCTGGTGCAaacagtgctaccagtgagacaacaacc	Length = 48 nt ; Tm = 58.68 C
YAL065C_N_R2	gcgtttaccatacgattgccagc	Length = 23 nt ; Tm = 59.38 C
YAL065C_N_Fc	aaagcaaactacggagacaacaaagc	Length = 26 nt ; Tm = 58.22 C
YAL064W-B_N_F1	ccggaagttattagactcttggtgttgc	Length = 28 nt ; Tm = 60.42 C
YAL064W-B_N_R1	CATGTTGTCTTCTTCACCCTTAGAAACcattgtttcgacggccacgg	Length = 47 nt ; Tm = 60.58 C
YAL064W-B_N_F2	GCTGGTGCTGGTGCTGGTGCAgcaggtgaagcagtttcggaacac	Length = 45 nt ; Tm = 60.76 C
YAL064W-B_N_R2	gtgccacaacagagtataccacatgg	Length = 26 nt ; Tm = 58.34 C
YAL064W-B_N_Fc	tggtgtgctacgaggctgttgc	Length = 22 nt ; Tm = 59.70 C
TDA8_N_F1	aacggacccgaggaaaaatgg	Length = 21 nt ; Tm = 58.66 C
TDA8_N_R1	CATGTTGTCTTCTTCACCCTTAGAAACcatttctagagtagcgttttttgggatagt	Length = 57 nt ; Tm = 58.21 C
TDA8_N_F2	GCTGGTGCTGGTGCTGGTGCAacaggttactttttaccaccacaaacaag	Length = 50 nt ; Tm = 58.22 C
TDA8_N_R2	agtagtaacatcaggcaattccacgc	Length = 26 nt ; Tm = 58.66 C
TDA8_N_Fc	gccacgtccaatgttgtttcagg	Length = 23 nt ; Tm = 60.03 C
YAL064W_N_F1	ataattacttacttagtcaatatggctgcgc	Length = 31 nt ; Tm = 58.22 C
YAL064W_N_R1	CATGTTGTCTTCTTCACCCTTAGAAACcattacaaatcgttgcaaaggccg	Length = 51 nt ; Tm = 61.21 C
YAL064W_N_F2	GCTGGTGCTGGTGCTGGTGCAaatccttttgcatcgctagaaggac	Length = 46 nt ; Tm = 58.08 C
YAL064W_N_R2	cgggctctggatttatgtggcc	Length = 22 nt ; Tm = 61.20 C
YAL064W_N_Fc	ccactaacctggagttgattatcgagg	Length = 27 nt ; Tm = 59.27 C
YAL063C-A_N_F1	gcaggtgaatttccattacgtttcg	Length = 25 nt ; Tm = 59.64 C
YAL063C-A_N_R1	CATGTTGTCTTCTTCACCCTTAGAAACcatacatacagtgggacctcatgagatcc	Length = 56 nt ; Tm = 60.80 C
YAL063C-A_N_F2	GCTGGTGCTGGTGCTGGTGCAtgccctcgcacagttttgctc	Length = 42 nt ; Tm = 59.76 C
YAL063C-A_N_R2	cccaagatctaatggacactgaaatgc	Length = 27 nt ; Tm = 59.96 C
YAL063C-A_N_Fc	aaataatgactgatgataagaattcaacaacg	Length = 32 nt ; Tm = 58.56 C
FLO9_N_F1	gacaattcagatggcataaagaaaacg	Length = 27 nt ; Tm = 58.27 C
FLO9_N_R1	CATGTTGTCTTCTTCACCCTTAGAAACcatttttggggcttttattgtacaattg	Length = 55 nt ; Tm = 59.08 C
FLO9_N_F2	GCTGGTGCTGGTGCTGGTGCAtctctggcacattattgtttactactagccatc	Length = 54 nt ; Tm = 61.22 C
FLO9_N_R2	ccccaattaccatataaatcttcttgagg	Length = 29 nt ; Tm = 58.70 C
FLO9_N_Fc	aaaggaaaggtacatcacacacgacc	Length = 26 nt ; Tm = 58.39 C
GDH3_N_F1	ggaaaaaatgcggagagggagc	Length = 22 nt ; Tm = 59.84 C
GDH3_N_R1	CATGTTGTCTTCTTCACCCTTAGAAACcattttttactttttaccttttcttttcggtg	Length = 59 nt ; Tm = 60.17 C
GDH3_N_F2	GCTGGTGCTGGTGCTGGTGCAacaagcgaaccagagtttcagcagg	Length = 46 nt ; Tm = 61.63 C
GDH3_N_R2	cccatatctagcccagtgagcgc	Length = 23 nt ; Tm = 60.68 C
GDH3_N_Fc	cagtttgcttgattggcccagc	Length = 22 nt ; Tm = 60.36 C
BDH2_N_F1	gggggatagtggcattggttagc	Length = 23 nt ; Tm = 59.43 C
BDH2_N_R1	CATGTTGTCTTCTTCACCCTTAGAAACcattctgaaatatgttcaatgaatttattgtta	Length = 60 nt ; Tm = 56.97 C
BDH2_N_F2	GCTGGTGCTGGTGCTGGTGCAagagccttagcgtatttcggtaaagg	Length = 47 nt ; Tm = 58.58 C
BDH2_N_R2	tgtacctgtgggctcgacaactacc	Length = 25 nt ; Tm = 60.11 C
BDH2_N_Fc	cggggtgaggagattacatgtcg	Length = 23 nt ; Tm = 59.17 C
BDH1_N_F1	tcaagccggatttgctcacg	Length = 20 nt ; Tm = 58.29 C
BDH1_N_R1	CATGTTGTCTTCTTCACCCTTAGAAACcataattaattaaaactttttttagttcctttt	Length = 60 nt ; Tm = 54.11 C
BDH1_N_F2	GCTGGTGCTGGTGCTGGTGCAagagctttggcatatttcaagaaggg	Length = 47 nt ; Tm = 59.17 C
BDH1_N_R2	tggcagcatcaacgaccacg	Length = 20 nt ; Tm = 59.97 C
BDH1_N_Fc	catcatatgtacatttatcgagccaatcg	Length = 29 nt ; Tm = 59.79 C
ECM1_N_F1	gattgaggacggttgggaaaagg	Length = 23 nt ; Tm = 59.52 C
ECM1_N_R1	CATGTTGTCTTCTTCACCCTTAGAAACcattcaatacttctaaagggtccttaacca	Length = 57 nt ; Tm = 58.60 C
ECM1_N_F2	GCTGGTGCTGGTGCTGGTGCAtgggaacaaagacgacaaaaggtagt	Length = 47 nt ; Tm = 58.23 C
ECM1_N_R2	ggccagtttgtcttccagagcc	Length = 22 nt ; Tm = 58.69 C
ECM1_N_Fc	acatcgccatggaagattgtaagc	Length = 24 nt ; Tm = 58.14 C
CNE1_N_F1	gattcggtgtcctgccagacg	Length = 21 nt ; Tm = 58.95 C
CNE1_N_R1	CATGTTGTCTTCTTCACCCTTAGAAACcatagtactactttgtgtggccgttatctatat	Length = 60 nt ; Tm = 57.44 C
CNE1_N_F2	GCTGGTGCTGGTGCTGGTGCAaaattttctgcgtatttatggtggctg	Length = 48 nt ; Tm = 59.62 C
CNE1_N_R2	cgtactggacaaccaaggtatccg	Length = 24 nt ; Tm = 58.40 C
CNE1_N_Fc	cagaggataacacagtgcagaagactcc	Length = 28 nt ; Tm = 59.63 C
GPB2_N_F1	gcttactgcggccgtcgtgc	Length = 20 nt ; Tm = 62.34 C
GPB2_N_R1	CATGTTGTCTTCTTCACCCTTAGAAACcatgcctatgatttagtaatgcgacaatgg	Length = 57 nt ; Tm = 62.38 C
GPB2_N_F2	GCTGGTGCTGGTGCTGGTGCAgaaatttccagttcaccatggaacg	Length = 46 nt ; Tm = 59.48 C
GPB2_N_R2	aacgcatgcccattatgtcgc	Length = 21 nt ; Tm = 59.25 C
GPB2_N_Fc	cgcattatagatcgcatattagagcaacc	Length = 29 nt ; Tm = 60.38 C
PEX22_N_F1	ggcggattgatatctagacggagc	Length = 24 nt ; Tm = 59.02 C
PEX22_N_R1	CATGTTGTCTTCTTCACCCTTAGAAACcatgttttatatcttcttcttctttattcttca	Length = 60 nt ; Tm = 55.58 C
PEX22_N_F2	GCTGGTGCTGGTGCTGGTGCAccaccaccatcaagaagtagaataaacaaaa	Length = 52 nt ; Tm = 60.77 C
PEX22_N_R2	cgaaaggcatccccaatggc	Length = 20 nt ; Tm = 60.85 C
PEX22_N_Fc	ggtgtcggtggcacttctttgc	Length = 22 nt ; Tm = 60.27 C
ACS1_N_F1	gccgtggcaaatgattgggg	Length = 20 nt ; Tm = 61.60 C
ACS1_N_R1	CATGTTGTCTTCTTCACCCTTAGAAACcatagcacagtgggcaatgtctttc	Length = 52 nt ; Tm = 58.63 C
ACS1_N_F2	GCTGGTGCTGGTGCTGGTGCAtcgccctctgccgtacaatcatc	Length = 44 nt ; Tm = 61.83 C
ACS1_N_R2	atggcttagaccagtttaaaaattggg	Length = 27 nt ; Tm = 58.20 C
ACS1_N_Fc	ccccctcaaaaggcactcacc	Length = 21 nt ; Tm = 59.22 C
FLC2_N_F1	tctgggaggataatcttttcttttttcc	Length = 28 nt ; Tm = 58.63 C
FLC2_N_R1	CATGTTGTCTTCTTCACCCTTAGAAACcatggctatataatctttttatcacgtcaatat	Length = 60 nt ; Tm = 57.34 C
FLC2_N_F2	GCTGGTGCTGGTGCTGGTGCAatcttcctaaacaccttcgcaaggtgc	Length = 48 nt ; Tm = 62.55 C
FLC2_N_R2	ggcaaagcgatacttggccc	Length = 20 nt ; Tm = 58.14 C
FLC2_N_Fc	tgcttttgtttttttaagaatgtcggg	Length = 27 nt ; Tm = 59.71 C
OAF1_N_F1	aaacgcccgcaacaacaacc	Length = 20 nt ; Tm = 59.27 C
OAF1_N_R1	CATGTTGTCTTCTTCACCCTTAGAAACcatgacttacgcaacctaatctattattaacct	Length = 60 nt ; Tm = 58.39 C
OAF1_N_F2	GCTGGTGCTGGTGCTGGTGCAgtcgaaaatagtacgcagaaggccc	Length = 46 nt ; Tm = 60.17 C
OAF1_N_R2	gtggtgctggctgttttgatacg	Length = 23 nt ; Tm = 58.20 C
OAF1_N_Fc	ttttaacaacaacggcagcaacg	Length = 23 nt ; Tm = 58.76 C
AIM2_N_F1	aacggctctcatttttgggtcc	Length = 22 nt ; Tm = 58.02 C
AIM2_N_R1	CATGTTGTCTTCTTCACCCTTAGAAACcatttgattgaaataattttgttctgctgtag	Length = 59 nt ; Tm = 59.04 C
AIM2_N_F2	GCTGGTGCTGGTGCTGGTGCAgcatctaatcaacctggcaagtgttgc	Length = 48 nt ; Tm = 62.65 C
AIM2_N_R2	catcaacaattttcttggtgacttcagg	Length = 28 nt ; Tm = 60.00 C
AIM2_N_Fc	gaagaaacagcagcaaaagatgtcg	Length = 25 nt ; Tm = 58.24 C
GEM1_N_F1	aagacggaagctcgatgctaacg	Length = 23 nt ; Tm = 58.61 C
GEM1_N_R1	CATGTTGTCTTCTTCACCCTTAGAAACcattgtgttgttcaacacattagtatttagaag	Length = 60 nt ; Tm = 57.41 C
GEM1_N_F2	GCTGGTGCTGGTGCTGGTGCAactaaagaaacgattcgggtagttatttgc	Length = 51 nt ; Tm = 59.63 C
GEM1_N_R2	cagggatctgaaatgaggcaacc	Length = 23 nt ; Tm = 58.45 C
GEM1_N_Fc	gaatagaggagttacaaagaagatggatatcc	Length = 32 nt ; Tm = 58.01 C
SPC72_N_F1	atcaacataacaagcaagaagttcaacg	Length = 28 nt ; Tm = 58.07 C
SPC72_N_R1	CATGTTGTCTTCTTCACCCTTAGAAACcatggctataactttccttatgttgtttgc	Length = 57 nt ; Tm = 59.61 C
SPC72_N_F2	GCTGGTGCTGGTGCTGGTGCAgtacgtcgatggattcctagtggcagg	Length = 48 nt ; Tm = 63.50 C
SPC72_N_R2	gtgtcattgcccagcgatgg	Length = 20 nt ; Tm = 58.34 C
SPC72_N_Fc	ggctgcggatccatgtttgc	Length = 20 nt ; Tm = 59.79 C
AIM1_N_F1	ctcaatccggaaatgtgtctcagc	Length = 24 nt ; Tm = 58.63 C
AIM1_N_R1	CATGTTGTCTTCTTCACCCTTAGAAACcatttctatgttttaccttctcttttcgct	Length = 57 nt ; Tm = 58.30 C
AIM1_N_F2	GCTGGTGCTGGTGCTGGTGCAaagctcccacagaccatgctacg	Length = 44 nt ; Tm = 59.13 C
AIM1_N_R2	ggccatgccatctggaaatatcg	Length = 23 nt ; Tm = 61.05 C
AIM1_N_Fc	caggccttcgaactttttactgacc	Length = 25 nt ; Tm = 58.41 C
YAL044W-A_N_F1	tcttgcactttacacacttcaggttcc	Length = 27 nt ; Tm = 58.78 C
YAL044W-A_N_R1	CATGTTGTCTTCTTCACCCTTAGAAACcattattctctttccactttcgtttgctgc	Length = 57 nt ; Tm = 63.01 C
YAL044W-A_N_F2	GCTGGTGCTGGTGCTGGTGCAttcaagagagcaatgagcacagatgg	Length = 47 nt ; Tm = 60.52 C
YAL044W-A_N_R2	gctttggattcatactcctgtgggg	Length = 25 nt ; Tm = 60.66 C
YAL044W-A_N_Fc	catggatccgcagccaccgg	Length = 20 nt ; Tm = 64.89 C
GCV3_N_F1	cactgttcgcgacctgctgc	Length = 20 nt ; Tm = 58.97 C
GCV3_N_R1	CATGTTGTCTTCTTCACCCTTAGAAACcattgtcgatgtggtatgcttcatgtgg	Length = 55 nt ; Tm = 63.83 C
GCV3_N_F2	GCTGGTGCTGGTGCTGGTGCAttacgcactactagactatggaccaccc	Length = 49 nt ; Tm = 58.97 C
GCV3_N_R2	tctcggaggctgacttgacgg	Length = 21 nt ; Tm = 58.83 C
GCV3_N_Fc	ttatgtttagacccccagtgcagg	Length = 24 nt ; Tm = 58.06 C
PTA1_N_F1	cgaatgcgtccagcgacagc	Length = 20 nt ; Tm = 61.14 C
PTA1_N_R1	CATGTTGTCTTCTTCACCCTTAGAAACcattgcgctgcttagtggtagttatatgc	Length = 56 nt ; Tm = 61.19 C
PTA1_N_F2	GCTGGTGCTGGTGCTGGTGCAtcatctgcagagatggaacaattgttac	Length = 49 nt ; Tm = 58.64 C
PTA1_N_R2	caccagcgggtatgaagcgc	Length = 20 nt ; Tm = 59.98 C
PTA1_N_Fc	ccctggtgcggactcgtacg	Length = 20 nt ; Tm = 59.86 C
ERV46_N_F1	tgtgcatggccagtgtcttgg	Length = 21 nt ; Tm = 58.93 C
ERV46_N_R1	CATGTTGTCTTCTTCACCCTTAGAAACcatgatgtctattgtgtctagctatgtgtgtta	Length = 60 nt ; Tm = 58.39 C
ERV46_N_F2	GCTGGTGCTGGTGCTGGTGCAaaaaggtccacgttgctgtcgc	Length = 43 nt ; Tm = 59.94 C
ERV46_N_R2	ccctgcgtcaagaatgtctagttgc	Length = 25 nt ; Tm = 59.99 C
ERV46_N_Fc	ttgggcagcatctccgttgg	Length = 20 nt ; Tm = 60.30 C
CDC24_N_F1	atcgatctggggcaagaagagc	Length = 22 nt ; Tm = 58.30 C
CDC24_N_R1	CATGTTGTCTTCTTCACCCTTAGAAACcatgatctctcgggttggattagcag	Length = 53 nt ; Tm = 60.88 C
CDC24_N_F2	GCTGGTGCTGGTGCTGGTGCAgcgatccaaacccgttttgc	Length = 41 nt ; Tm = 58.84 C
CDC24_N_R2	gccaagtcgctactgtcccgg	Length = 21 nt ; Tm = 60.37 C
CDC24_N_Fc	cctagctgtgggcactgtcatgg	Length = 23 nt ; Tm = 60.29 C
CLN3_N_F1	tctgaggaaagaggactatacccattagg	Length = 29 nt ; Tm = 58.68 C
CLN3_N_R1	CATGTTGTCTTCTTCACCCTTAGAAACcatcgtacagaaagcgtatcaaatcagtg	Length = 56 nt ; Tm = 60.16 C
CLN3_N_F2	GCTGGTGCTGGTGCTGGTGCAgccatattgaaggataccataattagatacg	Length = 52 nt ; Tm = 58.11 C
CLN3_N_R2	cgcatcttcggattaacttgtggc	Length = 24 nt ; Tm = 60.58 C
CLN3_N_Fc	tttcttgattttttcttctactactgagtctgc	Length = 33 nt ; Tm = 58.84 C
CYC3_N_F1	aaaaaagaaaaaaaagttgtacgtatggtagc	Length = 32 nt ; Tm = 58.51 C
CYC3_N_R1	CATGTTGTCTTCTTCACCCTTAGAAACcattttttgtagtttctgttgtatttgctctgc	Length = 60 nt ; Tm = 61.57 C
CYC3_N_F2	GCTGGTGCTGGTGCTGGTGCAggttggttttgggcagatcaaaaaa	Length = 46 nt ; Tm = 60.94 C
CYC3_N_R2	ctaaccatagcattgtacatctgttgtgg	Length = 29 nt ; Tm = 58.19 C
CYC3_N_Fc	gctttcaagggagcaagttgtgg	Length = 23 nt ; Tm = 58.79 C
CDC19_N_F1	tcttccaagtgatttcctttccttcc	Length = 26 nt ; Tm = 58.99 C
CDC19_N_R1	CATGTTGTCTTCTTCACCCTTAGAAACcattgtgatgatgttttatttgttttgattgg	Length = 59 nt ; Tm = 61.45 C
CDC19_N_F2	GCTGGTGCTGGTGCTGGTGCAtctagattagaaagattgacctcattaaacgttg	Length = 55 nt ; Tm = 60.02 C
CDC19_N_R2	ggtgggattgggtagtcaacatcg	Length = 24 nt ; Tm = 60.12 C
CDC19_N_Fc	ctttgttcaatggatcttagctaaaatgc	Length = 29 nt ; Tm = 58.18 C
YAL037C-A_N_F1	gaagaataggacggagtagcacttatcg	Length = 28 nt ; Tm = 58.19 C
YAL037C-A_N_R1	CATGTTGTCTTCTTCACCCTTAGAAACcatagagtcaaaatttgctaaatttgatccc	Length = 58 nt ; Tm = 59.85 C
YAL037C-A_N_F2	GCTGGTGCTGGTGCTGGTGCAtcaatctcgtttccaaaaatgcaac	Length = 46 nt ; Tm = 58.21 C
YAL037C-A_N_R2	aagggtgacacttacgtttccatcc	Length = 25 nt ; Tm = 58.34 C
YAL037C-A_N_Fc	gggattatgttatgaaaagaatacgtactagatgg	Length = 35 nt ; Tm = 60.17 C
YAL037W_N_F1	cttctggccttcgtttggtgg	Length = 21 nt ; Tm = 58.17 C
YAL037W_N_R1	CATGTTGTCTTCTTCACCCTTAGAAACcatagcagtgttatttcctttgctttttgc	Length = 57 nt ; Tm = 61.40 C
YAL037W_N_F2	GCTGGTGCTGGTGCTGGTGCAgatatggaaatcgaagattcaagccc	Length = 47 nt ; Tm = 59.17 C
YAL037W_N_R2	cccatctgcaagtactgtccaacg	Length = 24 nt ; Tm = 59.39 C
YAL037W_N_Fc	catgattatcaggatggcgaaagg	Length = 24 nt ; Tm = 58.42 C
RBG1_N_F1	agttctgttggttctttttactctttttcg	Length = 30 nt ; Tm = 58.30 C
RBG1_N_R1	CATGTTGTCTTCTTCACCCTTAGAAACcattttgctcaatcaacaactctacgc	Length = 54 nt ; Tm = 59.21 C
RBG1_N_F2	GCTGGTGCTGGTGCTGGTGCAtctactacagttgaaaaaatcaaagctatcgaag	Length = 55 nt ; Tm = 60.21 C
RBG1_N_R2	ggggacggtaaccagggtgg	Length = 20 nt ; Tm = 59.67 C
RBG1_N_Fc	gcgtcttcttcgaattcctcatcc	Length = 24 nt ; Tm = 59.10 C
FUN12_N_F1	cgggccatttcatcttcgatagc	Length = 23 nt ; Tm = 60.51 C
FUN12_N_R1	CATGTTGTCTTCTTCACCCTTAGAAACcatctttcacttatctgatgttcctgattgc	Length = 58 nt ; Tm = 61.34 C
FUN12_N_F2	GCTGGTGCTGGTGCTGGTGCAgcgaaaaagagtaaaaagaaccaacagaac	Length = 51 nt ; Tm = 60.17 C
FUN12_N_R2	ttctccttttcctttttttccttctcc	Length = 27 nt ; Tm = 58.81 C
FUN12_N_Fc	acccaaatggaaagatgtggcc	Length = 22 nt ; Tm = 58.54 C
MTW1_N_F1	tgaaggtcgttttcggcatcg	Length = 21 nt ; Tm = 59.48 C
MTW1_N_R1	CATGTTGTCTTCTTCACCCTTAGAAACcatggttgttttgatcgtcttaaccc	Length = 53 nt ; Tm = 58.71 C
MTW1_N_F2	GCTGGTGCTGGTGCTGGTGCAtctgctcccactatgagatccacc	Length = 45 nt ; Tm = 58.11 C
MTW1_N_R2	tggcgtccaaatactcttcaggg	Length = 23 nt ; Tm = 58.98 C
MTW1_N_Fc	ccgattggctgctattgaagaagc	Length = 24 nt ; Tm = 60.03 C
FUN19_N_F1	gtcaacacattagatcgattcaaagttacg	Length = 30 nt ; Tm = 58.64 C
FUN19_N_R1	CATGTTGTCTTCTTCACCCTTAGAAACcatgtttcccctataaatgttacgatgc	Length = 55 nt ; Tm = 59.04 C
FUN19_N_F2	GCTGGTGCTGGTGCTGGTGCAggattatattctcctgaatctgaaaagtctca	Length = 53 nt ; Tm = 59.04 C
FUN19_N_R2	tccagcttgggcgacaaagg	Length = 20 nt ; Tm = 59.57 C
FUN19_N_Fc	aggcgccgccatgggtgagc	Length = 20 nt ; Tm = 67.77 C
POP5_N_F1	ccttgtcttttcgcagttggtgg	Length = 23 nt ; Tm = 59.48 C
POP5_N_R1	CATGTTGTCTTCTTCACCCTTAGAAACcatttatcgacttgtttctttgttgcac	Length = 55 nt ; Tm = 58.36 C
POP5_N_F2	GCTGGTGCTGGTGCTGGTGCAgtacgtttaaaaagtagatatatcctttttgaaattata	Length = 60 nt ; Tm = 57.48 C
POP5_N_R2	caattttcgacatcaacatcaatgcc	Length = 26 nt ; Tm = 60.24 C
POP5_N_Fc	acacttcaccagccatggatgc	Length = 22 nt ; Tm = 58.36 C
PRP45_N_F1	agagtcgaccgggcatagaatagc	Length = 24 nt ; Tm = 58.75 C
PRP45_N_R1	CATGTTGTCTTCTTCACCCTTAGAAACcatatttggttgaggttgctgatacgtcc	Length = 56 nt ; Tm = 62.49 C
PRP45_N_F2	GCTGGTGCTGGTGCTGGTGCAtttagtaacagactaccacctccaaaacattc	Length = 53 nt ; Tm = 59.58 C
PRP45_N_R2	cgggtgcctgatgtgtttcgg	Length = 21 nt ; Tm = 61.82 C
PRP45_N_Fc	catgatgccgtttgggatcg	Length = 20 nt ; Tm = 58.21 C
GIP4_N_F1	gggtcgttcttcatcgtgctcg	Length = 22 nt ; Tm = 60.36 C
GIP4_N_R1	CATGTTGTCTTCTTCACCCTTAGAAACcatgttgtaatataaaactagtctaaatcctca	Length = 60 nt ; Tm = 54.46 C
GIP4_N_F2	GCTGGTGCTGGTGCTGGTGCAgtagatgtgcaaaagagaaaaaagttgctag	Length = 52 nt ; Tm = 58.79 C
GIP4_N_R2	tggaatcgacagagcaaatggtacc	Length = 25 nt ; Tm = 60.03 C
GIP4_N_Fc	ttattcccacggtatcatcaatttcc	Length = 26 nt ; Tm = 58.15 C
SNC1_N_F1	ctggcagcagctttggctagc	Length = 21 nt ; Tm = 58.86 C
SNC1_N_R1	CATGTTGTCTTCTTCACCCTTAGAAACcatggacaatgaatacgttgcgc	Length = 50 nt ; Tm = 58.86 C
SNC1_N_F2	GCTGGTGCTGGTGCTGGTGCAtcgtcatctactccctttgacccttat	Length = 48 nt ; Tm = 58.56 C
SNC1_N_R2	gttatcggctttatcttcaatggacg	Length = 26 nt ; Tm = 58.24 C
SNC1_N_Fc	acctttgattgccggaatagaagc	Length = 24 nt ; Tm = 58.65 C
MYO4_N_F1	gaaaagactgaaaaattcgaaaatatctcg	Length = 30 nt ; Tm = 58.50 C
MYO4_N_R1	CATGTTGTCTTCTTCACCCTTAGAAACcatgcgggagaactggttatagga	Length = 51 nt ; Tm = 58.14 C
MYO4_N_F2	GCTGGTGCTGGTGCTGGTGCAtcatttgaagtaggaactaagtgttggtacc	Length = 52 nt ; Tm = 58.64 C
MYO4_N_R2	ggattagcggcaataaggacaatacc	Length = 26 nt ; Tm = 59.16 C
MYO4_N_Fc	ctccgggttatccatagaatgtttacc	Length = 27 nt ; Tm = 58.30 C
FRT2_N_F1	aatttttcagtcttttcttttttttttttcg	Length = 31 nt ; Tm = 58.60 C
FRT2_N_R1	CATGTTGTCTTCTTCACCCTTAGAAACcattgtacctggacaactactggactacg	Length = 56 nt ; Tm = 59.31 C
FRT2_N_F2	GCTGGTGCTGGTGCTGGTGCAcaaaatgctcaaataaagagctcttctaaagg	Length = 53 nt ; Tm = 60.58 C
FRT2_N_R2	cattgcggtcgaggcagacg	Length = 20 nt ; Tm = 61.00 C
FRT2_N_Fc	ccctattctcatctactactgctaaacttcg	Length = 31 nt ; Tm = 58.06 C
SAW1_N_F1	ttgtctttggagaattccttaatgatatcc	Length = 30 nt ; Tm = 58.51 C
SAW1_N_R1	CATGTTGTCTTCTTCACCCTTAGAAACcatttttcacggttactgtgaagtcca	Length = 54 nt ; Tm = 59.29 C
SAW1_N_F2	GCTGGTGCTGGTGCTGGTGCAgcaccaagtatagcaacggtaaagatagc	Length = 50 nt ; Tm = 59.80 C
SAW1_N_R2	tttgggcagaacgttgatttgg	Length = 22 nt ; Tm = 58.46 C
SAW1_N_Fc	ctctaggaaggaagtaatgaggaaaatgg	Length = 29 nt ; Tm = 58.43 C
DRS2_N_F1	aaaaaaataatacctttagtagctgttgggc	Length = 31 nt ; Tm = 58.45 C
DRS2_N_R1	CATGTTGTCTTCTTCACCCTTAGAAACcatggtaaaatcagggaatgaaagaacc	Length = 55 nt ; Tm = 60.05 C
DRS2_N_F2	GCTGGTGCTGGTGCTGGTGCAaatgacgacagagaaaccccccc	Length = 44 nt ; Tm = 60.98 C
DRS2_N_R2	gctcgtagggattgtggttgatatgc	Length = 26 nt ; Tm = 60.68 C
DRS2_N_Fc	gcagcgcactgtaccataataacaacc	Length = 27 nt ; Tm = 60.75 C
MAK16_N_F1	cactttcctccagttcccaaattcc	Length = 25 nt ; Tm = 59.91 C
MAK16_N_R1	CATGTTGTCTTCTTCACCCTTAGAAACcatatcctcgttgtattctaaccgttgtagt	Length = 58 nt ; Tm = 58.58 C
MAK16_N_F2	GCTGGTGCTGGTGCTGGTGCAtccgacgaaattgtttggcaag	Length = 43 nt ; Tm = 58.59 C
MAK16_N_R2	cggaaaaacttgctccaatgtagtagg	Length = 27 nt ; Tm = 59.44 C
MAK16_N_Fc	aagaagagattaatgaactatccacatgagg	Length = 31 nt ; Tm = 58.01 C
LTE1_N_F1	tttccacttgggacattgccg	Length = 21 nt ; Tm = 59.21 C
LTE1_N_R1	CATGTTGTCTTCTTCACCCTTAGAAACcatggttcagggtagcgaatctttg	Length = 52 nt ; Tm = 59.73 C
LTE1_N_F2	GCTGGTGCTGGTGCTGGTGCAgaaatatttagccagaaagattactacccgac	Length = 53 nt ; Tm = 59.57 C
LTE1_N_R2	ctcaacaacacaaacgtcctcacg	Length = 24 nt ; Tm = 58.22 C
LTE1_N_Fc	tggttgcttctggtacttctcccc	Length = 24 nt ; Tm = 59.37 C
PMT2_N_F1	cgaaacgccatcatttacagtcg	Length = 23 nt ; Tm = 58.21 C
PMT2_N_R1	CATGTTGTCTTCTTCACCCTTAGAAACcatgattgctggaccacggttcg	Length = 50 nt ; Tm = 62.94 C
PMT2_N_F2	GCTGGTGCTGGTGCTGGTGCAtcctcgtcttcgtctaccgggtac	Length = 45 nt ; Tm = 59.39 C
PMT2_N_R2	tggtaaaattcgtgtctcaagtaataagaacc	Length = 32 nt ; Tm = 59.57 C
PMT2_N_Fc	ggcagcatcataagctacgtattcg	Length = 25 nt ; Tm = 58.10 C
FUN26_N_F1	gcacttcccataaagccttcacg	Length = 23 nt ; Tm = 58.69 C
FUN26_N_R1	CATGTTGTCTTCTTCACCCTTAGAAACcatttttgcaatctggtatgctttcttgc	Length = 56 nt ; Tm = 62.70 C
FUN26_N_F2	GCTGGTGCTGGTGCTGGTGCAagtactagtgcggacactgataccatcaag	Length = 51 nt ; Tm = 60.11 C
FUN26_N_R2	gcttaaaatattgcgaggcactgagg	Length = 26 nt ; Tm = 60.29 C
FUN26_N_Fc	gtacactacctcattataaaattgaaacgatcc	Length = 33 nt ; Tm = 58.49 C
CCR4_N_F1	ccaatactctggaaaacctcgcg	Length = 23 nt ; Tm = 58.69 C
CCR4_N_R1	CATGTTGTCTTCTTCACCCTTAGAAACcattagcggtagtttgcagggataacg	Length = 54 nt ; Tm = 61.74 C
CCR4_N_F2	GCTGGTGCTGGTGCTGGTGCAaacgacccttctttactaggctaccct	Length = 48 nt ; Tm = 58.44 C
CCR4_N_R2	tcaccccgcttccaccgccg	Length = 20 nt ; Tm = 68.50 C
CCR4_N_Fc	gcctggactgcagctcgtgg	Length = 20 nt ; Tm = 60.26 C
ATS1_N_F1	gcgaaccactcatgttttcaactatagc	Length = 28 nt ; Tm = 59.46 C
ATS1_N_R1	CATGTTGTCTTCTTCACCCTTAGAAACcatcgatacaagcctgttatagcctttaatg	Length = 58 nt ; Tm = 60.58 C
ATS1_N_F2	GCTGGTGCTGGTGCTGGTGCAagttgtgtgtatgcgtttgggtctaatgg	Length = 50 nt ; Tm = 62.84 C
ATS1_N_R2	ccacaataactgtcgtgtcccagc	Length = 24 nt ; Tm = 59.27 C
ATS1_N_Fc	gggcacttgcactacgtcatcc	Length = 22 nt ; Tm = 58.07 C
FUN30_N_F1	acaactcatcgatacaagcctgttatagc	Length = 29 nt ; Tm = 58.44 C
FUN30_N_R1	CATGTTGTCTTCTTCACCCTTAGAAACcatgttttcaactatagcgtattttctctcttt	Length = 60 nt ; Tm = 58.63 C
FUN30_N_F2	GCTGGTGCTGGTGCTGGTGCAagtggttcgcattcaaatgatgagg	Length = 46 nt ; Tm = 60.03 C
FUN30_N_R2	atgtccaattttgtctttgctgcc	Length = 24 nt ; Tm = 58.16 C
FUN30_N_Fc	cagttgcctttgcccattagacc	Length = 23 nt ; Tm = 58.57 C
YAL018C_N_F1	cttgccaaatcttattcaccacttcc	Length = 26 nt ; Tm = 58.20 C
YAL018C_N_R1	CATGTTGTCTTCTTCACCCTTAGAAACcatttcctgttgttgttattgtttgtataatgt	Length = 60 nt ; Tm = 58.40 C
YAL018C_N_F2	GCTGGTGCTGGTGCTGGTGCAagttttacaggttcattagcgctggc	Length = 47 nt ; Tm = 59.93 C
YAL018C_N_R2	ccagggcaaacattatcaagtaactcg	Length = 27 nt ; Tm = 60.00 C
YAL018C_N_Fc	gttgtggttagcgacctgccc	Length = 21 nt ; Tm = 58.05 C
PSK1_N_F1	tttgtattattttcctattatcctcttcttttcc	Length = 34 nt ; Tm = 58.10 C
PSK1_N_R1	CATGTTGTCTTCTTCACCCTTAGAAACcattacttctttgatgtttacctatatgcaaat	Length = 60 nt ; Tm = 57.43 C
PSK1_N_F2	GCTGGTGCTGGTGCTGGTGCAccctacatcggtgcttccaacc	Length = 43 nt ; Tm = 59.16 C
PSK1_N_R2	acggatgaagaagctgtcgaagg	Length = 23 nt ; Tm = 58.41 C
PSK1_N_Fc	tgaaaaggaaatcaacgttacaaagtgc	Length = 28 nt ; Tm = 59.75 C
TPD3_N_F1	tgttaatatgataaaaatacagcatccaaagc	Length = 32 nt ; Tm = 58.62 C
TPD3_N_R1	CATGTTGTCTTCTTCACCCTTAGAAACcatatttcgctcctttctgaccactc	Length = 53 nt ; Tm = 58.38 C
TPD3_N_F2	GCTGGTGCTGGTGCTGGTGCAtctggagcaagatcaacaacggc	Length = 44 nt ; Tm = 60.02 C
TPD3_N_R2	tttcctaactgttcggctaaaacgg	Length = 25 nt ; Tm = 58.78 C
TPD3_N_Fc	ccagtagaaacaatgcttggtatgtcg	Length = 27 nt ; Tm = 59.01 C
NTG1_N_F1	tctcagaacgactcgctgctgg	Length = 22 nt ; Tm = 59.17 C
NTG1_N_R1	CATGTTGTCTTCTTCACCCTTAGAAACcatattttttttttttttgggctataaagtata	Length = 60 nt ; Tm = 56.50 C
NTG1_N_F2	GCTGGTGCTGGTGCTGGTGCAcaaaagatcagtaaatactcatctatggcaattc	Length = 55 nt ; Tm = 60.16 C
NTG1_N_R2	gggctagaatcttagatctcagtactcgc	Length = 29 nt ; Tm = 58.71 C
NTG1_N_Fc	ttcgctggaccttaataatgagatcg	Length = 26 nt ; Tm = 58.71 C
SYN8_N_F1	aaggtcctgttctttcgctgtgg	Length = 23 nt ; Tm = 58.33 C
SYN8_N_R1	CATGTTGTCTTCTTCACCCTTAGAAACcataccgtgtgtgcttacgcatctattt	Length = 55 nt ; Tm = 60.36 C
SYN8_N_F2	GCTGGTGCTGGTGCTGGTGCAgatgtgttgaagctgggttatgaactgg	Length = 49 nt ; Tm = 61.73 C
SYN8_N_R2	gctcgtcatcattcttgaaccgc	Length = 23 nt ; Tm = 59.54 C
SYN8_N_Fc	tcttctctgttcctgcgtcactgg	Length = 24 nt ; Tm = 59.36 C
DEP1_N_F1	ttctttcttcgaccagatcagagagc	Length = 26 nt ; Tm = 58.33 C
DEP1_N_R1	CATGTTGTCTTCTTCACCCTTAGAAACcatctgccacgatcgatgcg	Length = 47 nt ; Tm = 59.52 C
DEP1_N_F2	GCTGGTGCTGGTGCTGGTGCAagtcagcaaacaccacaggaaagtg	Length = 46 nt ; Tm = 58.32 C
DEP1_N_R2	tcttcttggcctcatctatcgcc	Length = 23 nt ; Tm = 58.37 C
DEP1_N_Fc	gcgagcttcaacaccgacactagc	Length = 24 nt ; Tm = 61.02 C
CYS3_N_F1	cgccacactggaccccatacc	Length = 21 nt ; Tm = 60.70 C
CYS3_N_R1	CATGTTGTCTTCTTCACCCTTAGAAACcatattttttttggttttgtcttgtgtgtatat	Length = 60 nt ; Tm = 57.85 C
CYS3_N_F2	GCTGGTGCTGGTGCTGGTGCAactctacaagaatctgataaatttgctaccaagg	Length = 55 nt ; Tm = 60.85 C
CYS3_N_R2	cgatagagaccgcatgggagc	Length = 21 nt ; Tm = 58.23 C
CYS3_N_Fc	cgaaatcaacgacgacttccacc	Length = 23 nt ; Tm = 59.32 C
SWC3_N_F1	cctctggtgtttttgacgacttgg	Length = 24 nt ; Tm = 58.59 C
SWC3_N_R1	CATGTTGTCTTCTTCACCCTTAGAAACcattcttacttgtctacggcgagcg	Length = 52 nt ; Tm = 60.12 C
SWC3_N_F2	GCTGGTGCTGGTGCTGGTGCAcctgctgtcttgagaaccaggtcc	Length = 45 nt ; Tm = 59.94 C
SWC3_N_R2	gaccagagagtcgtaaagcacccc	Length = 24 nt ; Tm = 59.05 C
SWC3_N_Fc	tcccaaaggaggccagagagg	Length = 21 nt ; Tm = 59.07 C
MDM10_N_F1	ggagttccgtatattcttcgcactgg	Length = 26 nt ; Tm = 60.07 C
MDM10_N_R1	CATGTTGTCTTCTTCACCCTTAGAAACcatcaagatcggtcttctctgttcg	Length = 52 nt ; Tm = 58.01 C
MDM10_N_F2	GCTGGTGCTGGTGCTGGTGCActaccctatatggaccaagtactaagggc	Length = 50 nt ; Tm = 58.22 C
MDM10_N_R2	gcaattgtctgtatgtttcggtggc	Length = 25 nt ; Tm = 60.40 C
MDM10_N_Fc	attcctgaaaatcatcgatgctgg	Length = 24 nt ; Tm = 58.07 C
SPO7_N_F1	caggtgtattgctgagggaattcg	Length = 24 nt ; Tm = 58.58 C
SPO7_N_R1	CATGTTGTCTTCTTCACCCTTAGAAACcatgacctcctttatttagctttccactacc	Length = 58 nt ; Tm = 60.84 C
SPO7_N_F2	GCTGGTGCTGGTGCTGGTGCAgagccagagagcataggcgatgtgg	Length = 46 nt ; Tm = 63.83 C
SPO7_N_R2	gcaaaataaccctatggaggccc	Length = 23 nt ; Tm = 58.70 C
SPO7_N_Fc	attgaatgtattgggagtagatttgttgg	Length = 29 nt ; Tm = 58.00 C
FUN14_N_F1	caagcgcacgaactccgacc	Length = 20 nt ; Tm = 60.12 C
FUN14_N_R1	CATGTTGTCTTCTTCACCCTTAGAAACcattttacacctattattttaagttcttccttc	Length = 60 nt ; Tm = 56.12 C
FUN14_N_F2	GCTGGTGCTGGTGCTGGTGCAactttggcttttaatatgcaacggttgg	Length = 49 nt ; Tm = 62.12 C
FUN14_N_R2	ttgtgactacttattttgttcctcctttcc	Length = 30 nt ; Tm = 58.68 C
FUN14_N_Fc	gccagggaaggtgctagaagacg	Length = 23 nt ; Tm = 60.04 C
ERP2_N_F1	tgtgaactttaaataatattacaaattgctacagc	Length = 35 nt ; Tm = 58.50 C
ERP2_N_R1	CATGTTGTCTTCTTCACCCTTAGAAACcatggttttcctttacaatgagtgtactcc	Length = 57 nt ; Tm = 59.49 C
ERP2_N_F2	GCTGGTGCTGGTGCTGGTGCAatcaaatctacaattgctctaccctctttc	Length = 51 nt ; Tm = 58.11 C
ERP2_N_R2	aaaggtatacttccccactccaaacg	Length = 26 nt ; Tm = 58.79 C
ERP2_N_Fc	ttttcagatccgccaaggaagc	Length = 22 nt ; Tm = 59.15 C
SSA1_N_F1	aagctgtcatttgcgttttttctcc	Length = 25 nt ; Tm = 58.84 C
SSA1_N_R1	CATGTTGTCTTCTTCACCCTTAGAAACcatattatctgttatttacttgaatttttgttt	Length = 60 nt ; Tm = 53.93 C
SSA1_N_F2	GCTGGTGCTGGTGCTGGTGCAtcaaaagctgtcggtattgatttaggtac	Length = 50 nt ; Tm = 58.36 C
SSA1_N_R2	agatttgttctggggtaaagttcttgg	Length = 27 nt ; Tm = 58.22 C
SSA1_N_Fc	cgttcttgtggattgttgtaaactttcc	Length = 28 nt ; Tm = 59.25 C
EFB1_N_F1	atccacacaccgcgcacacg	Length = 20 nt ; Tm = 62.14 C
EFB1_N_R1	CATGTTGTCTTCTTCACCCTTAGAAACcattatgtgtgtatatattcggttggactcttc	Length = 60 nt ; Tm = 59.64 C
EFB1_N_F2	GCTGGTGCTGGTGCTGGTGCAgcatccaccgatttctccaagattg	Length = 46 nt ; Tm = 61.50 C
EFB1_N_R2	gcttgagaaacagcagtactattttaaaagg	Length = 31 nt ; Tm = 58.13 C
EFB1_N_Fc	aatgccgttgacaatgatgaaacc	Length = 24 nt ; Tm = 58.66 C
VPS8_N_F1	acgataaacttttcgactgcacacg	Length = 25 nt ; Tm = 58.41 C
VPS8_N_R1	CATGTTGTCTTCTTCACCCTTAGAAACcattctaggtgtaatgagtaatggtctcgg	Length = 57 nt ; Tm = 59.58 C
VPS8_N_F2	GCTGGTGCTGGTGCTGGTGCAgagcaaaatggccttgaccacg	Length = 43 nt ; Tm = 60.23 C
VPS8_N_R2	aagtgcccatcaaaaaatacgtgg	Length = 24 nt ; Tm = 58.00 C
VPS8_N_Fc	caaataaatgaaaaaaacaacgaaataacttagg	Length = 34 nt ; Tm = 59.49 C
TFC3_N_F1	gctccgaaaattaaaatactttgactgc	Length = 28 nt ; Tm = 58.17 C
TFC3_N_R1	CATGTTGTCTTCTTCACCCTTAGAAACcatttttcttgtggctagttggcttc	Length = 53 nt ; Tm = 58.47 C
TFC3_N_F2	GCTGGTGCTGGTGCTGGTGCAgtactgacgatttatcctgacgaactcg	Length = 49 nt ; Tm = 59.43 C
TFC3_N_R2	cgagtatgaatgattagcgtcgcc	Length = 24 nt ; Tm = 58.73 C
TFC3_N_Fc	ttgatcgtattatgtgtaaaaaaaaggcg	Length = 29 nt ; Tm = 58.95 C
NUP60_N_F1	ccaaatatcatgttctacttcgaagacttatagc	Length = 34 nt ; Tm = 59.70 C
NUP60_N_R1	CATGTTGTCTTCTTCACCCTTAGAAACcattggatgtcgattttaggatatcttgc	Length = 56 nt ; Tm = 60.15 C
NUP60_N_F2	GCTGGTGCTGGTGCTGGTGCAcatcgtaaatcattgaggagggctagc	Length = 48 nt ; Tm = 61.14 C
NUP60_N_R2	caatgtcgtttctggcttcaccc	Length = 23 nt ; Tm = 59.32 C
NUP60_N_Fc	gggtgttttttcaaattatttcagcagg	Length = 28 nt ; Tm = 60.18 C
ERP1_N_F1	ttccttaagaacagcgaatggatcc	Length = 25 nt ; Tm = 58.64 C
ERP1_N_R1	CATGTTGTCTTCTTCACCCTTAGAAACcatgattagtagagagattggttacctttaaat	Length = 60 nt ; Tm = 56.31 C
ERP1_N_F2	GCTGGTGCTGGTGCTGGTGCActtttaacctctcttttacaggtttttgcc	Length = 51 nt ; Tm = 59.47 C
ERP1_N_R2	tcacccgaatcagacgcaagg	Length = 21 nt ; Tm = 59.45 C
ERP1_N_Fc	cagtgcgtaaagggttctcaatcg	Length = 24 nt ; Tm = 58.74 C
SWD1_N_F1	ggtaaaactagacagcaggcaaaaacc	Length = 27 nt ; Tm = 58.78 C
SWD1_N_R1	CATGTTGTCTTCTTCACCCTTAGAAACcataacgaaaagaaccagctgatatacaca	Length = 57 nt ; Tm = 59.04 C
SWD1_N_F2	GCTGGTGCTGGTGCTGGTGCAaacatccttttacaggatccattcgc	Length = 47 nt ; Tm = 59.53 C
SWD1_N_R2	tttgaaagatcccacagttttattgacc	Length = 28 nt ; Tm = 58.81 C
SWD1_N_Fc	gtggaagcacttacgttcagcacc	Length = 24 nt ; Tm = 58.74 C
RFA1_N_F1	tgttaatagctatgcgcgtaccacc	Length = 25 nt ; Tm = 58.35 C
RFA1_N_R1	CATGTTGTCTTCTTCACCCTTAGAAACcatctcttgtaagtataatctggtcttcttgct	Length = 60 nt ; Tm = 58.65 C
RFA1_N_F2	GCTGGTGCTGGTGCTGGTGCAagcagtgttcaactttcgagggg	Length = 44 nt ; Tm = 58.33 C
RFA1_N_R2	gaccaactcaaagtcatctactaaaagaacg	Length = 31 nt ; Tm = 58.55 C
RFA1_N_Fc	cgccttttgccgttctttttgc	Length = 22 nt ; Tm = 61.54 C
SEN34_N_F1	ttcttgctggtttcgcctttacc	Length = 23 nt ; Tm = 58.40 C
SEN34_N_R1	CATGTTGTCTTCTTCACCCTTAGAAACcataaaaacctcctcgccttttgc	Length = 51 nt ; Tm = 59.11 C
SEN34_N_F2	GCTGGTGCTGGTGCTGGTGCAccaccgctagtatttgacatagatcacatc	Length = 51 nt ; Tm = 60.23 C
SEN34_N_R2	ttttctttaattttgcaatgtgttcatcc	Length = 29 nt ; Tm = 58.89 C
SEN34_N_Fc	aacactgctcatctcttgtaagtataatctgg	Length = 32 nt ; Tm = 58.22 C
YAR009C_N_F1	cgattcaggagcatcacgaacc	Length = 22 nt ; Tm = 58.13 C
YAR009C_N_R1	CATGTTGTCTTCTTCACCCTTAGAAACcatattttacgataggtgcaagtacagtgc	Length = 57 nt ; Tm = 58.72 C
YAR009C_N_F2	GCTGGTGCTGGTGCTGGTGCAgagacttttactgggtatctaaaaagtacttgcttc	Length = 57 nt ; Tm = 60.32 C
YAR009C_N_R2	gggttcgtatgaattttggtattttagtcg	Length = 30 nt ; Tm = 60.29 C
YAR009C_N_Fc	tgatgaactccctggacacctcc	Length = 23 nt ; Tm = 58.74 C
YAR010C_N_F1	aattacattgttgaaaataagaacctgttgg	Length = 31 nt ; Tm = 58.48 C
YAR010C_N_R1	CATGTTGTCTTCTTCACCCTTAGAAACcattgttgataaaggctataatattaggtatac	Length = 60 nt ; Tm = 53.63 C
YAR010C_N_F2	GCTGGTGCTGGTGCTGGTGCAgaatcccaacaattatctcaacattcacc	Length = 50 nt ; Tm = 59.96 C
YAR010C_N_R2	tccgtaaaatgaccaaccagatgg	Length = 24 nt ; Tm = 58.66 C
YAR010C_N_Fc	gaagctttatgatgtagtagagatttaaggcc	Length = 32 nt ; Tm = 58.31 C
BUD14_N_F1	ccaactgcaaaagataaaacccaacc	Length = 26 nt ; Tm = 59.88 C
BUD14_N_R1	CATGTTGTCTTCTTCACCCTTAGAAACcattctcttaccaagcagagaatgttatctaaa	Length = 60 nt ; Tm = 59.24 C
BUD14_N_F2	GCTGGTGCTGGTGCTGGTGCAagtaataaggaagagcatgttgatgagacttcc	Length = 54 nt ; Tm = 61.55 C
BUD14_N_R2	cagtatattaagtttcgaattgaagggcg	Length = 29 nt ; Tm = 59.67 C
BUD14_N_Fc	ttcgtatgtgtattctttgtaagcaatgc	Length = 29 nt ; Tm = 58.06 C
ADE1_N_F1	gcacttgatccatgtagccatactcg	Length = 26 nt ; Tm = 59.76 C
ADE1_N_R1	CATGTTGTCTTCTTCACCCTTAGAAACcattatcgttaatatttcgtatgtgtattcttt	Length = 60 nt ; Tm = 55.88 C
ADE1_N_F2	GCTGGTGCTGGTGCTGGTGCAtcaattacgaagactgaactggacgg	Length = 47 nt ; Tm = 59.45 C
ADE1_N_R2	gttgcgttttgtactttggttcgc	Length = 24 nt ; Tm = 58.71 C
ADE1_N_Fc	caaccagcgtacccctgtagaagc	Length = 24 nt ; Tm = 59.88 C
KIN3_N_F1	ttcttttcttttttttttcaattgggg	Length = 27 nt ; Tm = 58.29 C
KIN3_N_R1	CATGTTGTCTTCTTCACCCTTAGAAACcatactcacacagagaattgattcaattatca	Length = 59 nt ; Tm = 58.26 C
KIN3_N_F2	GCTGGTGCTGGTGCTGGTGCAcatagacgacagtttttccaagaataccg	Length = 50 nt ; Tm = 60.33 C
KIN3_N_R2	catctgggataaatcacccctgg	Length = 23 nt ; Tm = 58.09 C
KIN3_N_Fc	gatcctccaaagataaaagtgacggc	Length = 26 nt ; Tm = 59.33 C
CDC15_N_F1	tgtcgtttgtcatctagcggcg	Length = 22 nt ; Tm = 59.68 C
CDC15_N_R1	CATGTTGTCTTCTTCACCCTTAGAAACcatggtatagtcttaccaggaaaatggg	Length = 55 nt ; Tm = 58.35 C
CDC15_N_F2	GCTGGTGCTGGTGCTGGTGCAaacagtatggccgataccgatagagtc	Length = 48 nt ; Tm = 58.89 C
CDC15_N_R2	ccattagcgcagtattcgaggagg	Length = 24 nt ; Tm = 59.93 C
CDC15_N_Fc	gctttgcacatctcatatcggtaagg	Length = 26 nt ; Tm = 59.03 C
PAU7_N_F1	tgcagccctataggcacttttcc	Length = 23 nt ; Tm = 58.37 C
PAU7_N_R1	CATGTTGTCTTCTTCACCCTTAGAAACcattgtatttgttgttttttgggttattgc	Length = 57 nt ; Tm = 59.96 C
PAU7_N_F2	GCTGGTGCTGGTGCTGGTGCAgtcaaattaacttcaatcgctgccg	Length = 46 nt ; Tm = 59.86 C
PAU7_N_R2	tctgctggagtaccatggaacacc	Length = 24 nt ; Tm = 58.86 C
PAU7_N_Fc	ctatttcttggccaaaactgcagc	Length = 24 nt ; Tm = 58.14 C
YAR023C_N_F1	ttgaaaaaaaggaaaataccaattgagg	Length = 28 nt ; Tm = 58.22 C
YAR023C_N_R1	CATGTTGTCTTCTTCACCCTTAGAAACcattatatacttggcgcgtacaatttcg	Length = 55 nt ; Tm = 59.94 C
YAR023C_N_F2	GCTGGTGCTGGTGCTGGTGCAatcaatttcctcctttttgtcttgacg	Length = 48 nt ; Tm = 58.98 C
YAR023C_N_R2	tcccactgtacatcaggatattttccc	Length = 27 nt ; Tm = 59.31 C
YAR023C_N_Fc	tctgggggcgctaaagaaagc	Length = 21 nt ; Tm = 59.29 C
UIP3_N_F1	cccaattctcaacatccgactgc	Length = 23 nt ; Tm = 59.28 C
UIP3_N_R1	CATGTTGTCTTCTTCACCCTTAGAAACcatgttgaattgatatcttgtcttgtgtaagg	Length = 59 nt ; Tm = 59.53 C
UIP3_N_F2	GCTGGTGCTGGTGCTGGTGCAcaaaccccttcagaaaataccgacg	Length = 46 nt ; Tm = 60.66 C
UIP3_N_R2	ttattcaaggtctcagacacgaaggc	Length = 26 nt ; Tm = 58.81 C
UIP3_N_Fc	cctaatattatagcctttatcaacaatggaatcc	Length = 34 nt ; Tm = 60.12 C
YAR028W_N_F1	tctgggtgtaaaagttatgtacgctcg	Length = 27 nt ; Tm = 58.75 C
YAR028W_N_R1	CATGTTGTCTTCTTCACCCTTAGAAACcatggtcaattgatatcttgccttaatatgg	Length = 58 nt ; Tm = 60.88 C
YAR028W_N_F2	GCTGGTGCTGGTGCTGGTGCAcaaacaccttcagaaaataccgacgt	Length = 47 nt ; Tm = 58.56 C
YAR028W_N_R2	ctgttcagtgatcgctttcccg	Length = 22 nt ; Tm = 58.31 C
YAR028W_N_Fc	agcccgcaattaagtgtcagtcc	Length = 23 nt ; Tm = 58.24 C
YAR029W_N_F1	ggagatggtgccaatttagttgagg	Length = 25 nt ; Tm = 58.85 C
YAR029W_N_R1	CATGTTGTCTTCTTCACCCTTAGAAACcatcttgtacgtgataatgtttcattccc	Length = 56 nt ; Tm = 59.03 C
YAR029W_N_F2	GCTGGTGCTGGTGCTGGTGCAaataaatatctatttgaccataaaatatggagtactcc	Length = 59 nt ; Tm = 58.95 C
YAR029W_N_R2	cccattttagcgtcagtggattgg	Length = 24 nt ; Tm = 60.34 C
YAR029W_N_Fc	caaatcgtgtatgcaatcgcaacc	Length = 24 nt ; Tm = 60.04 C
PRM9_N_F1	aaaattgctttccaagacagcgg	Length = 23 nt ; Tm = 58.40 C
PRM9_N_R1	CATGTTGTCTTCTTCACCCTTAGAAACcataagttgttagcacagcaaagatggttg	Length = 57 nt ; Tm = 61.13 C
PRM9_N_F2	GCTGGTGCTGGTGCTGGTGCAtcgcctcaataccatttttattttgtatc	Length = 50 nt ; Tm = 58.17 C
PRM9_N_R2	gcaaaattactgccgctttatgacg	Length = 25 nt ; Tm = 59.89 C
PRM9_N_Fc	ggcgaatctttcacattaaatcccg	Length = 25 nt ; Tm = 60.61 C
MST28_N_F1	aaggtatttgacgctagcatgtgtcc	Length = 26 nt ; Tm = 58.66 C
MST28_N_R1	CATGTTGTCTTCTTCACCCTTAGAAACcatagccaatatataccttgtattgcctatgac	Length = 60 nt ; Tm = 59.08 C
MST28_N_F2	GCTGGTGCTGGTGCTGGTGCAcagacccctccagaaagtaccgacg	Length = 46 nt ; Tm = 62.73 C
MST28_N_R2	cgacgactgactagctttggattacc	Length = 26 nt ; Tm = 58.45 C
MST28_N_Fc	ggagacactagcacacaactttaccagg	Length = 28 nt ; Tm = 59.48 C
YAT1_N_F1	tgagtgcatagtccaaagtaaagggg	Length = 26 nt ; Tm = 58.64 C
YAT1_N_R1	CATGTTGTCTTCTTCACCCTTAGAAACcattgtatacggaaaggaggggtgg	Length = 52 nt ; Tm = 60.44 C
YAT1_N_F2	GCTGGTGCTGGTGCTGGTGCAccaaacttaaagagactacccatcccg	Length = 48 nt ; Tm = 60.28 C
YAT1_N_R2	gttgggtcgtcctgcagttgg	Length = 21 nt ; Tm = 58.85 C
YAT1_N_Fc	gtcacgatctctccagtcacaatgg	Length = 25 nt ; Tm = 58.51 C
YAR035C-A_N_F1	ttctttaggagatcttgtaggttgggg	Length = 27 nt ; Tm = 58.29 C
YAR035C-A_N_R1	CATGTTGTCTTCTTCACCCTTAGAAACcatcccgtcgtttggattacctc	Length = 50 nt ; Tm = 58.27 C
YAR035C-A_N_F2	GCTGGTGCTGGTGCTGGTGCAagattaaattacagtcgctgctattatagtagcc	Length = 55 nt ; Tm = 58.96 C
YAR035C-A_N_R2	cgctgctggagatcgaccgc	Length = 20 nt ; Tm = 62.49 C
YAR035C-A_N_Fc	ttgggtcgtctagcggctgg	Length = 20 nt ; Tm = 59.59 C
SWH1_N_F1	ttgagtttatgctgagtttttgcgc	Length = 25 nt ; Tm = 58.63 C
SWH1_N_R1	CATGTTGTCTTCTTCACCCTTAGAAACcatggtgtgtggaggggtgaaagg	Length = 51 nt ; Tm = 63.00 C
SWH1_N_F2	GCTGGTGCTGGTGCTGGTGCAgaacaacctgatctatcgtctgtggc	Length = 47 nt ; Tm = 58.98 C
SWH1_N_R2	caatggggtgttgccgttgg	Length = 20 nt ; Tm = 60.32 C
SWH1_N_Fc	ttcgacgtgagcgtgtccgg	Length = 20 nt ; Tm = 61.42 C
FLO1_N_F1	caaaaagataaatcaacaatcagcattaacg	Length = 31 nt ; Tm = 59.62 C
FLO1_N_R1	CATGTTGTCTTCTTCACCCTTAGAAACcatttttggatgttctgtttactggtgac	Length = 56 nt ; Tm = 59.16 C
FLO1_N_F2	GCTGGTGCTGGTGCTGGTGCAacaatgcctcatcgctatatgtttttgg	Length = 49 nt ; Tm = 61.24 C
FLO1_N_R2	tttgcatccccagtttccatagg	Length = 23 nt ; Tm = 58.73 C
FLO1_N_Fc	gcttgttaaagtctgaaattgttgaaagg	Length = 29 nt ; Tm = 58.19 C
YAR064W_N_F1	tgggccaaaatattcaaaccaagc	Length = 24 nt ; Tm = 59.89 C
YAR064W_N_R1	CATGTTGTCTTCTTCACCCTTAGAAACcatcctattcctgacgagaattactccg	Length = 55 nt ; Tm = 60.37 C
YAR064W_N_F2	GCTGGTGCTGGTGCTGGTGCAttgattgatttttgctgtagttatatagcagg	Length = 53 nt ; Tm = 58.80 C
YAR064W_N_R2	ttctatacaatccctactctgtgaggtgc	Length = 29 nt ; Tm = 58.37 C
YAR064W_N_Fc	gtgcgcctggaagcaagacc	Length = 20 nt ; Tm = 59.22 C
YAR066W_N_F1	cgcgtacaagccttacagggc	Length = 21 nt ; Tm = 58.41 C
YAR066W_N_R1	CATGTTGTCTTCTTCACCCTTAGAAACcatctcttttttttttgtaatgggcg	Length = 53 nt ; Tm = 58.31 C
YAR066W_N_F2	GCTGGTGCTGGTGCTGGTGCAttcaatcgttttaacaaattccaagctgc	Length = 50 nt ; Tm = 62.29 C
YAR066W_N_R2	tcagatgagaagacgtatttttcaccg	Length = 27 nt ; Tm = 58.74 C
YAR066W_N_Fc	gttccctgttggcaaacgcg	Length = 20 nt ; Tm = 59.86 C
YAR068W_N_F1	agcgccgcatccacatccgc	Length = 20 nt ; Tm = 66.71 C
YAR068W_N_R1	CATGTTGTCTTCTTCACCCTTAGAAACcattcaagtaagttaatgtagtagtgtagacag	Length = 60 nt ; Tm = 53.22 C
YAR068W_N_F2	GCTGGTGCTGGTGCTGGTGCAccacaagtacagtcgtggtttcctg	Length = 46 nt ; Tm = 58.55 C
YAR068W_N_R2	tgagtaacggtaacagtagtgtatgattttgg	Length = 32 nt ; Tm = 59.24 C
YAR068W_N_Fc	cgcaggcgcctactcatattacc	Length = 23 nt ; Tm = 58.74 C
PHO11_N_F1	gaagccgcacaatcttggcg	Length = 20 nt ; Tm = 60.09 C
PHO11_N_R1	CATGTTGTCTTCTTCACCCTTAGAAACcattggtatttctgatgatgttcttgctc	Length = 56 nt ; Tm = 59.30 C
PHO11_N_F2	GCTGGTGCTGGTGCTGGTGCAttgaagtcagccgtttattcaattttagc	Length = 50 nt ; Tm = 60.13 C
PHO11_N_R2	tgctccgctgaattgaccgg	Length = 20 nt ; Tm = 60.44 C
PHO11_N_Fc	aagagtaaaaagttaatagaaaacagaacacatcc	Length = 35 nt ; Tm = 58.24 C
YBL113C_N_F1	acgggaagcttgggtgctgc	Length = 20 nt ; Tm = 60.85 C
YBL113C_N_R1	CATGTTGTCTTCTTCACCCTTAGAAACcatagaactcgcgtacctgttcgg	Length = 51 nt ; Tm = 58.77 C
YBL113C_N_F2	GCTGGTGCTGGTGCTGGTGCAgacttgaatcaaagaaaggaaaaaaaggg	Length = 50 nt ; Tm = 60.00 C
YBL113C_N_R2	cgttgatgctggcagtggtagtagc	Length = 25 nt ; Tm = 60.79 C
YBL113C_N_Fc	ttggagaaagtattttagggtggtatgg	Length = 28 nt ; Tm = 58.10 C
YBL112C_N_F1	cagaggtctatccagctatccaacacg	Length = 27 nt ; Tm = 60.21 C
YBL112C_N_R1	CATGTTGTCTTCTTCACCCTTAGAAACcatgctaccgtcagtgacaaactcc	Length = 52 nt ; Tm = 58.63 C
YBL112C_N_F2	GCTGGTGCTGGTGCTGGTGCAcaagttctcatcggaacgaaattagtg	Length = 48 nt ; Tm = 58.37 C
YBL112C_N_R2	tgtcctggagccacagcatcc	Length = 21 nt ; Tm = 59.43 C
YBL112C_N_Fc	catcaacgagctcaaacggtcg	Length = 22 nt ; Tm = 59.18 C
YBL111C_N_F1	ttgcaggccggaaatcaagc	Length = 20 nt ; Tm = 59.56 C
YBL111C_N_R1	CATGTTGTCTTCTTCACCCTTAGAAACcattttatttttgtaagtttcgaaattaacaat	Length = 60 nt ; Tm = 56.92 C
YBL111C_N_F2	GCTGGTGCTGGTGCTGGTGCAaaagtttccgataggcgtaagtttgaaaa	Length = 50 nt ; Tm = 60.66 C
YBL111C_N_R2	ttgaagggattggtccgccc	Length = 20 nt ; Tm = 60.36 C
YBL111C_N_Fc	atggaaattgaaaacgaaagtacgtacc	Length = 28 nt ; Tm = 58.14 C
PAU9_N_F1	caactatatgcctttgaggtatgcgc	Length = 26 nt ; Tm = 59.09 C
PAU9_N_R1	CATGTTGTCTTCTTCACCCTTAGAAACcatggtggtgaagtcaccgtagttg	Length = 52 nt ; Tm = 59.19 C
PAU9_N_F2	GCTGGTGCTGGTGCTGGTGCAttgactggtattgccccagaccaag	Length = 46 nt ; Tm = 61.88 C
PAU9_N_R2	tctgttagctttattaccgtccacgc	Length = 26 nt ; Tm = 58.81 C
PAU9_N_Fc	ggaggaacgggtataaatagagctgc	Length = 26 nt ; Tm = 58.68 C
MIC23_N_F1	tgaagagcgctgtaggtttttagtcc	Length = 26 nt ; Tm = 58.29 C
MIC23_N_R1	CATGTTGTCTTCTTCACCCTTAGAAACcataccgtctttttgtctacgtgtataaatgag	Length = 60 nt ; Tm = 59.88 C
MIC23_N_F2	GCTGGTGCTGGTGCTGGTGCAgttgataataggcgtacgtttacggc	Length = 47 nt ; Tm = 58.26 C
MIC23_N_R2	catctctgctgcctctttttcgc	Length = 23 nt ; Tm = 59.13 C
MIC23_N_Fc	cgcaatggaagaaacgggaagg	Length = 22 nt ; Tm = 61.32 C
SRO77_N_F1	ccagatgatttggatttatgaagaaaagg	Length = 29 nt ; Tm = 59.49 C
SRO77_N_R1	CATGTTGTCTTCTTCACCCTTAGAAACcatttataaaatttttgtatctgttcaattgac	Length = 60 nt ; Tm = 56.14 C
SRO77_N_F2	GCTGGTGCTGGTGCTGGTGCAtttaagaaaagcaggcatttgaagaatg	Length = 49 nt ; Tm = 59.25 C
SRO77_N_R2	cagtctcaatacaagtgatgctgtttgg	Length = 28 nt ; Tm = 59.11 C
SRO77_N_Fc	ccagcaagaagagtttagaggattttcc	Length = 28 nt ; Tm = 59.24 C
PKC1_N_F1	cgacgaaaagagttaacaagcgtgg	Length = 25 nt ; Tm = 60.02 C
PKC1_N_R1	CATGTTGTCTTCTTCACCCTTAGAAACcatgactgtaaactgctccctatatgtgtg	Length = 57 nt ; Tm = 59.31 C
PKC1_N_F2	GCTGGTGCTGGTGCTGGTGCAagtttttcacaattggagcagaacattaaaa	Length = 52 nt ; Tm = 60.60 C
PKC1_N_R2	aacatgtattggattctttgcgcc	Length = 24 nt ; Tm = 58.08 C
PKC1_N_Fc	cccagcccgcctagttttaaagg	Length = 23 nt ; Tm = 60.85 C
SEA4_N_F1	tttttagtgctttataatttggcgtcg	Length = 27 nt ; Tm = 58.16 C
SEA4_N_R1	CATGTTGTCTTCTTCACCCTTAGAAACcatgtttattcttctatacgttcgtgatactgc	Length = 60 nt ; Tm = 59.95 C
SEA4_N_F2	GCTGGTGCTGGTGCTGGTGCAggtctcatcaaaaaagtgacccattgg	Length = 48 nt ; Tm = 61.58 C
SEA4_N_R2	aagtctcgttattggcatttaagccc	Length = 26 nt ; Tm = 59.00 C
SEA4_N_Fc	catgtgctgcccgcaattgg	Length = 20 nt ; Tm = 61.60 C
RTG3_N_F1	ccgcgggatgtgactcttcg	Length = 20 nt ; Tm = 59.94 C
RTG3_N_R1	CATGTTGTCTTCTTCACCCTTAGAAACcattcttcacttatttaagaagtaggttcgcc	Length = 59 nt ; Tm = 60.34 C
RTG3_N_F2	GCTGGTGCTGGTGCTGGTGCAatgaacaataacgaaagtgaggctgag	Length = 48 nt ; Tm = 58.07 C
RTG3_N_R2	aagacgattgcgattctgcttcc	Length = 23 nt ; Tm = 58.42 C
RTG3_N_Fc	cgggtcacgattgcgggccg	Length = 20 nt ; Tm = 68.78 C
SFT2_N_F1	ccgagtagtacaattgttagtttctgttgc	Length = 30 nt ; Tm = 58.17 C
SFT2_N_R1	CATGTTGTCTTCTTCACCCTTAGAAACcatattctccacacttgttctttttttttacc	Length = 59 nt ; Tm = 59.23 C
SFT2_N_F2	GCTGGTGCTGGTGCTGGTGCAagcgaggaaccaccttctgacc	Length = 43 nt ; Tm = 58.20 C
SFT2_N_R2	gcggctagaacggggaaaagg	Length = 21 nt ; Tm = 60.64 C
SFT2_N_Fc	agcctctagccaaaatagcaactgc	Length = 25 nt ; Tm = 58.37 C
ECM21_N_F1	gatcttgcggtatatcactcacactcg	Length = 27 nt ; Tm = 59.05 C
ECM21_N_R1	CATGTTGTCTTCTTCACCCTTAGAAACcatgcccaataggggtagggaaaa	Length = 51 nt ; Tm = 60.80 C
ECM21_N_F2	GCTGGTGCTGGTGCTGGTGCAccgtttataacatcaagaccggtgg	Length = 46 nt ; Tm = 59.42 C
ECM21_N_R2	gccttgcgtttggcggcggc	Length = 20 nt ; Tm = 69.83 C
ECM21_N_Fc	catcagttctttgctttatatacagttttctacc	Length = 34 nt ; Tm = 58.25 C
YBL100W-C_N_F1	cgccaccaagtaaagatgatagcgc	Length = 25 nt ; Tm = 61.73 C
YBL100W-C_N_R1	CATGTTGTCTTCTTCACCCTTAGAAACcattattattgctcggaaggtctgtcttag	Length = 57 nt ; Tm = 59.14 C
YBL100W-C_N_F2	GCTGGTGCTGGTGCTGGTGCAagtcgttctattttttttttctcgtccc	Length = 49 nt ; Tm = 58.72 C
YBL100W-C_N_R2	ttaattttacgtacaccatattgccgc	Length = 27 nt ; Tm = 58.49 C
YBL100W-C_N_Fc	gttgtgttgttcaagacggcagg	Length = 23 nt ; Tm = 58.16 C
YBL100W-B_N_F1	gatcaaactcaataaagagctgaatacaagc	Length = 31 nt ; Tm = 58.62 C
YBL100W-B_N_R1	CATGTTGTCTTCTTCACCCTTAGAAACcattgtgattaaggctataatattaggtatgta	Length = 60 nt ; Tm = 54.44 C
YBL100W-B_N_F2	GCTGGTGCTGGTGCTGGTGCAgaatcccaacaattacatcaaaatccac	Length = 49 nt ; Tm = 58.86 C
YBL100W-B_N_R2	aatgtgcccagttagaagccatagc	Length = 25 nt ; Tm = 58.72 C
YBL100W-B_N_Fc	tcctgtgtccttcgaatatctgttgg	Length = 26 nt ; Tm = 59.30 C
YBL100W-A_N_F1	gatcaaactcaataaagagctgaatacaagc	Length = 31 nt ; Tm = 58.62 C
YBL100W-A_N_R1	CATGTTGTCTTCTTCACCCTTAGAAACcattgtgattaaggctataatattaggtatgta	Length = 60 nt ; Tm = 54.44 C
YBL100W-A_N_F2	GCTGGTGCTGGTGCTGGTGCAgaatcccaacaattacatcaaaatccac	Length = 49 nt ; Tm = 58.86 C
YBL100W-A_N_R2	aatgtgcccagttagaagccatagc	Length = 25 nt ; Tm = 58.72 C
YBL100W-A_N_Fc	tcctgtgtccttcgaatatctgttgg	Length = 26 nt ; Tm = 59.30 C
ATP1_N_F1	cacgccttttacgcctttttcg	Length = 22 nt ; Tm = 59.61 C
ATP1_N_R1	CATGTTGTCTTCTTCACCCTTAGAAACcattattatatgtgcgtgttttttttatttatt	Length = 60 nt ; Tm = 55.97 C
ATP1_N_F2	GCTGGTGCTGGTGCTGGTGCAttggctcgtactgctgctattcg	Length = 44 nt ; Tm = 58.26 C
ATP1_N_R2	cgataccgacttgaccaggctcc	Length = 23 nt ; Tm = 60.59 C
ATP1_N_Fc	gcccggtgcgcttctacccc	Length = 20 nt ; Tm = 64.26 C
BNA4_N_F1	aaatttaaagtgcagccaaacaataacc	Length = 28 nt ; Tm = 58.29 C
BNA4_N_R1	CATGTTGTCTTCTTCACCCTTAGAAACcatattttcaagttaaacagattaactgactac	Length = 60 nt ; Tm = 54.21 C
BNA4_N_F2	GCTGGTGCTGGTGCTGGTGCAtctgaatcagtggccattataggtgc	Length = 47 nt ; Tm = 59.31 C
BNA4_N_R2	cattcgattttgactaatttgtgaccg	Length = 27 nt ; Tm = 58.87 C
BNA4_N_Fc	tgtgaactaaaaaaataaaaatgaatataaggtacg	Length = 36 nt ; Tm = 58.64 C
BRN1_N_F1	tgaagccagtttattcttgccatcc	Length = 25 nt ; Tm = 59.39 C
BRN1_N_R1	CATGTTGTCTTCTTCACCCTTAGAAACcatcttatataactacctgctggttttttttgc	Length = 60 nt ; Tm = 60.19 C
BRN1_N_F2	GCTGGTGCTGGTGCTGGTGCAactacacaactaaggtatgaaaataacgatgacg	Length = 55 nt ; Tm = 60.40 C
BRN1_N_R2	ccgctcaataacttacctgtttccg	Length = 25 nt ; Tm = 59.06 C
BRN1_N_Fc	ggtatgttatctattggcggttacaagc	Length = 28 nt ; Tm = 58.52 C
YBL095W_N_F1	ggatgatacactaaaggacatttcaacaagc	Length = 31 nt ; Tm = 60.51 C
YBL095W_N_R1	CATGTTGTCTTCTTCACCCTTAGAAACcatattggaactcaccctcgatctatcc	Length = 55 nt ; Tm = 60.14 C
YBL095W_N_F2	GCTGGTGCTGGTGCTGGTGCAtccagaactattccatttctatttaaattagtcaac	Length = 57 nt ; Tm = 59.49 C
YBL095W_N_R2	gatattccctatgcccgcttgg	Length = 22 nt ; Tm = 58.37 C
YBL095W_N_Fc	cacacagaagatgaatcaacaaaggagc	Length = 28 nt ; Tm = 60.22 C
ROX3_N_F1	ctgaaaaaaaaaaagaaccgaatctgg	Length = 27 nt ; Tm = 58.75 C
ROX3_N_R1	CATGTTGTCTTCTTCACCCTTAGAAACcattattatcgtattcctttttcgttcacttac	Length = 60 nt ; Tm = 58.61 C
ROX3_N_F2	GCTGGTGCTGGTGCTGGTGCAgcttctagagtggacgaaactacagtcc	Length = 49 nt ; Tm = 58.26 C
ROX3_N_R2	gaggtggttgtatcatcatgtctggg	Length = 26 nt ; Tm = 59.37 C
ROX3_N_Fc	ttcctgttccttttttttttcaattgg	Length = 27 nt ; Tm = 58.92 C
RPL32_N_F1	ccaaacagggacaatacactgaacg	Length = 25 nt ; Tm = 58.43 C
RPL32_N_R1	CATGTTGTCTTCTTCACCCTTAGAAACcatctaatcaaaaaaaaaaaaaaatgaaaatta	Length = 60 nt ; Tm = 57.00 C
RPL32_N_F2	GCTGGTGCTGGTGCTGGTGCAgcctccttacctcacccaaagattg	Length = 46 nt ; Tm = 60.04 C
RPL32_N_R2	tgttcttagcggagatgttgtgagc	Length = 25 nt ; Tm = 58.53 C
RPL32_N_Fc	aatccagcagaaggtaatacgcacc	Length = 25 nt ; Tm = 58.61 C
SCS22_N_F1	gacacggtttagtacaggattatccacc	Length = 28 nt ; Tm = 58.34 C
SCS22_N_R1	CATGTTGTCTTCTTCACCCTTAGAAACcattgtttactcgtctgaactagtgcttatatt	Length = 60 nt ; Tm = 57.67 C
SCS22_N_F2	GCTGGTGCTGGTGCTGGTGCAagaatagtgccagaaaagctggtgttc	Length = 48 nt ; Tm = 59.22 C
SCS22_N_R2	tcagcggttgacttgggtaatcc	Length = 23 nt ; Tm = 58.85 C
SCS22_N_Fc	gccgatacctagacagacttggcc	Length = 24 nt ; Tm = 59.06 C
MAP2_N_F1	tgcttccctgagctaatttgattgg	Length = 25 nt ; Tm = 59.50 C
MAP2_N_R1	CATGTTGTCTTCTTCACCCTTAGAAACcatttttcaatacggtagagcttctacagtact	Length = 60 nt ; Tm = 58.64 C
MAP2_N_F2	GCTGGTGCTGGTGCTGGTGCAacagacgctgaaatagaaaattcccc	Length = 47 nt ; Tm = 58.95 C
MAP2_N_R2	tccaatgttcggccctttcc	Length = 20 nt ; Tm = 58.28 C
MAP2_N_Fc	ttttagaggtttggccacgatcg	Length = 23 nt ; Tm = 59.01 C
MRP21_N_F1	ttttgctttctactgggtctgactcg	Length = 26 nt ; Tm = 58.96 C
MRP21_N_R1	CATGTTGTCTTCTTCACCCTTAGAAACcattatggttatgctcttatgggtgatatttg	Length = 59 nt ; Tm = 60.20 C
MRP21_N_F2	GCTGGTGCTGGTGCTGGTGCAttgaagagcacgctgaggctttc	Length = 44 nt ; Tm = 59.59 C
MRP21_N_R2	ttttccagaattgaatctcatttgtgc	Length = 27 nt ; Tm = 58.61 C
MRP21_N_Fc	caccttctgggtactttccatctgg	Length = 25 nt ; Tm = 58.85 C
AVT5_N_F1	tgaagagatctcaaaggcataggaagg	Length = 27 nt ; Tm = 59.24 C
AVT5_N_R1	CATGTTGTCTTCTTCACCCTTAGAAACcatattgaggaagctgcttacttttcgt	Length = 55 nt ; Tm = 58.62 C
AVT5_N_F2	GCTGGTGCTGGTGCTGGTGCAccgtcaaacgtacgttcgggag	Length = 43 nt ; Tm = 60.16 C
AVT5_N_R2	ccaacaataattaagtaagatacaccaacgc	Length = 31 nt ; Tm = 58.87 C
AVT5_N_Fc	catgaagccggggaaagtgg	Length = 20 nt ; Tm = 58.79 C
TEL1_N_F1	aactccggtgttgttgtgtaaaaagg	Length = 26 nt ; Tm = 58.49 C
TEL1_N_R1	CATGTTGTCTTCTTCACCCTTAGAAACcatcgtctatgttacactgatttcccttttt	Length = 58 nt ; Tm = 60.15 C
TEL1_N_F2	GCTGGTGCTGGTGCTGGTGCAgaggatcatgggattgtagaaactttaaac	Length = 51 nt ; Tm = 58.17 C
TEL1_N_R2	catctttgaccattaattcaggtactactgc	Length = 31 nt ; Tm = 58.99 C
TEL1_N_Fc	gccgatttatggccaagagttgc	Length = 23 nt ; Tm = 60.55 C
RPL23A_N_F1	cccatgcagttattattttcaacagacc	Length = 28 nt ; Tm = 59.13 C
RPL23A_N_R1	CATGTTGTCTTCTTCACCCTTAGAAACcattattagttatatataggtgtgttggttttg	Length = 60 nt ; Tm = 54.59 C
RPL23A_N_F2	GCTGGTGCTGGTGCTGGTGCAtccggtaacggtgctcaaggtac	Length = 44 nt ; Tm = 58.92 C
RPL23A_N_R2	ctgcaaatacagcccgcttaacc	Length = 23 nt ; Tm = 58.76 C
RPL23A_N_Fc	attaacatctgtacacccccaactgc	Length = 26 nt ; Tm = 58.31 C
YBL086C_N_F1	cgaacatgatagcagttgatggaaacg	Length = 27 nt ; Tm = 61.54 C
YBL086C_N_R1	CATGTTGTCTTCTTCACCCTTAGAAACcatcttaatattttgtgagcggtattatacctt	Length = 60 nt ; Tm = 58.31 C
YBL086C_N_F2	GCTGGTGCTGGTGCTGGTGCAccatttaatcataatagcaaggcaaaaag	Length = 50 nt ; Tm = 58.06 C
YBL086C_N_R2	gcaaactcaaaaaaaacatccaacacc	Length = 27 nt ; Tm = 59.90 C
YBL086C_N_Fc	ggtaacttttctttttcatttcttgccc	Length = 28 nt ; Tm = 58.99 C
BOI1_N_F1	gaaaccgcgtagtcggaaacg	Length = 21 nt ; Tm = 58.26 C
BOI1_N_R1	CATGTTGTCTTCTTCACCCTTAGAAACcatcttctattttttattattacagtggcctcc	Length = 60 nt ; Tm = 59.50 C
BOI1_N_F2	GCTGGTGCTGGTGCTGGTGCAagtctcgaaggaaataccctaggcaaag	Length = 49 nt ; Tm = 60.49 C
BOI1_N_R2	ctatgttactcgcagaatcatttaaatttcc	Length = 31 nt ; Tm = 58.39 C
BOI1_N_Fc	gggagagctcagccacattgc	Length = 21 nt ; Tm = 58.33 C
CDC27_N_F1	accaccagctctatggaaaaaaagc	Length = 25 nt ; Tm = 58.00 C
CDC27_N_R1	CATGTTGTCTTCTTCACCCTTAGAAACcatgctatttttattatgtatcctgcacga	Length = 57 nt ; Tm = 58.95 C
CDC27_N_F2	GCTGGTGCTGGTGCTGGTGCAgcggtaaatcctgagttagcaccg	Length = 45 nt ; Tm = 59.86 C
CDC27_N_R2	gaatatgtaagcgataccaagatgatactcc	Length = 31 nt ; Tm = 58.23 C
CDC27_N_Fc	cctcgccaaaagccatcttcg	Length = 21 nt ; Tm = 60.43 C
ALG3_N_F1	gcgatgagctagagaaggtaaatacagg	Length = 28 nt ; Tm = 58.30 C
ALG3_N_R1	CATGTTGTCTTCTTCACCCTTAGAAACcatactactagtatctaactctttctctctccc	Length = 60 nt ; Tm = 54.13 C
ALG3_N_F2	GCTGGTGCTGGTGCTGGTGCAgaaggtgaacagtctccgcaagg	Length = 44 nt ; Tm = 58.75 C
ALG3_N_R2	tacaccagcgggcccgttcc	Length = 20 nt ; Tm = 63.44 C
ALG3_N_Fc	attgaaaaattaacgtggaccctgg	Length = 25 nt ; Tm = 58.29 C
YBL081W_N_F1	aataagatgccagcacagaagagatagg	Length = 28 nt ; Tm = 58.54 C
YBL081W_N_R1	CATGTTGTCTTCTTCACCCTTAGAAACcatatatacgatgtcttagtgaaatagagccaa	Length = 60 nt ; Tm = 58.12 C
YBL081W_N_F2	GCTGGTGCTGGTGCTGGTGCAccaggccagataatcagcattcc	Length = 44 nt ; Tm = 58.48 C
YBL081W_N_R2	gttctggttgtaagccccgtacg	Length = 23 nt ; Tm = 58.51 C
YBL081W_N_Fc	gcgtgtcgaagattcaggtctcg	Length = 23 nt ; Tm = 59.68 C
PET112_N_F1	cattgcaaacatttcaaagtaaagaagagg	Length = 30 nt ; Tm = 59.79 C
PET112_N_R1	CATGTTGTCTTCTTCACCCTTAGAAACcatatctagttcctactctggtctttttggac	Length = 59 nt ; Tm = 58.76 C
PET112_N_F2	GCTGGTGCTGGTGCTGGTGCAttgcggcttgcacgtttttattc	Length = 44 nt ; Tm = 59.94 C
PET112_N_R2	aggttgatctccataaaaataatgcttcc	Length = 29 nt ; Tm = 58.52 C
PET112_N_Fc	tgcaacacgatatagagtacattgaaagc	Length = 29 nt ; Tm = 58.11 C
NUP170_N_F1	aagtggaattaacgtctctagtaaacgagg	Length = 30 nt ; Tm = 58.20 C
NUP170_N_R1	CATGTTGTCTTCTTCACCCTTAGAAACcatgaacaaccgctagaaagagaagtaataaac	Length = 60 nt ; Tm = 60.37 C
NUP170_N_F2	GCTGGTGCTGGTGCTGGTGCAtttcaaagttttttccacaacaatggg	Length = 48 nt ; Tm = 60.18 C
NUP170_N_R2	ttcccgctaagtccaggggc	Length = 20 nt ; Tm = 59.80 C
NUP170_N_Fc	caagggcatacaacaaaaaaataataaacc	Length = 30 nt ; Tm = 58.75 C
ATG8_N_F1	ggctcaaagacagacccaattgg	Length = 23 nt ; Tm = 58.49 C
ATG8_N_R1	CATGTTGTCTTCTTCACCCTTAGAAACcatgtctctagtaattattttattatgattttc	Length = 60 nt ; Tm = 52.10 C
ATG8_N_F2	GCTGGTGCTGGTGCTGGTGCAaagtctacatttaagtctgaatatccatttgaaaaa	Length = 57 nt ; Tm = 59.80 C
ATG8_N_R2	tgacatacaaaaacccgtccttatcc	Length = 26 nt ; Tm = 58.30 C
ATG8_N_Fc	ttttgatatgttaagcaagacctgtagatcc	Length = 31 nt ; Tm = 58.71 C
ILS1_N_F1	caactcgggtgctacgggagg	Length = 21 nt ; Tm = 60.23 C
ILS1_N_R1	CATGTTGTCTTCTTCACCCTTAGAAACcatatttccttggttttttgaagcttttgg	Length = 57 nt ; Tm = 62.00 C
ILS1_N_F2	GCTGGTGCTGGTGCTGGTGCAtccgagagtaacgcacacttctcattt	Length = 48 nt ; Tm = 60.34 C
ILS1_N_R2	caatcactggcataagtcataacaatgg	Length = 28 nt ; Tm = 58.79 C
ILS1_N_Fc	ggagcgggggaatccggtgg	Length = 20 nt ; Tm = 65.97 C
SSA3_N_F1	ggcggtctctattaccaaaggcc	Length = 23 nt ; Tm = 58.93 C
SSA3_N_R1	CATGTTGTCTTCTTCACCCTTAGAAACcatttttctttgtagcgtttagtacctattcta	Length = 60 nt ; Tm = 57.21 C
SSA3_N_F2	GCTGGTGCTGGTGCTGGTGCAtctagagcagttggtattgatttgggaac	Length = 50 nt ; Tm = 60.02 C
SSA3_N_R2	cccttatattctacttgcactacaggtttacc	Length = 32 nt ; Tm = 58.68 C
SSA3_N_Fc	cgaggatgatgagcacaaccctacc	Length = 25 nt ; Tm = 61.57 C
AAR2_N_F1	aaaagagaaaaaaacagttgggtgacc	Length = 27 nt ; Tm = 58.24 C
AAR2_N_R1	CATGTTGTCTTCTTCACCCTTAGAAACcattgcaggcttccgatattttatttttt	Length = 56 nt ; Tm = 60.78 C
AAR2_N_F2	GCTGGTGCTGGTGCTGGTGCAaatactgtaccatttacatctgctccgattg	Length = 52 nt ; Tm = 60.79 C
AAR2_N_R2	aagaaaccatcatctgccgttcc	Length = 23 nt ; Tm = 58.04 C
AAR2_N_Fc	ttaccagcaaaagcaccgtctagc	Length = 24 nt ; Tm = 58.59 C
RPS8A_N_F1	caccaggacaaaaagtatgtgctatgg	Length = 27 nt ; Tm = 58.89 C
RPS8A_N_R1	CATGTTGTCTTCTTCACCCTTAGAAACcattttgtaactgtaatagaaaatttaatgacg	Length = 60 nt ; Tm = 56.31 C
RPS8A_N_F2	GCTGGTGCTGGTGCTGGTGCAggtatttctcgtgattctcgtcacaaaag	Length = 50 nt ; Tm = 60.42 C
RPS8A_N_R2	tttggacaatggcagccttgg	Length = 21 nt ; Tm = 59.34 C
RPS8A_N_Fc	ttgctttttggtactcacaagaagacg	Length = 27 nt ; Tm = 58.93 C
YBL071C-B_N_F1	tcctttttcggatttgtctccacc	Length = 24 nt ; Tm = 59.22 C
YBL071C-B_N_R1	CATGTTGTCTTCTTCACCCTTAGAAACcatcccgtaacaccatgaacactgc	Length = 52 nt ; Tm = 61.08 C
YBL071C-B_N_F2	GCTGGTGCTGGTGCTGGTGCAgaactgtttcatatacgttatttacaggcctatc	Length = 55 nt ; Tm = 59.46 C
YBL071C-B_N_R2	tctcttcttgtgaaaaactcggcg	Length = 24 nt ; Tm = 58.62 C
YBL071C-B_N_Fc	tttgaaaaaaaaaagcgatgagaagc	Length = 26 nt ; Tm = 58.31 C
KTI11_N_F1	gtttggcgaggccgctctgc	Length = 20 nt ; Tm = 63.59 C
KTI11_N_R1	CATGTTGTCTTCTTCACCCTTAGAAACcatttcagctggtaatgtattgtacaaatgatg	Length = 60 nt ; Tm = 60.96 C
KTI11_N_F2	GCTGGTGCTGGTGCTGGTGCAtcaacatatgacgaaatcgaaatcgaag	Length = 49 nt ; Tm = 60.36 C
KTI11_N_R2	accttcttttctgcttgcgttgc	Length = 23 nt ; Tm = 58.63 C
KTI11_N_Fc	ggggaactaggcccagcacg	Length = 20 nt ; Tm = 60.19 C
AST1_N_F1	tcttttactgcatataaggatactgggtagg	Length = 31 nt ; Tm = 58.06 C
AST1_N_R1	CATGTTGTCTTCTTCACCCTTAGAAACcattgttcaacgtttgcctcttgg	Length = 51 nt ; Tm = 59.39 C
AST1_N_F2	GCTGGTGCTGGTGCTGGTGCAgctaaagatattttgaagaaccaggaccc	Length = 50 nt ; Tm = 59.91 C
AST1_N_R2	aatcgacgatgtgtagccgttcc	Length = 23 nt ; Tm = 58.88 C
AST1_N_Fc	ttcaaaattccaagtgcactgatgg	Length = 25 nt ; Tm = 58.94 C
PRS4_N_F1	cctcccaccttctcctggcg	Length = 20 nt ; Tm = 60.30 C
PRS4_N_R1	CATGTTGTCTTCTTCACCCTTAGAAACcatttttgctggagaagccttgtgg	Length = 52 nt ; Tm = 61.75 C
PRS4_N_F2	GCTGGTGCTGGTGCTGGTGCAaattcagagtctcgagaagatatggctataaata	Length = 55 nt ; Tm = 59.17 C
PRS4_N_R2	tcttgtcttgcatatggaaaattggg	Length = 26 nt ; Tm = 59.20 C
PRS4_N_Fc	aatcatgaacgtcgaaaaattctagatacc	Length = 30 nt ; Tm = 58.56 C
UBP13_N_F1	ccgaaagtgttgaacatagagatgagg	Length = 27 nt ; Tm = 58.32 C
UBP13_N_R1	CATGTTGTCTTCTTCACCCTTAGAAACcatgattgcgcccttcttgcg	Length = 48 nt ; Tm = 62.11 C
UBP13_N_F2	GCTGGTGCTGGTGCTGGTGCAatcagaagatggctaactataagtaagtctggg	Length = 54 nt ; Tm = 59.43 C
UBP13_N_R2	ccgtatgcgtttatagcctttgcg	Length = 24 nt ; Tm = 60.59 C
UBP13_N_Fc	gcggaaggctgaaaaatacatcg	Length = 23 nt ; Tm = 58.69 C
SEF1_N_F1	tgatgaggcgaaggctaaatttgg	Length = 24 nt ; Tm = 60.22 C
SEF1_N_R1	CATGTTGTCTTCTTCACCCTTAGAAACcatgacgagaatgcgtatacgcag	Length = 51 nt ; Tm = 58.37 C
SEF1_N_F2	GCTGGTGCTGGTGCTGGTGCAgtgaaggataatcgagattctgaccaag	Length = 49 nt ; Tm = 58.66 C
SEF1_N_R2	ttcatccacatcttgtctcagtagttgc	Length = 28 nt ; Tm = 58.75 C
SEF1_N_Fc	gatgtcattattcctccctctgtctcc	Length = 27 nt ; Tm = 58.45 C
PRX1_N_F1	caagcgctccactatgtctatatgtttacc	Length = 30 nt ; Tm = 59.71 C
PRX1_N_R1	CATGTTGTCTTCTTCACCCTTAGAAACcatcctttgcttcctgcttctttg	Length = 51 nt ; Tm = 58.18 C
PRX1_N_F2	GCTGGTGCTGGTGCTGGTGCAtttagtagaatttgtagcgctcaattaaagagg	Length = 54 nt ; Tm = 60.20 C
PRX1_N_R2	gcttcaatttggcgaatgcgc	Length = 21 nt ; Tm = 61.24 C
PRX1_N_Fc	cgtatccgtctgcatttgacctcg	Length = 24 nt ; Tm = 61.38 C
KIP1_N_F1	ggatacgagagcgcgggagg	Length = 20 nt ; Tm = 60.42 C
KIP1_N_R1	CATGTTGTCTTCTTCACCCTTAGAAACcatgattgtttaactatctcgccatatttagtg	Length = 60 nt ; Tm = 59.83 C
KIP1_N_F2	GCTGGTGCTGGTGCTGGTGCAgctcgttcttccttgcccaacc	Length = 43 nt ; Tm = 60.68 C
KIP1_N_R2	caaattggtaagttttcttcgaggacg	Length = 27 nt ; Tm = 59.42 C
KIP1_N_Fc	cgcttgctcgaggtcaaatgc	Length = 21 nt ; Tm = 59.39 C
SKT5_N_F1	tcgctaattatttgttgcaactatctgc	Length = 28 nt ; Tm = 58.22 C
SKT5_N_R1	CATGTTGTCTTCTTCACCCTTAGAAACcattttttatccttttattttaactttatcacc	Length = 60 nt ; Tm = 56.07 C
SKT5_N_F2	GCTGGTGCTGGTGCTGGTGCAgcaagttcaccgcaggtacatcc	Length = 44 nt ; Tm = 59.35 C
SKT5_N_R2	agctgtgggggtgggactgg	Length = 20 nt ; Tm = 60.46 C
SKT5_N_Fc	gcacttagctgccatgtataggcc	Length = 24 nt ; Tm = 58.02 C
YEL1_N_F1	aaaatataacgatgacctttcttaaaacatgc	Length = 32 nt ; Tm = 58.91 C
YEL1_N_R1	CATGTTGTCTTCTTCACCCTTAGAAACcatacctctttgcgatcccttaatagtcc	Length = 56 nt ; Tm = 60.55 C
YEL1_N_F2	GCTGGTGCTGGTGCTGGTGCAtgcgccagtttaaacgaggtaaaaaa	Length = 47 nt ; Tm = 60.88 C
YEL1_N_R2	gtttctaatagtgacgacggcaaagg	Length = 26 nt ; Tm = 58.38 C
YEL1_N_Fc	caaaacgcgaagtgaaacgtgg	Length = 22 nt ; Tm = 59.12 C
CMC2_N_F1	ccttttgcagttatcattttcttcatgg	Length = 28 nt ; Tm = 59.32 C
CMC2_N_R1	CATGTTGTCTTCTTCACCCTTAGAAACcatgttgtagtacttgtcttatcttgcttttgt	Length = 60 nt ; Tm = 58.25 C
CMC2_N_F2	GCTGGTGCTGGTGCTGGTGCAcatccacagttagaagctgaacgttttc	Length = 49 nt ; Tm = 59.55 C
CMC2_N_R2	aattttcttccatctcttttctacatcagc	Length = 30 nt ; Tm = 58.19 C
CMC2_N_Fc	tttgagtatgaggccgaagttattgc	Length = 26 nt ; Tm = 58.75 C
YBL059W_N_F1	tctctttattctactttcaatgacagcacg	Length = 30 nt ; Tm = 58.66 C
YBL059W_N_R1	CATGTTGTCTTCTTCACCCTTAGAAACcattcactgatttacaagtgcagttgaac	Length = 56 nt ; Tm = 58.36 C
YBL059W_N_F2	GCTGGTGCTGGTGCTGGTGCAttattggacgcgcagcgattttt	Length = 44 nt ; Tm = 61.40 C
YBL059W_N_R2	gccgaagttattgcctatgcatacc	Length = 25 nt ; Tm = 58.93 C
YBL059W_N_Fc	aattttcttccatctcttttctacatcagc	Length = 30 nt ; Tm = 58.19 C
SHP1_N_F1	ggaaaggcgtgccaacaacg	Length = 20 nt ; Tm = 59.86 C
SHP1_N_R1	CATGTTGTCTTCTTCACCCTTAGAAACcatacctaaataatgagttaattgttgtgctac	Length = 60 nt ; Tm = 56.24 C
SHP1_N_F2	GCTGGTGCTGGTGCTGGTGCAgcggaaatacctgatgaaaccatcc	Length = 46 nt ; Tm = 60.52 C
SHP1_N_R2	ctttccttttcaagtactcgttgctacc	Length = 28 nt ; Tm = 58.25 C
SHP1_N_Fc	ttcatcatttcaggaactaaagcaacg	Length = 27 nt ; Tm = 58.78 C
PTH2_N_F1	tcttcttggccttcttcgtctgc	Length = 23 nt ; Tm = 58.64 C
PTH2_N_R1	CATGTTGTCTTCTTCACCCTTAGAAACcattaaaaagacgttatcatgttactccgc	Length = 57 nt ; Tm = 59.61 C
PTH2_N_F2	GCTGGTGCTGGTGCTGGTGCAgaaaagatgacagtttcttcgaattacacc	Length = 51 nt ; Tm = 59.01 C
PTH2_N_R2	gctattttgccctttgtcatgcc	Length = 23 nt ; Tm = 58.57 C
PTH2_N_Fc	tgacccatgttatctctctctttcttcg	Length = 28 nt ; Tm = 59.17 C
PTC3_N_F1	cattaaaaagacgttatcatgttactccgc	Length = 30 nt ; Tm = 59.61 C
PTC3_N_R1	CATGTTGTCTTCTTCACCCTTAGAAACcatgttatctctctctttcttcgatttgtcttc	Length = 60 nt ; Tm = 60.51 C
PTC3_N_F2	GCTGGTGCTGGTGCTGGTGCAggtcaaatattgtccaatccaattatcg	Length = 49 nt ; Tm = 58.88 C
PTC3_N_R2	tcaacatctgtagctaaaaaggtatctattaagc	Length = 34 nt ; Tm = 58.11 C
PTC3_N_Fc	tgcggtgaaagtagcccataaagc	Length = 24 nt ; Tm = 60.27 C
YBL055C_N_F1	cacctgcgaaatcccgctgc	Length = 20 nt ; Tm = 62.17 C
YBL055C_N_R1	CATGTTGTCTTCTTCACCCTTAGAAACcatataactataacagtactggcgcctcaaaa	Length = 59 nt ; Tm = 60.28 C
YBL055C_N_F2	GCTGGTGCTGGTGCTGGTGCAtggggcatcttattgaaatcctcg	Length = 45 nt ; Tm = 59.96 C
YBL055C_N_R2	cgggctaagatctttgacgctgc	Length = 23 nt ; Tm = 60.92 C
YBL055C_N_Fc	ggaactcgaagaagaacggaagtgg	Length = 25 nt ; Tm = 60.27 C
TOD6_N_F1	tgagagaggctatttttggtccgg	Length = 24 nt ; Tm = 59.47 C
TOD6_N_R1	CATGTTGTCTTCTTCACCCTTAGAAACcatcgcgagggaacttcaataagaac	Length = 53 nt ; Tm = 60.16 C
TOD6_N_F2	GCTGGTGCTGGTGCTGGTGCAacgttgccgaaactcagtagcg	Length = 43 nt ; Tm = 58.10 C
TOD6_N_R2	tgtgcaatctccttccagccc	Length = 21 nt ; Tm = 58.56 C
TOD6_N_Fc	ttgttagtgtgcgacgttatctgtgg	Length = 26 nt ; Tm = 59.07 C
SAS3_N_F1	ggcggtatttgtagtatatagaaagtcggg	Length = 30 nt ; Tm = 59.79 C
SAS3_N_R1	CATGTTGTCTTCTTCACCCTTAGAAACcattatctgcaaattatacggagactaattaat	Length = 60 nt ; Tm = 56.89 C
SAS3_N_F2	GCTGGTGCTGGTGCTGGTGCAtcattaacagcaaacgacgaatcgc	Length = 46 nt ; Tm = 61.03 C
SAS3_N_R2	aggttcaataatggggaaacttactgc	Length = 27 nt ; Tm = 58.14 C
SAS3_N_Fc	ttgcattaattgatatcttgctcactgc	Length = 28 nt ; Tm = 58.81 C
PIN4_N_F1	aaactgcttcggtgctgccc	Length = 20 nt ; Tm = 58.75 C
PIN4_N_R1	CATGTTGTCTTCTTCACCCTTAGAAACcatttcttattgttgttgaacacgctttcc	Length = 57 nt ; Tm = 61.89 C
PIN4_N_F2	GCTGGTGCTGGTGCTGGTGCAgagaccagttcttttgagaatgctcctcc	Length = 50 nt ; Tm = 62.61 C
PIN4_N_R2	aaggcataaggaaggggaagatcc	Length = 24 nt ; Tm = 58.82 C
PIN4_N_Fc	tgatggtgttcttactatattctcgagtcg	Length = 30 nt ; Tm = 58.43 C
SEC17_N_F1	tcacacttcttcttgcgctaatctcc	Length = 26 nt ; Tm = 59.04 C
SEC17_N_R1	CATGTTGTCTTCTTCACCCTTAGAAACcatttttaactttcaggttaatgatggtgttc	Length = 59 nt ; Tm = 59.72 C
SEC17_N_F2	GCTGGTGCTGGTGCTGGTGCAtcagaccctgtagagttattgaaaagagtatg	Length = 53 nt ; Tm = 58.20 C
SEC17_N_R2	gctttcaaaaacgagtctcctgcc	Length = 24 nt ; Tm = 59.30 C
SEC17_N_Fc	cgctttccctagtctgtagcctgc	Length = 24 nt ; Tm = 59.45 C
MOH1_N_F1	ggctatagttggcacttcgctcg	Length = 23 nt ; Tm = 58.96 C
MOH1_N_R1	CATGTTGTCTTCTTCACCCTTAGAAACcattttcttctacagtaagataagcttctccc	Length = 59 nt ; Tm = 58.38 C
MOH1_N_F2	GCTGGTGCTGGTGCTGGTGCAggattgcgttactccatatatattgaaaatcc	Length = 53 nt ; Tm = 60.42 C
MOH1_N_R2	ccaacctacgttcctcttgcacc	Length = 23 nt ; Tm = 58.56 C
MOH1_N_Fc	tcatacgattactgtactttgctgacttgc	Length = 30 nt ; Tm = 59.25 C
EDE1_N_F1	gatgagaacaccaacaaaaaatgataatagg	Length = 31 nt ; Tm = 58.77 C
EDE1_N_R1	CATGTTGTCTTCTTCACCCTTAGAAACcatggcctatatcgttcgaatcctattg	Length = 55 nt ; Tm = 60.80 C
EDE1_N_F2	GCTGGTGCTGGTGCTGGTGCAgcatctattacttttagaactccattatcctctc	Length = 55 nt ; Tm = 58.53 C
EDE1_N_R2	aaaagaagccagttgagtaggtgtgc	Length = 26 nt ; Tm = 58.16 C
EDE1_N_Fc	atccaacatcgtcgagctcatagc	Length = 24 nt ; Tm = 58.33 C
PSY4_N_F1	tcacgaatctatttattagtttcaacgcg	Length = 29 nt ; Tm = 59.12 C
PSY4_N_R1	CATGTTGTCTTCTTCACCCTTAGAAACcatagctttttattgtgctttgacaatcg	Length = 56 nt ; Tm = 59.50 C
PSY4_N_F2	GCTGGTGCTGGTGCTGGTGCAagctcgacgatgttggatgatgtgg	Length = 46 nt ; Tm = 62.86 C
PSY4_N_R2	cgcatatccgaagtattgtgaatgg	Length = 25 nt ; Tm = 58.43 C
PSY4_N_Fc	tcctattgaaaacacacagataaaaacagg	Length = 30 nt ; Tm = 58.28 C
COR1_N_F1	gggcccgcgctgtcagctgc	Length = 20 nt ; Tm = 68.57 C
COR1_N_R1	CATGTTGTCTTCTTCACCCTTAGAAACcattttttttgtttatatatcttgtgttttctt	Length = 60 nt ; Tm = 55.46 C
COR1_N_F2	GCTGGTGCTGGTGCTGGTGCActaagaacagtaacttcaaagactgtatctaaccag	Length = 57 nt ; Tm = 58.76 C
COR1_N_R2	tcgaagttagaagaagatagcaaattagcc	Length = 30 nt ; Tm = 58.46 C
COR1_N_Fc	ccaataaattaacagtgttttttgtcctcc	Length = 30 nt ; Tm = 58.79 C
YBL044W_N_F1	ttgctttattatacgctgttttcctcg	Length = 27 nt ; Tm = 58.22 C
YBL044W_N_R1	CATGTTGTCTTCTTCACCCTTAGAAACcatacccaccagggggaaaaag	Length = 49 nt ; Tm = 58.13 C
YBL044W_N_F2	GCTGGTGCTGGTGCTGGTGCAggtgaaatgctagagaggcaaaaaaaaa	Length = 49 nt ; Tm = 60.20 C
YBL044W_N_R2	gcgaaatgcctcttctaatgccg	Length = 23 nt ; Tm = 60.76 C
YBL044W_N_Fc	gcaatggtagcaatttaatattaggattcg	Length = 30 nt ; Tm = 58.89 C
ECM13_N_F1	aatgtatccggttgcccatgc	Length = 21 nt ; Tm = 58.13 C
ECM13_N_R1	CATGTTGTCTTCTTCACCCTTAGAAACcattataatcgcagtatgcggaattttc	Length = 55 nt ; Tm = 59.23 C
ECM13_N_F2	GCTGGTGCTGGTGCTGGTGCAaactctacaaccccatcgattcaagatc	Length = 49 nt ; Tm = 59.87 C
ECM13_N_R2	tctatcgtcttttctgcattttcctcc	Length = 27 nt ; Tm = 59.16 C
ECM13_N_Fc	ttggaaaaaaaggcaaaactaaatgc	Length = 26 nt ; Tm = 58.06 C
FUI1_N_F1	ggatgctgcaataaaacttggcg	Length = 23 nt ; Tm = 59.48 C
FUI1_N_R1	CATGTTGTCTTCTTCACCCTTAGAAACcattttctcttatatagaattaatgaatgagag	Length = 60 nt ; Tm = 53.70 C
FUI1_N_F2	GCTGGTGCTGGTGCTGGTGCAccggtatctgattctggattcgataatt	Length = 49 nt ; Tm = 59.74 C
FUI1_N_R2	tttttgcctccacgggccgc	Length = 20 nt ; Tm = 65.49 C
FUI1_N_Fc	tccttatcgcgccatctttgc	Length = 21 nt ; Tm = 58.77 C
PRE7_N_F1	agtaggcattttacgatctattttctctcg	Length = 30 nt ; Tm = 58.28 C
PRE7_N_R1	CATGTTGTCTTCTTCACCCTTAGAAACcatattttgtttaactttatagttcaatagtct	Length = 60 nt ; Tm = 51.97 C
PRE7_N_F2	GCTGGTGCTGGTGCTGGTGCAgccactattgcatcagaatactcttcg	Length = 48 nt ; Tm = 58.46 C
PRE7_N_R2	ttttgtcgttgtggtcgaaatgg	Length = 23 nt ; Tm = 58.39 C
PRE7_N_Fc	tggttgagtcttgatttaaaagcttgg	Length = 27 nt ; Tm = 58.11 C
ERD2_N_F1	cccttatttttctctcttgcttcatcg	Length = 27 nt ; Tm = 58.90 C
ERD2_N_R1	CATGTTGTCTTCTTCACCCTTAGAAACcattgcttactgattatgcctcaacttgc	Length = 56 nt ; Tm = 61.18 C
ERD2_N_F2	GCTGGTGCTGGTGCTGGTGCAaatccgtttagaatcttaggtatgttactatttgg	Length = 56 nt ; Tm = 59.42 C
ERD2_N_R2	gtgttggttcttttagacccttgtaatagc	Length = 30 nt ; Tm = 58.37 C
ERD2_N_Fc	ctatcgcaatcgtccaactgaacc	Length = 24 nt ; Tm = 58.58 C
YBL039W-B_N_F1	gtgcagactacactttaatctcaattgacc	Length = 30 nt ; Tm = 58.06 C
YBL039W-B_N_R1	CATGTTGTCTTCTTCACCCTTAGAAACcattagaagtatcctaacgattgattaaagtaa	Length = 60 nt ; Tm = 55.53 C
YBL039W-B_N_F2	GCTGGTGCTGGTGCTGGTGCAggcttttttaacaataatccggtaattga	Length = 50 nt ; Tm = 59.12 C
YBL039W-B_N_R2	acatatagaagctgtttcgatagagttttcg	Length = 31 nt ; Tm = 58.32 C
YBL039W-B_N_Fc	ccggatctttaaaggaaaacgagg	Length = 24 nt ; Tm = 58.26 C
URA7_N_F1	gatattattatttccaccagcattctttcg	Length = 30 nt ; Tm = 58.84 C
URA7_N_R1	CATGTTGTCTTCTTCACCCTTAGAAACcattttctgtctataagtttcttttgttctatt	Length = 60 nt ; Tm = 55.01 C
URA7_N_F2	GCTGGTGCTGGTGCTGGTGCAaagtacgttgttgtttcaggtggtgtc	Length = 48 nt ; Tm = 58.49 C
URA7_N_R2	ttttctttccttagcaataacgtgcg	Length = 26 nt ; Tm = 58.94 C
URA7_N_Fc	acgctctacaagtggactgttaattgg	Length = 27 nt ; Tm = 58.02 C
MRPL16_N_F1	ttaactaaattttattctatgcttttcctctcg	Length = 33 nt ; Tm = 58.10 C
MRPL16_N_R1	CATGTTGTCTTCTTCACCCTTAGAAACcatgttgcaaaattctattcctctgtacc	Length = 56 nt ; Tm = 58.59 C
MRPL16_N_F2	GCTGGTGCTGGTGCTGGTGCAttcccctatttaacaagaatgaatttatcca	Length = 52 nt ; Tm = 59.64 C
MRPL16_N_R2	aaggcctgacatatctcataattgcg	Length = 26 nt ; Tm = 58.62 C
MRPL16_N_Fc	cgaccttagaatggcagaaaaatgg	Length = 25 nt ; Tm = 59.00 C
APL3_N_F1	gacgttgaacggattgaacacacc	Length = 24 nt ; Tm = 59.12 C
APL3_N_R1	CATGTTGTCTTCTTCACCCTTAGAAACcatggcttataagattagtactataataaaggt	Length = 60 nt ; Tm = 52.97 C
APL3_N_F2	GCTGGTGCTGGTGCTGGTGCAgatcgcaaaaaaacacttataaactcaagtg	Length = 52 nt ; Tm = 59.13 C
APL3_N_R2	tctaccgtttgctccaacccg	Length = 21 nt ; Tm = 58.55 C
APL3_N_Fc	aagacgacccagtgaagaatttttacg	Length = 27 nt ; Tm = 59.03 C
YBL036C_N_F1	gcgcgctagagttgacttgattgc	Length = 24 nt ; Tm = 61.08 C
YBL036C_N_R1	CATGTTGTCTTCTTCACCCTTAGAAACcatattgcaatgtgatgctggaatct	Length = 53 nt ; Tm = 58.10 C
YBL036C_N_F2	GCTGGTGCTGGTGCTGGTGCAtccactggtattacttatgatgaagatagaaagac	Length = 56 nt ; Tm = 59.27 C
YBL036C_N_R2	ttttttggctttcttcaaggagtcg	Length = 25 nt ; Tm = 58.93 C
YBL036C_N_Fc	ggtgaagagccagtttatctacacaacg	Length = 28 nt ; Tm = 59.46 C
POL12_N_F1	cagattatactgagcaagaaaccgaacg	Length = 28 nt ; Tm = 59.55 C
POL12_N_R1	CATGTTGTCTTCTTCACCCTTAGAAACcatttttttttttttcagtcacttgctcc	Length = 56 nt ; Tm = 59.76 C
POL12_N_F2	GCTGGTGCTGGTGCTGGTGCAagcggatctatcgatgtcatcactca	Length = 47 nt ; Tm = 59.82 C
POL12_N_R2	gtcggagtctttggaatactaaggcc	Length = 26 nt ; Tm = 58.66 C
POL12_N_Fc	gtattagctcgttgtttgagagtcctcc	Length = 28 nt ; Tm = 58.16 C
STU1_N_F1	caaaaccaaaaccgtatgaactctgc	Length = 26 nt ; Tm = 58.98 C
STU1_N_R1	CATGTTGTCTTCTTCACCCTTAGAAACcattatttctgaagaatacaaggtctctcca	Length = 58 nt ; Tm = 58.75 C
STU1_N_F2	GCTGGTGCTGGTGCTGGTGCAtcgtccttcaacaatgagaccaataataa	Length = 50 nt ; Tm = 59.22 C
STU1_N_R2	aattgtactggagactgcatggcc	Length = 24 nt ; Tm = 58.12 C
STU1_N_Fc	tccagtgaaggcatagactccaagg	Length = 25 nt ; Tm = 59.50 C
RIB1_N_F1	gacacacagaaaaaaaacaaaagggc	Length = 26 nt ; Tm = 58.27 C
RIB1_N_R1	CATGTTGTCTTCTTCACCCTTAGAAACcatcctgtaggtttgttgtagttttatgtacg	Length = 59 nt ; Tm = 58.91 C
RIB1_N_F2	GCTGGTGCTGGTGCTGGTGCAaccatagataactacgacaacagtaaacagga	Length = 53 nt ; Tm = 58.34 C
RIB1_N_R2	tctgccgggatacagtttgcc	Length = 21 nt ; Tm = 58.50 C
RIB1_N_Fc	tgttgtttggctgagcggcc	Length = 20 nt ; Tm = 60.48 C
HEK2_N_F1	aactcaaaggaaaaagaaaaagtctcacc	Length = 29 nt ; Tm = 58.19 C
HEK2_N_R1	CATGTTGTCTTCTTCACCCTTAGAAACcatggctggtatatatactaatgctgtctctaa	Length = 60 nt ; Tm = 58.14 C
HEK2_N_F2	GCTGGTGCTGGTGCTGGTGCAtcacagttcttcgaagctgctactcc	Length = 47 nt ; Tm = 59.16 C
HEK2_N_R2	tggccacattgattacgttccc	Length = 22 nt ; Tm = 58.17 C
HEK2_N_Fc	attgtccacgccagcacagc	Length = 20 nt ; Tm = 58.15 C
SHE1_N_F1	cacacagacaaaacaaactatcatcttaacg	Length = 31 nt ; Tm = 58.72 C
SHE1_N_R1	CATGTTGTCTTCTTCACCCTTAGAAACcatccatgaagataatatgtgttctagagctg	Length = 59 nt ; Tm = 59.06 C
SHE1_N_F2	GCTGGTGCTGGTGCTGGTGCAaatgataaactccaagaagagcataacga	Length = 50 nt ; Tm = 58.13 C
SHE1_N_R2	aattgagagtcgtgctttgcttgg	Length = 24 nt ; Tm = 58.52 C
SHE1_N_Fc	aatcatgataacaaagaggagcagtcg	Length = 27 nt ; Tm = 58.03 C
PET9_N_F1	agcgcgggccaatgagaagg	Length = 20 nt ; Tm = 62.92 C
PET9_N_R1	CATGTTGTCTTCTTCACCCTTAGAAACcatggctatttgcttatatgtatgttaatgtat	Length = 60 nt ; Tm = 56.43 C
PET9_N_F2	GCTGGTGCTGGTGCTGGTGCAtcttccaacgcccaagtcaaaacc	Length = 45 nt ; Tm = 61.98 C
PET9_N_R2	aaagcttgagtggggaaataacgg	Length = 24 nt ; Tm = 58.57 C
PET9_N_Fc	cggtaaatgcgctatgctgattgg	Length = 24 nt ; Tm = 61.31 C
YBL029C-A_N_F1	gcggagccggcgtatggtgc	Length = 20 nt ; Tm = 66.11 C
YBL029C-A_N_R1	CATGTTGTCTTCTTCACCCTTAGAAACcatggtaattttttctttttgaggttgtg	Length = 56 nt ; Tm = 58.55 C
YBL029C-A_N_F2	GCTGGTGCTGGTGCTGGTGCAtcattcatacctattgtatgtggtatgaagagt	Length = 54 nt ; Tm = 58.12 C
YBL029C-A_N_R2	tggaaacagtgctcgtgcatcg	Length = 22 nt ; Tm = 60.53 C
YBL029C-A_N_Fc	gcaggggagaatgtggtgacg	Length = 21 nt ; Tm = 58.81 C
YBL029W_N_F1	ccgctcctgcgtgggattcc	Length = 20 nt ; Tm = 63.22 C
YBL029W_N_R1	CATGTTGTCTTCTTCACCCTTAGAAACcattagctttattttggttttataatctctata	Length = 60 nt ; Tm = 53.69 C
YBL029W_N_F2	GCTGGTGCTGGTGCTGGTGCAtgcgccaatatccccgaattcg	Length = 43 nt ; Tm = 64.20 C
YBL029W_N_R2	agtagaagggtaatcgagtaaaaaggcc	Length = 28 nt ; Tm = 58.11 C
YBL029W_N_Fc	cattttttgctcgtttcattatattatcttcc	Length = 32 nt ; Tm = 59.21 C
YBL028C_N_F1	tttgttctacggagggatgcagc	Length = 23 nt ; Tm = 59.10 C
YBL028C_N_R1	CATGTTGTCTTCTTCACCCTTAGAAACcatgattcttgttctagtaagttttaacttatt	Length = 60 nt ; Tm = 53.50 C
YBL028C_N_F2	GCTGGTGCTGGTGCTGGTGCAgccaaatcattacgtgctagcagtc	Length = 46 nt ; Tm = 58.06 C
YBL028C_N_R2	tttacaacctagctcctatcaagttcttattacc	Length = 34 nt ; Tm = 58.84 C
YBL028C_N_Fc	gctcattactaagctcggctctctgg	Length = 26 nt ; Tm = 59.91 C
RPL19B_N_F1	tgcatccctccgtagaacaaacc	Length = 23 nt ; Tm = 58.85 C
RPL19B_N_R1	CATGTTGTCTTCTTCACCCTTAGAAACcattttcctctaatttattggtgactttttatt	Length = 60 nt ; Tm = 57.74 C
RPL19B_N_F2	GCTGGTGCTGGTGCTGGTGCAtatgtttaacagtgatactaaattttgaacctttcac	Length = 58 nt ; Tm = 60.01 C
RPL19B_N_R2	cctaacagtaaagagcatattcgcaaagg	Length = 29 nt ; Tm = 59.88 C
RPL19B_N_Fc	cagacatatttttcaccagtacctcttgg	Length = 29 nt ; Tm = 58.59 C
LSM2_N_F1	tctatattgtcatctcggcagaaaagc	Length = 27 nt ; Tm = 58.16 C
LSM2_N_R1	CATGTTGTCTTCTTCACCCTTAGAAACcatacttgctagggtgttatcagcgtg	Length = 54 nt ; Tm = 59.14 C
LSM2_N_F2	GCTGGTGCTGGTGCTGGTGCActtttcttctcctttttcaagactttagttgacc	Length = 55 nt ; Tm = 61.57 C
LSM2_N_R2	tgttgaacctcttataaaaatattccttacgg	Length = 32 nt ; Tm = 58.90 C
LSM2_N_Fc	ttaagcgttcactggaattgccc	Length = 23 nt ; Tm = 59.02 C
RRN10_N_F1	ttatccggttccgagcgttagg	Length = 22 nt ; Tm = 58.98 C
RRN10_N_R1	CATGTTGTCTTCTTCACCCTTAGAAACcattttcttagtgggagagatttaggttaacg	Length = 59 nt ; Tm = 60.25 C
RRN10_N_F2	GCTGGTGCTGGTGCTGGTGCAgatagaaatgtatatgaagcctgcagca	Length = 49 nt ; Tm = 58.13 C
RRN10_N_R2	tcgatgagtaaacccaatgttataaggc	Length = 28 nt ; Tm = 58.84 C
RRN10_N_Fc	tctcattagttttttacacgagtatcattttagg	Length = 34 nt ; Tm = 58.49 C
NCL1_N_F1	accgcgcgcatatcttttgg	Length = 20 nt ; Tm = 59.49 C
NCL1_N_R1	CATGTTGTCTTCTTCACCCTTAGAAACcatccttatagtgtattcttcggattacagtg	Length = 59 nt ; Tm = 58.31 C
NCL1_N_F2	GCTGGTGCTGGTGCTGGTGCAgctagaagaaagaatttcaaaaaagggaac	Length = 51 nt ; Tm = 58.90 C
NCL1_N_R2	tctacaggggccttaatcttctcacc	Length = 26 nt ; Tm = 59.03 C
NCL1_N_Fc	cccttgcggtgctgaagtaacg	Length = 22 nt ; Tm = 60.40 C
MCM2_N_F1	aggactaacttttcatctaaatggattaaatacc	Length = 34 nt ; Tm = 58.02 C
MCM2_N_R1	CATGTTGTCTTCTTCACCCTTAGAAACcatcacttatattgtagttgtgttatacttctt	Length = 60 nt ; Tm = 52.78 C
MCM2_N_F2	GCTGGTGCTGGTGCTGGTGCAtctgataatagaagacgtagacgtgaggaag	Length = 52 nt ; Tm = 58.97 C
MCM2_N_R2	tcttcgtcctcgtcatctatgtaggc	Length = 26 nt ; Tm = 58.79 C
MCM2_N_Fc	aggctgaatttgagattttggatgc	Length = 25 nt ; Tm = 58.64 C
PIM1_N_F1	cctgctggtcgttggttctcg	Length = 21 nt ; Tm = 59.13 C
PIM1_N_R1	CATGTTGTCTTCTTCACCCTTAGAAACcatgctctatttgcaaatcttttcgttc	Length = 55 nt ; Tm = 59.53 C
PIM1_N_F2	GCTGGTGCTGGTGCTGGTGCActaagaacaagaaccacaaagacccttagc	Length = 51 nt ; Tm = 60.18 C
PIM1_N_R2	tcatcaggtactatcttgacatcttcatcc	Length = 30 nt ; Tm = 58.21 C
PIM1_N_Fc	caggatggaatagcacggggc	Length = 21 nt ; Tm = 60.05 C
HAP3_N_F1	ttttttttcgccattttttcttttcc	Length = 26 nt ; Tm = 59.01 C
HAP3_N_R1	CATGTTGTCTTCTTCACCCTTAGAAACcatattctcgagaggtttgtgccacttg	Length = 55 nt ; Tm = 61.92 C
HAP3_N_F2	GCTGGTGCTGGTGCTGGTGCAaataccaacgagtccgaacatgttagc	Length = 48 nt ; Tm = 59.62 C
HAP3_N_R2	tgagaatgtcttccccgtttatcg	Length = 24 nt ; Tm = 58.11 C
HAP3_N_Fc	tccaagatctgctcactagtagagggc	Length = 27 nt ; Tm = 59.38 C
RFT1_N_F1	ggtattcatattctcgagaggtttgtgc	Length = 28 nt ; Tm = 58.61 C
RFT1_N_R1	CATGTTGTCTTCTTCACCCTTAGAAACcattttttcttttccttcactgacaaaagc	Length = 57 nt ; Tm = 60.77 C
RFT1_N_F2	GCTGGTGCTGGTGCTGGTGCAgcgaaaaaaaactcacaattgccc	Length = 45 nt ; Tm = 59.72 C
RFT1_N_R2	ggaatgtaagcaaaattgactgcgg	Length = 25 nt ; Tm = 59.75 C
RFT1_N_Fc	gcttgtgctaacatgttcggactcg	Length = 25 nt ; Tm = 60.77 C
APN2_N_F1	cgttaattttggtcaaggagcgc	Length = 23 nt ; Tm = 58.74 C
APN2_N_R1	CATGTTGTCTTCTTCACCCTTAGAAACcatagtgtcctgacaaggaaagggatttt	Length = 56 nt ; Tm = 60.86 C
APN2_N_F2	GCTGGTGCTGGTGCTGGTGCAtcatcaagcgaaaacacgttactgg	Length = 46 nt ; Tm = 59.12 C
APN2_N_R2	gttcttttccggaattctaatccagc	Length = 26 nt ; Tm = 58.64 C
APN2_N_Fc	tttgttgttaacgtattattcgcaatgg	Length = 28 nt ; Tm = 58.52 C
POP8_N_F1	ctacagcgccatctaacgaaaacc	Length = 24 nt ; Tm = 58.05 C
POP8_N_R1	CATGTTGTCTTCTTCACCCTTAGAAACcatcacaactggccatttatcaaactattta	Length = 58 nt ; Tm = 59.78 C
POP8_N_F2	GCTGGTGCTGGTGCTGGTGCAgggaaaaagacttttagagaatggcaata	Length = 50 nt ; Tm = 58.73 C
POP8_N_R2	tgacactgttaatggtgaaccgacg	Length = 25 nt ; Tm = 59.65 C
POP8_N_Fc	aatgaggaaaacatcgacaggcc	Length = 23 nt ; Tm = 58.04 C
PEP1_N_F1	ccttctttcctctagtttagtgcagtcg	Length = 28 nt ; Tm = 58.42 C
PEP1_N_R1	CATGTTGTCTTCTTCACCCTTAGAAACcataacgtgtgatgactactggacacttc	Length = 56 nt ; Tm = 58.21 C
PEP1_N_F2	GCTGGTGCTGGTGCTGGTGCAatattacttcattttgtctattctctttgggc	Length = 53 nt ; Tm = 58.37 C
PEP1_N_R2	ttgatcattggttatataaaggtacgaccc	Length = 30 nt ; Tm = 58.93 C
PEP1_N_Fc	ctcgggtctttatatggatcgcg	Length = 23 nt ; Tm = 58.55 C
FUS3_N_F1	tgggaagagttaactggagagggc	Length = 24 nt ; Tm = 58.70 C
FUS3_N_R1	CATGTTGTCTTCTTCACCCTTAGAAACcatattattttcctttctttttctctgccttat	Length = 60 nt ; Tm = 58.79 C
FUS3_N_F2	GCTGGTGCTGGTGCTGGTGCAccaaagagaattgtatacaatatatccagtgacttc	Length = 57 nt ; Tm = 60.27 C
FUS3_N_R2	acacggtgtaaatctgtctgcattagc	Length = 27 nt ; Tm = 58.71 C
FUS3_N_Fc	tgcttgtagtccgcacaggcg	Length = 21 nt ; Tm = 60.67 C
ACH1_N_F1	ttggcctcgaggacaacgcc	Length = 20 nt ; Tm = 61.69 C
ACH1_N_R1	CATGTTGTCTTCTTCACCCTTAGAAACcattttagtgcaatatgtgaaaaagaaaaaaag	Length = 60 nt ; Tm = 59.37 C
ACH1_N_F2	GCTGGTGCTGGTGCTGGTGCAacaatttctaatttgttaaagcagagagttagg	Length = 54 nt ; Tm = 58.07 C
ACH1_N_R2	caatgggtttccctacttgatgagg	Length = 25 nt ; Tm = 58.73 C
ACH1_N_Fc	aggcgggcaatgcgcgctgc	Length = 20 nt ; Tm = 70.56 C
RRN6_N_F1	tcattttaaccatttgtttgatacgcc	Length = 27 nt ; Tm = 58.41 C
RRN6_N_R1	CATGTTGTCTTCTTCACCCTTAGAAACcatgctcagcccatagaacgcc	Length = 49 nt ; Tm = 60.35 C
RRN6_N_F2	GCTGGTGCTGGTGCTGGTGCAagtgagggacaaattccaagctcag	Length = 46 nt ; Tm = 58.75 C
RRN6_N_R2	atagatgtatccccctgattgtccg	Length = 25 nt ; Tm = 58.17 C
RRN6_N_Fc	gcatgtgaataggaggcgtgtagg	Length = 24 nt ; Tm = 58.60 C
FMT1_N_F1	catgctcagcccatagaacgcc	Length = 22 nt ; Tm = 60.35 C
FMT1_N_R1	CATGTTGTCTTCTTCACCCTTAGAAACcatttgtttgatacgccgttttcaatc	Length = 54 nt ; Tm = 60.57 C
FMT1_N_F2	GCTGGTGCTGGTGCTGGTGCAgttaaaatgagaagaataacacctacacgcc	Length = 52 nt ; Tm = 59.91 C
FMT1_N_R2	cgcatgtaattgggcgtggc	Length = 20 nt ; Tm = 60.57 C
FMT1_N_Fc	aacacatctgagcttggaatttgtcc	Length = 26 nt ; Tm = 58.57 C
SCT1_N_F1	tgcggaaaagatgcggcgcc	Length = 20 nt ; Tm = 66.57 C
SCT1_N_R1	CATGTTGTCTTCTTCACCCTTAGAAACcatttttttttaccccgatgtaaacg	Length = 53 nt ; Tm = 58.06 C
SCT1_N_F2	GCTGGTGCTGGTGCTGGTGCAcctgcaccaaaactcacggaga	Length = 43 nt ; Tm = 58.66 C
SCT1_N_R2	cccataaggattacagggtcgacg	Length = 24 nt ; Tm = 59.47 C
SCT1_N_Fc	acgtgctggccagttcatgg	Length = 20 nt ; Tm = 58.00 C
YBL010C_N_F1	catcgctttctgctacttcgagagc	Length = 25 nt ; Tm = 59.68 C
YBL010C_N_R1	CATGTTGTCTTCTTCACCCTTAGAAACcatttgcttgctttgaaagaggtgc	Length = 52 nt ; Tm = 60.09 C
YBL010C_N_F2	GCTGGTGCTGGTGCTGGTGCAagcgatagagatcagatagaacctgtcaca	Length = 51 nt ; Tm = 59.95 C
YBL010C_N_R2	gcaagtttctgcgtatatgagatttattcc	Length = 30 nt ; Tm = 59.04 C
YBL010C_N_Fc	gatgaagaatttaatgagctgtcggc	Length = 26 nt ; Tm = 58.39 C
ALK2_N_F1	ctggttatagaggtcattttcaactgagg	Length = 29 nt ; Tm = 58.01 C
ALK2_N_R1	CATGTTGTCTTCTTCACCCTTAGAAACcattttctcaatacaaatagcgcatgtatg	Length = 57 nt ; Tm = 59.32 C
ALK2_N_F2	GCTGGTGCTGGTGCTGGTGCAaattttgatgcggtagcagatcaacag	Length = 48 nt ; Tm = 60.50 C
ALK2_N_R2	tgaagagttgtttgagcgatgaacc	Length = 25 nt ; Tm = 58.39 C
ALK2_N_Fc	aattctccctttggtagtatcttattcaagc	Length = 31 nt ; Tm = 58.41 C
YBL008W-A_N_F1	tcagcggcgctttgaaccgg	Length = 20 nt ; Tm = 64.75 C
YBL008W-A_N_R1	CATGTTGTCTTCTTCACCCTTAGAAACcatctgtaaaacattttaaaaatgtgctttcag	Length = 60 nt ; Tm = 59.95 C
YBL008W-A_N_F2	GCTGGTGCTGGTGCTGGTGCAaaaatgaacccttgtactgttatcctctgt	Length = 51 nt ; Tm = 58.22 C
YBL008W-A_N_R2	tttcccatcgtggctaacatcg	Length = 22 nt ; Tm = 58.43 C
YBL008W-A_N_Fc	gctaaaaatggccaaaaaagccg	Length = 23 nt ; Tm = 59.82 C
HIR1_N_F1	tctgagaacagttatctttagcttgccc	Length = 28 nt ; Tm = 58.67 C
HIR1_N_R1	CATGTTGTCTTCTTCACCCTTAGAAACcatgttatcagagacctttggttactggc	Length = 56 nt ; Tm = 60.33 C
HIR1_N_F2	GCTGGTGCTGGTGCTGGTGCAaaagtggtaaagtttccatggttggc	Length = 47 nt ; Tm = 59.48 C
HIR1_N_R2	cccatatcagtaaaattcgatcatcgg	Length = 27 nt ; Tm = 59.71 C
HIR1_N_Fc	cgtagtaataaggtgcaagcttttgtatcc	Length = 30 nt ; Tm = 59.12 C
SLA1_N_F1	aaggaaaagaaaagtgataatatgcaaacg	Length = 30 nt ; Tm = 58.73 C
SLA1_N_R1	CATGTTGTCTTCTTCACCCTTAGAAACcatactctagctcttttgtatataacacactct	Length = 60 nt ; Tm = 54.03 C
SLA1_N_F2	GCTGGTGCTGGTGCTGGTGCAactgtgtttctgggcatctatagggc	Length = 47 nt ; Tm = 59.67 C
SLA1_N_R2	gcatctttatcatcgaatacatcaaaaacg	Length = 30 nt ; Tm = 60.19 C
SLA1_N_Fc	agagccccaggaatagcgagg	Length = 21 nt ; Tm = 58.32 C
LDB7_N_F1	ctgatgcagttgtcgcctaagacc	Length = 24 nt ; Tm = 58.83 C
LDB7_N_R1	CATGTTGTCTTCTTCACCCTTAGAAACcattctcagctattccttgttaacaccg	Length = 55 nt ; Tm = 59.45 C
LDB7_N_F2	GCTGGTGCTGGTGCTGGTGCAagtggaagtaatatgggatactatgacgtactcg	Length = 55 nt ; Tm = 61.19 C
LDB7_N_R2	cacttgacagggcttccaactgc	Length = 23 nt ; Tm = 59.59 C
LDB7_N_Fc	tcttcactttcattgcggtcacg	Length = 23 nt ; Tm = 58.73 C
PDR3_N_F1	ccgtgctctgctgctttcagg	Length = 21 nt ; Tm = 59.54 C
PDR3_N_R1	CATGTTGTCTTCTTCACCCTTAGAAACcattgcggtcacgcaataagaaaaa	Length = 52 nt ; Tm = 60.89 C
PDR3_N_F2	GCTGGTGCTGGTGCTGGTGCAaaagtgaagaaatcaactagatcaaaagtttcg	Length = 54 nt ; Tm = 60.11 C
PDR3_N_R2	cgtcgcactcggagagactgg	Length = 21 nt ; Tm = 59.37 C
PDR3_N_Fc	catattacttccactcattctcagctattcc	Length = 31 nt ; Tm = 58.41 C
YBL005W-B_N_F1	aagggaaagacattgcgcatatagg	Length = 25 nt ; Tm = 58.61 C
YBL005W-B_N_R1	CATGTTGTCTTCTTCACCCTTAGAAACcattgttgataaaggctataatattaggtatac	Length = 60 nt ; Tm = 53.63 C
YBL005W-B_N_F2	GCTGGTGCTGGTGCTGGTGCAgaatcccaacaattatctcaacattccc	Length = 49 nt ; Tm = 59.92 C
YBL005W-B_N_R2	tgcccgtatactggccagcc	Length = 20 nt ; Tm = 59.34 C
YBL005W-B_N_Fc	ttctggtaagtttttggcctgtgc	Length = 24 nt ; Tm = 58.33 C
YBL005W-A_N_F1	aagggaaagacattgcgcatatagg	Length = 25 nt ; Tm = 58.61 C
YBL005W-A_N_R1	CATGTTGTCTTCTTCACCCTTAGAAACcattgttgataaaggctataatattaggtatac	Length = 60 nt ; Tm = 53.63 C
YBL005W-A_N_F2	GCTGGTGCTGGTGCTGGTGCAgaatcccaacaattatctcaacattccc	Length = 49 nt ; Tm = 59.92 C
YBL005W-A_N_R2	tgcccgtatactggccagcc	Length = 20 nt ; Tm = 59.34 C
YBL005W-A_N_Fc	ttctggtaagtttttggcctgtgc	Length = 24 nt ; Tm = 58.33 C
UTP20_N_F1	gtgtatttcttcctggctcatttaaagc	Length = 28 nt ; Tm = 58.12 C
UTP20_N_R1	CATGTTGTCTTCTTCACCCTTAGAAACcatactttcaatgaaatatgtgtaactgatact	Length = 60 nt ; Tm = 54.82 C
UTP20_N_F2	GCTGGTGCTGGTGCTGGTGCAgctaaacaaagacaaactactaaatcgtctaagc	Length = 55 nt ; Tm = 59.37 C
UTP20_N_R2	gcggttgcaaagaaaactcatcg	Length = 23 nt ; Tm = 59.59 C
UTP20_N_Fc	ccttcttcgtaacgacttatcacccg	Length = 26 nt ; Tm = 60.10 C
HTA2_N_F1	aatttcagagaacacattaacctgggg	Length = 27 nt ; Tm = 58.78 C
HTA2_N_R1	CATGTTGTCTTCTTCACCCTTAGAAACcattatatattaaatttgctcttgttctgtact	Length = 60 nt ; Tm = 54.02 C
HTA2_N_F2	GCTGGTGCTGGTGCTGGTGCAtccggtggtaaaggtggtaaagc	Length = 44 nt ; Tm = 58.05 C
HTA2_N_R2	aacaccaccttgggcgatgg	Length = 20 nt ; Tm = 59.05 C
HTA2_N_Fc	tgttcccattatttctcaaagtgatgc	Length = 27 nt ; Tm = 58.52 C
HTB2_N_F1	cgttttcaggatcacgagcgc	Length = 21 nt ; Tm = 59.26 C
HTB2_N_R1	CATGTTGTCTTCTTCACCCTTAGAAACcattagttgtagagtaagttgttgttggtttga	Length = 60 nt ; Tm = 58.76 C
HTB2_N_F2	GCTGGTGCTGGTGCTGGTGCAtcctctgccgccgaaaagaaac	Length = 43 nt ; Tm = 61.23 C
HTB2_N_R2	tctaacggctgtttggatttctctagc	Length = 27 nt ; Tm = 59.32 C
HTB2_N_Fc	taaagcggtgttctcaaaatttctcc	Length = 26 nt ; Tm = 58.05 C
ECM15_N_F1	gcactatttttcaagcttttgcaacg	Length = 26 nt ; Tm = 59.34 C
ECM15_N_R1	CATGTTGTCTTCTTCACCCTTAGAAACcattttctaaacttgtagtttatgtgctttata	Length = 60 nt ; Tm = 54.74 C
ECM15_N_F2	GCTGGTGCTGGTGCTGGTGCAcccaagatcttttgtttagcggacg	Length = 46 nt ; Tm = 60.88 C
ECM15_N_R2	ggtctagtctatcagcctccgaaggg	Length = 26 nt ; Tm = 60.57 C
ECM15_N_Fc	ttttaagttttgttagcattctggtttgc	Length = 29 nt ; Tm = 58.52 C
NTH2_N_F1	ccacatggcatagatatttatagagtaatgagc	Length = 33 nt ; Tm = 59.22 C
NTH2_N_R1	CATGTTGTCTTCTTCACCCTTAGAAACcattatttgagtatatgcaggtctccttatata	Length = 60 nt ; Tm = 55.94 C
NTH2_N_F2	GCTGGTGCTGGTGCTGGTGCAgtagattttttaccaaaagtaacggaaataaatcc	Length = 56 nt ; Tm = 60.39 C
NTH2_N_R2	cttttcagggtataatccttcattccg	Length = 27 nt ; Tm = 58.50 C
NTH2_N_Fc	aagaaaaaaagttgaattaagaaaggtctgc	Length = 31 nt ; Tm = 58.63 C
RER2_N_F1	gaggatttaaagcggcatcttcg	Length = 23 nt ; Tm = 58.04 C
RER2_N_R1	CATGTTGTCTTCTTCACCCTTAGAAACcataccgtcttttacctgtgtttaccct	Length = 55 nt ; Tm = 58.15 C
RER2_N_F2	GCTGGTGCTGGTGCTGGTGCAgaaacggatagtggtatacctggtcattc	Length = 50 nt ; Tm = 59.34 C
RER2_N_R2	tgtcgtatcctttcgcgcgc	Length = 20 nt ; Tm = 60.59 C
RER2_N_Fc	ccaacttactggcagcgtttaaagc	Length = 25 nt ; Tm = 59.32 C
COQ1_N_F1	agcgaatctcctgttcccatcc	Length = 22 nt ; Tm = 58.04 C
COQ1_N_R1	CATGTTGTCTTCTTCACCCTTAGAAACcatcgtcccactgtactcaattcgg	Length = 52 nt ; Tm = 60.39 C
COQ1_N_F2	GCTGGTGCTGGTGCTGGTGCAtttcaaaggtctggcgctgctc	Length = 43 nt ; Tm = 60.25 C
COQ1_N_R2	tttcaagtgatttctttctgtcatggg	Length = 27 nt ; Tm = 58.60 C
COQ1_N_Fc	tcgtggccctcctttacgtcc	Length = 21 nt ; Tm = 59.72 C
GPI18_N_F1	cccatagtaactagtcacaaatttgctaacg	Length = 31 nt ; Tm = 59.06 C
GPI18_N_R1	CATGTTGTCTTCTTCACCCTTAGAAACcatattttaatttagtcttattccgcctcctc	Length = 59 nt ; Tm = 59.55 C
GPI18_N_F2	GCTGGTGCTGGTGCTGGTGCAattgtggggttgacactttattttgtattattcc	Length = 55 nt ; Tm = 62.23 C
GPI18_N_R2	caactccaacccttaaggcatgg	Length = 23 nt ; Tm = 58.44 C
GPI18_N_Fc	ttcctgactgccatgacgacg	Length = 21 nt ; Tm = 58.14 C
RCR1_N_F1	aactgcctaattggagtcaaaaaaacc	Length = 27 nt ; Tm = 58.27 C
RCR1_N_R1	CATGTTGTCTTCTTCACCCTTAGAAACcattccttattcttaattcgagttatactttcc	Length = 60 nt ; Tm = 57.55 C
RCR1_N_F2	GCTGGTGCTGGTGCTGGTGCAggacttatttcatacgaaaatgaggcg	Length = 48 nt ; Tm = 59.29 C
RCR1_N_R2	caggaacataatcatctgtccgttgc	Length = 26 nt ; Tm = 59.63 C
RCR1_N_Fc	gatttcagagggagaagaacataattcg	Length = 28 nt ; Tm = 58.00 C
UGA2_N_F1	gcccgcggtcgttgaagtgc	Length = 20 nt ; Tm = 64.25 C
UGA2_N_R1	CATGTTGTCTTCTTCACCCTTAGAAACcatgttgaaatagtagtttgtaaaatttgcttt	Length = 60 nt ; Tm = 57.58 C
UGA2_N_F2	GCTGGTGCTGGTGCTGGTGCAactttgagtaagtattctaaaccaactctaaacgacc	Length = 58 nt ; Tm = 61.24 C
UGA2_N_R2	gatttctcctttagcttcccctagagc	Length = 27 nt ; Tm = 58.64 C
UGA2_N_Fc	tgtcctcttacagttgagttacaatattttgc	Length = 32 nt ; Tm = 58.78 C
DSF2_N_F1	gcgcgttaaaacaattatcacagaagg	Length = 27 nt ; Tm = 60.12 C
DSF2_N_R1	CATGTTGTCTTCTTCACCCTTAGAAACcattacttttcgtgtgacgtaaaagtccg	Length = 56 nt ; Tm = 61.02 C
DSF2_N_F2	GCTGGTGCTGGTGCTGGTGCAaatcaaaatttaaaaaacacttcttgggc	Length = 50 nt ; Tm = 58.61 C
DSF2_N_R2	gaccacttgtttgtgacagttgcg	Length = 24 nt ; Tm = 58.22 C
DSF2_N_Fc	ccattcctttacgcagcctgc	Length = 21 nt ; Tm = 58.34 C
FLR1_N_F1	aatatttcgcatcactagtttttccgg	Length = 27 nt ; Tm = 58.94 C
FLR1_N_R1	CATGTTGTCTTCTTCACCCTTAGAAACcatagtggagattgtcgttcaacgg	Length = 52 nt ; Tm = 58.51 C
FLR1_N_F2	GCTGGTGCTGGTGCTGGTGCAgtatacacttcaacgtacagacacactatcgttg	Length = 55 nt ; Tm = 60.56 C
FLR1_N_R2	ccaatgattttttcagtaggggcc	Length = 24 nt ; Tm = 58.72 C
FLR1_N_Fc	ttactaagtataggaatgccctgcgc	Length = 26 nt ; Tm = 58.13 C
HHF1_N_F1	gaaaccgcgttctgaaaacttcg	Length = 23 nt ; Tm = 58.83 C
HHF1_N_R1	CATGTTGTCTTCTTCACCCTTAGAAACcatattttactatattatatttgttgcttgttt	Length = 60 nt ; Tm = 52.56 C
HHF1_N_F2	GCTGGTGCTGGTGCTGGTGCAtccggtagaggtaaaggtggtaaagg	Length = 47 nt ; Tm = 58.89 C
HHF1_N_R2	gctaaattaaccaccgaaaccgtataagg	Length = 29 nt ; Tm = 60.39 C
HHF1_N_Fc	tcttttttgtatctccccgccg	Length = 22 nt ; Tm = 58.96 C
HHT1_N_F1	ggtttccaaattcggcgggg	Length = 20 nt ; Tm = 61.85 C
HHT1_N_R1	CATGTTGTCTTCTTCACCCTTAGAAACcattgtttgcgtttatatatttatgttagatgt	Length = 60 nt ; Tm = 56.46 C
HHT1_N_F2	GCTGGTGCTGGTGCTGGTGCAgccagaacaaagcaaacagcaaga	Length = 45 nt ; Tm = 59.42 C
HHT1_N_R2	cgtgaatggcagccaagttgg	Length = 21 nt ; Tm = 59.87 C
HHT1_N_Fc	tcggaacagttttactatgtgaagatgc	Length = 28 nt ; Tm = 58.02 C
IPP1_N_F1	gaagtgtttcattcacagaaggagatgc	Length = 28 nt ; Tm = 59.49 C
IPP1_N_R1	CATGTTGTCTTCTTCACCCTTAGAAACcattagtaaattgcgcggcgg	Length = 48 nt ; Tm = 59.10 C
IPP1_N_F2	GCTGGTGCTGGTGCTGGTGCAacctacactaccagacaaattggtgcc	Length = 48 nt ; Tm = 59.53 C
IPP1_N_R2	tggcttacgtttgggtcttccc	Length = 22 nt ; Tm = 58.84 C
IPP1_N_Fc	gcgggactttgaagcccagg	Length = 20 nt ; Tm = 60.30 C
YBR012W-B_N_F1	tttgagcttattcatgttaaagtaattgttgg	Length = 32 nt ; Tm = 58.72 C
YBR012W-B_N_R1	CATGTTGTCTTCTTCACCCTTAGAAACcattgttgataaaggctataatattaggtatac	Length = 60 nt ; Tm = 53.63 C
YBR012W-B_N_F2	GCTGGTGCTGGTGCTGGTGCAgaatcccaacaattatctaattacccacatat	Length = 53 nt ; Tm = 58.49 C
YBR012W-B_N_R2	tccgtaaaatgaccaaccagatgg	Length = 24 nt ; Tm = 58.66 C
YBR012W-B_N_Fc	gaaatcacttctttgtaggtaattgttctgg	Length = 31 nt ; Tm = 58.36 C
YBR012W-A_N_F1	tttgagcttattcatgttaaagtaattgttgg	Length = 32 nt ; Tm = 58.72 C
YBR012W-A_N_R1	CATGTTGTCTTCTTCACCCTTAGAAACcattgttgataaaggctataatattaggtatac	Length = 60 nt ; Tm = 53.63 C
YBR012W-A_N_F2	GCTGGTGCTGGTGCTGGTGCAgaatcccaacaattatctaattacccacatat	Length = 53 nt ; Tm = 58.49 C
YBR012W-A_N_R2	tccgtaaaatgaccaaccagatgg	Length = 24 nt ; Tm = 58.66 C
YBR012W-A_N_Fc	gaaatcacttctttgtaggtaattgttctgg	Length = 31 nt ; Tm = 58.36 C
YBR013C_N_F1	cttggattgtggtttcctagtgttgg	Length = 26 nt ; Tm = 58.82 C
YBR013C_N_R1	CATGTTGTCTTCTTCACCCTTAGAAACcattatgaggttaagtggcctaaaaacg	Length = 55 nt ; Tm = 58.64 C
YBR013C_N_F2	GCTGGTGCTGGTGCTGGTGCAatatatcccttattcaggatatgtatcctaggtgc	Length = 56 nt ; Tm = 60.59 C
YBR013C_N_R2	cactctgtgataaagcttcctgtttgc	Length = 27 nt ; Tm = 58.59 C
YBR013C_N_Fc	gtaacttcagatctaaactcaaacttgtattttcc	Length = 35 nt ; Tm = 58.53 C
GRX7_N_F1	ttggcgttttctacattcttattactattcc	Length = 31 nt ; Tm = 58.09 C
GRX7_N_R1	CATGTTGTCTTCTTCACCCTTAGAAACcatctctaattttcttcagttgttttgcg	Length = 56 nt ; Tm = 58.92 C
GRX7_N_F2	GCTGGTGCTGGTGCTGGTGCAgctattgttataaacaaaagaaacgtgagagtc	Length = 54 nt ; Tm = 58.87 C
GRX7_N_R2	gctaaatacaatcatgggtgactgttcc	Length = 28 nt ; Tm = 59.10 C
GRX7_N_Fc	gcaacgggtcggactatagtttgg	Length = 24 nt ; Tm = 59.63 C
MNN2_N_F1	gtcgccattggctcgcttgg	Length = 20 nt ; Tm = 62.17 C
MNN2_N_R1	CATGTTGTCTTCTTCACCCTTAGAAACcatactgaaaatataattttactgacctaccta	Length = 60 nt ; Tm = 53.93 C
MNN2_N_F2	GCTGGTGCTGGTGCTGGTGCActgcttaccaaaaggttttcaaagctg	Length = 48 nt ; Tm = 59.66 C
MNN2_N_R2	tgcagtactccccttgggcg	Length = 20 nt ; Tm = 59.46 C
MNN2_N_Fc	ttcgctaaataggttatgcaaacatgc	Length = 27 nt ; Tm = 58.75 C
YBR016W_N_F1	catcgctcattccacctcacacc	Length = 23 nt ; Tm = 60.12 C
YBR016W_N_R1	CATGTTGTCTTCTTCACCCTTAGAAACcatggtggttgtgtgtaggactatcttaagc	Length = 58 nt ; Tm = 61.22 C
YBR016W_N_F2	GCTGGTGCTGGTGCTGGTGCAtctgctaacgattactacggcggaac	Length = 47 nt ; Tm = 60.61 C
YBR016W_N_R2	gtggttgttgttggacgtagactgg	Length = 25 nt ; Tm = 58.42 C
YBR016W_N_Fc	tgccttgcccgacatagtgc	Length = 20 nt ; Tm = 58.17 C
KAP104_N_F1	caaattttaggctctgttgaagtttattacg	Length = 31 nt ; Tm = 58.56 C
KAP104_N_R1	CATGTTGTCTTCTTCACCCTTAGAAACcatctttattcacttaactactgctaacaattc	Length = 60 nt ; Tm = 55.88 C
KAP104_N_F2	GCTGGTGCTGGTGCTGGTGCAgcatcgacatggaagcccgc	Length = 41 nt ; Tm = 62.04 C
KAP104_N_R2	gacgtatcctaagtcgtggctattgc	Length = 26 nt ; Tm = 58.36 C
KAP104_N_Fc	gctattctagttatgtaagagtggtcctttcc	Length = 32 nt ; Tm = 58.20 C
GAL7_N_F1	aaattgctttgcctctccttttgg	Length = 24 nt ; Tm = 58.78 C
GAL7_N_R1	CATGTTGTCTTCTTCACCCTTAGAAACcatttttgagggaatattcaactgtttttttt	Length = 59 nt ; Tm = 60.30 C
GAL7_N_F2	GCTGGTGCTGGTGCTGGTGCAactgctgaagaatttgatttttctagcca	Length = 50 nt ; Tm = 59.94 C
GAL7_N_R2	gcagcctatttttaagattatcctcattgg	Length = 30 nt ; Tm = 59.92 C
GAL7_N_Fc	ttggtaaagtagagggggtaatttttcc	Length = 28 nt ; Tm = 58.44 C
GAL10_N_F1	gaacgcgaccggtgaagacg	Length = 20 nt ; Tm = 59.98 C
GAL10_N_R1	CATGTTGTCTTCTTCACCCTTAGAAACcatttatattgaattttcaaaaattcttacttt	Length = 60 nt ; Tm = 54.95 C
GAL10_N_F2	GCTGGTGCTGGTGCTGGTGCAacagctcagttacaaagtgaaagtacttctaaaatt	Length = 57 nt ; Tm = 59.59 C
GAL10_N_R2	cagcgggatttgtgtagattcacc	Length = 24 nt ; Tm = 58.45 C
GAL10_N_Fc	gcggcgcgaggcacatctgc	Length = 20 nt ; Tm = 67.51 C
GAL1_N_F1	ttctacaatactagcttttatggttatgaagagg	Length = 34 nt ; Tm = 58.02 C
GAL1_N_R1	CATGTTGTCTTCTTCACCCTTAGAAACcattatagttttttctccttgacgttaaagtat	Length = 60 nt ; Tm = 56.44 C
GAL1_N_F2	GCTGGTGCTGGTGCTGGTGCAactaaatctcattcagaagaagtgattgtacctg	Length = 55 nt ; Tm = 60.04 C
GAL1_N_R2	ccaacggcaaatcgaacttcc	Length = 21 nt ; Tm = 58.05 C
GAL1_N_Fc	gcctcgcgccgcactgctcc	Length = 20 nt ; Tm = 68.67 C
FUR4_N_F1	tggacaagaagataggaaaaaaaaaaagc	Length = 29 nt ; Tm = 58.85 C
FUR4_N_R1	CATGTTGTCTTCTTCACCCTTAGAAACcattattccctcctattcttattatgcgtagg	Length = 59 nt ; Tm = 60.03 C
FUR4_N_F2	GCTGGTGCTGGTGCTGGTGCAccagacaatctatcattacatttaagcgg	Length = 50 nt ; Tm = 58.62 C
FUR4_N_R2	cgacgggcttcaagtcctgg	Length = 20 nt ; Tm = 59.07 C
FUR4_N_Fc	attttagtagacaagcgcgaggagg	Length = 25 nt ; Tm = 58.26 C
POA1_N_F1	ttaagctctccatatctacatcactttctgc	Length = 31 nt ; Tm = 58.97 C
POA1_N_R1	CATGTTGTCTTCTTCACCCTTAGAAACcatacctgtaacttgatgctatatttatcttgg	Length = 60 nt ; Tm = 57.73 C
POA1_N_F2	GCTGGTGCTGGTGCTGGTGCAtcgaacatcacttatgtcaaaggtaacatc	Length = 51 nt ; Tm = 58.88 C
POA1_N_R2	ttcacttgttcgagttttgtcttttgc	Length = 27 nt ; Tm = 58.91 C
POA1_N_Fc	gacacaattgagagggatgacctgg	Length = 25 nt ; Tm = 59.56 C
CHS3_N_F1	cataggtgaccctctttggctgc	Length = 23 nt ; Tm = 58.64 C
CHS3_N_R1	CATGTTGTCTTCTTCACCCTTAGAAACcattctaatttctttcctgcggatagtc	Length = 55 nt ; Tm = 58.08 C
CHS3_N_F2	GCTGGTGCTGGTGCTGGTGCAaccggcttgaatggagatgatcc	Length = 44 nt ; Tm = 59.94 C
CHS3_N_R2	tttcgcggccactaaatttgc	Length = 21 nt ; Tm = 58.73 C
CHS3_N_Fc	cgcagttgtattgcattcagcacc	Length = 24 nt ; Tm = 60.31 C
SCO2_N_F1	cggggtagctatcatagaatctgtcg	Length = 26 nt ; Tm = 58.32 C
SCO2_N_R1	CATGTTGTCTTCTTCACCCTTAGAAACcattttactctcgcttcccaaattcc	Length = 53 nt ; Tm = 59.35 C
SCO2_N_F2	GCTGGTGCTGGTGCTGGTGCAttgaatagttcaagaaaatatgcttgtcgttc	Length = 53 nt ; Tm = 60.33 C
SCO2_N_R2	gcatctgcttccttttcagtttctagc	Length = 27 nt ; Tm = 59.13 C
SCO2_N_Fc	gccccaagttatagaagactgccc	Length = 24 nt ; Tm = 58.22 C
OLA1_N_F1	gcagttgttgcgtgttacttaattctcc	Length = 28 nt ; Tm = 59.49 C
OLA1_N_R1	CATGTTGTCTTCTTCACCCTTAGAAACcatgttttacagtgctatttatttgattgtttt	Length = 60 nt ; Tm = 58.04 C
OLA1_N_F2	GCTGGTGCTGGTGCTGGTGCAcctccaaagaagcaagtcgaagaaaaa	Length = 48 nt ; Tm = 61.06 C
OLA1_N_R2	ccttcaccagcagaggcaccc	Length = 21 nt ; Tm = 60.35 C
OLA1_N_Fc	gagtagtttcccttctttggagttgagc	Length = 28 nt ; Tm = 59.25 C
ETR1_N_F1	actgtatatactttgttttgctttagggttacg	Length = 33 nt ; Tm = 58.46 C
ETR1_N_R1	CATGTTGTCTTCTTCACCCTTAGAAACcatcttgttatatcaaatgtaattggcagatta	Length = 60 nt ; Tm = 58.53 C
ETR1_N_F2	GCTGGTGCTGGTGCTGGTGCActtcccacattcaaacgttacatgtcg	Length = 48 nt ; Tm = 61.35 C
ETR1_N_R2	aaggtaaagaaacaacttcaaagacaccc	Length = 29 nt ; Tm = 58.66 C
ETR1_N_Fc	gattaagagagaaggctcggatctgc	Length = 26 nt ; Tm = 59.01 C
YPK3_N_F1	tcaaacttatgcacgctatactactctttcc	Length = 31 nt ; Tm = 58.95 C
YPK3_N_R1	CATGTTGTCTTCTTCACCCTTAGAAACcatcctaattactgccaacagtatgctcagc	Length = 58 nt ; Tm = 62.96 C
YPK3_N_F2	GCTGGTGCTGGTGCTGGTGCAattttctcactagatgaagaacttcatcgtg	Length = 52 nt ; Tm = 58.85 C
YPK3_N_R2	agtctattcgtattagttcgcattgcg	Length = 27 nt ; Tm = 58.18 C
YPK3_N_Fc	atcagcgaagaattttgaaaagttgg	Length = 26 nt ; Tm = 58.05 C
CDS1_N_F1	ccaatctgcaggagctccacc	Length = 21 nt ; Tm = 58.18 C
CDS1_N_R1	CATGTTGTCTTCTTCACCCTTAGAAACcattttaggtatatggaagtggaacagttaagt	Length = 60 nt ; Tm = 58.27 C
CDS1_N_F2	GCTGGTGCTGGTGCTGGTGCAtctgacaaccctgagatgaaaccac	Length = 46 nt ; Tm = 58.07 C
CDS1_N_R2	ttgttacggcaatacactctttaaaagtagc	Length = 31 nt ; Tm = 58.92 C
CDS1_N_Fc	ggcacaaagaatcataaacaaacgcc	Length = 26 nt ; Tm = 60.68 C
RKM3_N_F1	gcctgaaaacgcctggaataagc	Length = 23 nt ; Tm = 59.91 C
RKM3_N_R1	CATGTTGTCTTCTTCACCCTTAGAAACcatctcactctttcaaatttattttttaattgc	Length = 60 nt ; Tm = 58.76 C
RKM3_N_F2	GCTGGTGCTGGTGCTGGTGCAtccgtaacttttaaggacgatgttcatcg	Length = 50 nt ; Tm = 62.25 C
RKM3_N_R2	cggatagttcgcagaaatgggtacc	Length = 25 nt ; Tm = 60.66 C
RKM3_N_Fc	tgataatgactgtcaaatacatagcgatatagtacc	Length = 36 nt ; Tm = 59.72 C
RPL4A_N_F1	tcgtcaaagataacaagtgctactaaaagc	Length = 30 nt ; Tm = 58.10 C
RPL4A_N_R1	CATGTTGTCTTCTTCACCCTTAGAAACcatttcgatgattgttcttgggatattgc	Length = 56 nt ; Tm = 62.40 C
RPL4A_N_F2	GCTGGTGCTGGTGCTGGTGCAtcccgtccacaagttactgttcactc	Length = 47 nt ; Tm = 59.35 C
RPL4A_N_R2	ggagcaaacatacgaccaccacg	Length = 23 nt ; Tm = 60.05 C
RPL4A_N_Fc	caatccccattccaagaaactgc	Length = 23 nt ; Tm = 58.37 C
EDS1_N_F1	ggagatttgtgcctggaactacttcg	Length = 26 nt ; Tm = 60.19 C
EDS1_N_R1	CATGTTGTCTTCTTCACCCTTAGAAACcatttttgaaagattattctattgttatgtatt	Length = 60 nt ; Tm = 53.87 C
EDS1_N_F2	GCTGGTGCTGGTGCTGGTGCAtcacaccatgttcctaatttatatggtacacc	Length = 53 nt ; Tm = 60.41 C
EDS1_N_R2	gccccttttttttgcaggacc	Length = 21 nt ; Tm = 58.48 C
EDS1_N_Fc	cgtatcacattgagcaacctactgagg	Length = 27 nt ; Tm = 59.09 C
HMT1_N_F1	cagaaaacgatccatggaaagtcg	Length = 24 nt ; Tm = 58.56 C
HMT1_N_R1	CATGTTGTCTTCTTCACCCTTAGAAACcattattttctttggatgaatttgtcgg	Length = 55 nt ; Tm = 59.10 C
HMT1_N_F2	GCTGGTGCTGGTGCTGGTGCAagcaagacagccgtgaaagattctgc	Length = 47 nt ; Tm = 62.72 C
HMT1_N_R2	gttcaactctaccaattccttcgcc	Length = 25 nt ; Tm = 58.25 C
HMT1_N_Fc	ccctcgagattgcatgatagattcg	Length = 25 nt ; Tm = 59.78 C
PDX3_N_F1	tggcagatagatgtttattgaaccgc	Length = 26 nt ; Tm = 59.33 C
PDX3_N_R1	CATGTTGTCTTCTTCACCCTTAGAAACcattttcagtgcagatccgtgaagtg	Length = 53 nt ; Tm = 60.64 C
PDX3_N_F2	GCTGGTGCTGGTGCTGGTGCAactaaacaagctgaggagacccaaaagc	Length = 49 nt ; Tm = 61.29 C
PDX3_N_R2	cgggttggtagcaatatcatgagcc	Length = 25 nt ; Tm = 61.39 C
PDX3_N_Fc	ggctgcccgtgtctttctctacc	Length = 23 nt ; Tm = 59.93 C
CSG2_N_F1	gcgcgccaagcagaaggagg	Length = 20 nt ; Tm = 63.69 C
CSG2_N_R1	CATGTTGTCTTCTTCACCCTTAGAAACcatgacgctgtatctttgtttgttatcg	Length = 55 nt ; Tm = 59.05 C
CSG2_N_F2	GCTGGTGCTGGTGCTGGTGCAtctaccacactactttggttttcaagtgtaata	Length = 54 nt ; Tm = 58.41 C
CSG2_N_R2	tcttcgtttgtcacagacccgc	Length = 22 nt ; Tm = 58.67 C
CSG2_N_Fc	cgttaagagttatgtgcctgcagagc	Length = 26 nt ; Tm = 59.42 C
SCO1_N_F1	ccaagggagagtcctcgaattcc	Length = 23 nt ; Tm = 58.93 C
SCO1_N_R1	CATGTTGTCTTCTTCACCCTTAGAAACcatcttttctacgtttgctgttttttctg	Length = 56 nt ; Tm = 58.96 C
SCO1_N_F2	GCTGGTGCTGGTGCTGGTGCActgaagttgtcaagaagtgccaatctaag	Length = 50 nt ; Tm = 59.00 C
SCO1_N_R2	ctccttctgtgtttccaatctgcg	Length = 24 nt ; Tm = 58.80 C
SCO1_N_Fc	tggaagatagttaaatagactggggcc	Length = 27 nt ; Tm = 58.21 C
CHS2_N_F1	ttattcccgtttatttccttcaatttagg	Length = 29 nt ; Tm = 58.50 C
CHS2_N_R1	CATGTTGTCTTCTTCACCCTTAGAAACcatttctatatgtggttctttggtttttatttg	Length = 60 nt ; Tm = 59.09 C
CHS2_N_F2	GCTGGTGCTGGTGCTGGTGCAacgagaaacccgtttatggtggaac	Length = 46 nt ; Tm = 60.17 C
CHS2_N_R2	gctcttttgggagactcttgtagattagc	Length = 29 nt ; Tm = 58.73 C
CHS2_N_Fc	caattatactattttctcacttttctcttcggg	Length = 33 nt ; Tm = 59.67 C
ATP3_N_F1	aaaagtaagaagatatatgaataggagctgtcg	Length = 33 nt ; Tm = 58.02 C
ATP3_N_R1	CATGTTGTCTTCTTCACCCTTAGAAACcatgactactaaataaaataatgtttactgctc	Length = 60 nt ; Tm = 54.31 C
ATP3_N_F2	GCTGGTGCTGGTGCTGGTGCAttgtcaagaattgtatcaaacaatgcaac	Length = 50 nt ; Tm = 58.55 C
ATP3_N_R2	tctttaggagcacctgtttcagtagcc	Length = 27 nt ; Tm = 59.33 C
ATP3_N_Fc	cgtcgaaacgtagagcaattgtcg	Length = 24 nt ; Tm = 59.66 C
FIG1_N_F1	tgaaacgaattttgacttgatgagacg	Length = 27 nt ; Tm = 59.46 C
FIG1_N_R1	CATGTTGTCTTCTTCACCCTTAGAAACcatttttttttttttttttttgtttgtttgt	Length = 58 nt ; Tm = 58.05 C
FIG1_N_F2	GCTGGTGCTGGTGCTGGTGCAgtcgcaatctcaatgatttggtttttta	Length = 49 nt ; Tm = 59.60 C
FIG1_N_R2	gaattggagaatgtagtcatattattgtaagagc	Length = 34 nt ; Tm = 58.09 C
FIG1_N_Fc	cctgcattgcctctttatttgacg	Length = 24 nt ; Tm = 58.75 C
FAT1_N_F1	ctacattgcattccaaagtttagttttatcc	Length = 31 nt ; Tm = 58.33 C
FAT1_N_R1	CATGTTGTCTTCTTCACCCTTAGAAACcatagtcggtattcgcagcctattaaaag	Length = 56 nt ; Tm = 59.78 C
FAT1_N_F2	GCTGGTGCTGGTGCTGGTGCAtctcccatacaggttgttgtctttgc	Length = 47 nt ; Tm = 59.34 C
FAT1_N_R2	ccatgggacgggtgtaactaatcg	Length = 24 nt ; Tm = 60.13 C
FAT1_N_Fc	gcccaaaataggtacaataactactcttcg	Length = 30 nt ; Tm = 58.39 C
CST26_N_F1	cacggtgattactggagagagaactacg	Length = 28 nt ; Tm = 59.55 C
CST26_N_R1	CATGTTGTCTTCTTCACCCTTAGAAACcatcagcttattgacctcgctagca	Length = 52 nt ; Tm = 58.68 C
CST26_N_F2	GCTGGTGCTGGTGCTGGTGCActgcatcaaaaaatagctcataaagttcg	Length = 50 nt ; Tm = 58.94 C
CST26_N_R2	gcaaatggccaccgaattgg	Length = 20 nt ; Tm = 59.54 C
CST26_N_Fc	gcctttatcgtcttgggtgctagc	Length = 24 nt ; Tm = 59.21 C
QDR3_N_F1	gctgccttttatcacttttacctcttcg	Length = 28 nt ; Tm = 59.95 C
QDR3_N_R1	CATGTTGTCTTCTTCACCCTTAGAAACcatgtttatcgctttctgacttcgg	Length = 52 nt ; Tm = 58.04 C
QDR3_N_F2	GCTGGTGCTGGTGCTGGTGCAcaagcccaaggttcacaatcga	Length = 43 nt ; Tm = 58.53 C
QDR3_N_R2	catcatcggtggataatctctggc	Length = 24 nt ; Tm = 58.36 C
QDR3_N_Fc	cggcacaaagcctagataaagccc	Length = 24 nt ; Tm = 60.97 C
TCM62_N_F1	cattcattacagatcggtggcacc	Length = 24 nt ; Tm = 59.09 C
TCM62_N_R1	CATGTTGTCTTCTTCACCCTTAGAAACcatactcgttaaagcataagagagttttatgtt	Length = 60 nt ; Tm = 57.14 C
TCM62_N_F2	GCTGGTGCTGGTGCTGGTGCActgaggaattgtttgaggaaattggg	Length = 47 nt ; Tm = 59.92 C
TCM62_N_R2	cctgtttgattgaagtcgtgtgttgg	Length = 26 nt ; Tm = 60.44 C
TCM62_N_Fc	ttccagcagtaaatttaatgaatcccc	Length = 27 nt ; Tm = 58.78 C
GIP1_N_F1	ggttttttatttttctatttttctgaagggc	Length = 31 nt ; Tm = 59.54 C
GIP1_N_R1	CATGTTGTCTTCTTCACCCTTAGAAACcataattagctaataattgaatagctcttcacc	Length = 60 nt ; Tm = 56.82 C
GIP1_N_F2	GCTGGTGCTGGTGCTGGTGCAgaaactattttgcagccaaaggctagacc	Length = 50 nt ; Tm = 62.37 C
GIP1_N_R2	ccatgacgtattttcttcaatcccc	Length = 25 nt ; Tm = 58.62 C
GIP1_N_Fc	ttgcctttttctttttgtgttcacg	Length = 25 nt ; Tm = 58.41 C
ZTA1_N_F1	ttacggttcggatcttactcaagtgg	Length = 26 nt ; Tm = 58.64 C
ZTA1_N_R1	CATGTTGTCTTCTTCACCCTTAGAAACcatttttgtcttgttgttagcgatctcg	Length = 55 nt ; Tm = 60.24 C
ZTA1_N_F2	GCTGGTGCTGGTGCTGGTGCAaaatgtactataccagaacagcaaaaagtcatttt	Length = 56 nt ; Tm = 60.39 C
ZTA1_N_R2	tgggacgaaatttttgaatactgtgc	Length = 26 nt ; Tm = 59.24 C
ZTA1_N_Fc	cgaaacttccttggataaaacggg	Length = 24 nt ; Tm = 58.88 C
FMP23_N_F1	tgttgttagcgatctcgtctcttaatgc	Length = 28 nt ; Tm = 60.04 C
FMP23_N_R1	CATGTTGTCTTCTTCACCCTTAGAAACcattgatgaactgattttttttcagttatgttc	Length = 60 nt ; Tm = 59.81 C
FMP23_N_F2	GCTGGTGCTGGTGCTGGTGCActtatcaaccacttgagtaagatccgaacc	Length = 51 nt ; Tm = 60.60 C
FMP23_N_R2	ggtgctgaatgatttgtgtatctcgg	Length = 26 nt ; Tm = 59.63 C
FMP23_N_Fc	ccgaaatcgatggtacaggataatcc	Length = 26 nt ; Tm = 59.69 C
RPS11B_N_F1	tgctgcacccatacaattctaaacc	Length = 25 nt ; Tm = 58.13 C
RPS11B_N_R1	CATGTTGTCTTCTTCACCCTTAGAAACcatctttttccctggcttgatacgt	Length = 52 nt ; Tm = 58.58 C
RPS11B_N_F2	GCTGGTGCTGGTGCTGGTGCAtccactgaattaactgttcaatctgaaagagc	Length = 53 nt ; Tm = 62.05 C
RPS11B_N_R2	catattaaggtgttttggcctcatgg	Length = 26 nt ; Tm = 58.73 C
RPS11B_N_Fc	gccttattatcgatatacacaagaatttctgg	Length = 32 nt ; Tm = 59.20 C
REB1_N_F1	gctcctcggaaaaattgatcacg	Length = 23 nt ; Tm = 58.63 C
REB1_N_R1	CATGTTGTCTTCTTCACCCTTAGAAACcatattgattgagctataaatattctaattcag	Length = 60 nt ; Tm = 54.28 C
REB1_N_F2	GCTGGTGCTGGTGCTGGTGCAccttcaggtcataacgataaaaacgc	Length = 47 nt ; Tm = 58.28 C
REB1_N_R2	gccttaaataccaatccataactgcg	Length = 26 nt ; Tm = 58.20 C
REB1_N_Fc	acccaacctgctcctataaattttacg	Length = 27 nt ; Tm = 58.22 C
REG2_N_F1	cgtggggggagtgattaaatttatacg	Length = 27 nt ; Tm = 60.62 C
REG2_N_R1	CATGTTGTCTTCTTCACCCTTAGAAACcattctcacacactttcttgttcctattttttt	Length = 60 nt ; Tm = 60.53 C
REG2_N_F2	GCTGGTGCTGGTGCTGGTGCAactttgagtaattgcgactctttggataac	Length = 51 nt ; Tm = 58.80 C
REG2_N_R2	agtgttgttcgagcttctcacatgc	Length = 25 nt ; Tm = 58.53 C
REG2_N_Fc	atgtggcggggcagcactgg	Length = 20 nt ; Tm = 64.59 C
RFS1_N_F1	caaagcgacaacctctccactagg	Length = 24 nt ; Tm = 58.07 C
RFS1_N_R1	CATGTTGTCTTCTTCACCCTTAGAAACcattatctatgtggcgtagtatgtgcttataat	Length = 60 nt ; Tm = 58.02 C
RFS1_N_F2	GCTGGTGCTGGTGCTGGTGCAccgaaagtcgctattttgatttattcag	Length = 49 nt ; Tm = 58.79 C
RFS1_N_R2	ccaccagtattcgagtcccaaaagc	Length = 25 nt ; Tm = 60.79 C
RFS1_N_Fc	tgcatctacaaaattccaaacgtgc	Length = 25 nt ; Tm = 59.00 C
YBR053C_N_F1	gctacagctacctcttgactaactgagaagc	Length = 31 nt ; Tm = 59.97 C
YBR053C_N_R1	CATGTTGTCTTCTTCACCCTTAGAAACcattttacgaaaagtgtctagttgctcaatgc	Length = 59 nt ; Tm = 62.28 C
YBR053C_N_F2	GCTGGTGCTGGTGCTGGTGCAagtagtgttggcgattttgaagaaattatttt	Length = 53 nt ; Tm = 60.17 C
YBR053C_N_R2	ttgtgaagccccatcaagtattgg	Length = 24 nt ; Tm = 58.78 C
YBR053C_N_Fc	gccaaaggaaaagatataaaaaaagtatgtcc	Length = 32 nt ; Tm = 59.48 C
YRO2_N_F1	tcgatatttgttattaaccttttctcatttacg	Length = 33 nt ; Tm = 58.94 C
YRO2_N_R1	CATGTTGTCTTCTTCACCCTTAGAAACcattttgatgctttttttaaaaaatagtgtcac	Length = 60 nt ; Tm = 59.28 C
YRO2_N_F2	GCTGGTGCTGGTGCTGGTGCAtctgattatgttgaactattgaaaagaggtgg	Length = 53 nt ; Tm = 60.24 C
YRO2_N_R2	ctccttttgggtagaagtttgtacatgg	Length = 28 nt ; Tm = 58.58 C
YRO2_N_Fc	tgtgttagttatggttttccgccc	Length = 24 nt ; Tm = 58.00 C
PRP6_N_F1	gaccactcggccaaccctcc	Length = 20 nt ; Tm = 60.04 C
PRP6_N_R1	CATGTTGTCTTCTTCACCCTTAGAAACcataaaatgtgacgttttcttgctgttaaac	Length = 58 nt ; Tm = 59.66 C
PRP6_N_F2	GCTGGTGCTGGTGCTGGTGCAgagaggccatcttttttggatcaag	Length = 46 nt ; Tm = 58.31 C
PRP6_N_R2	ccactcactctccgttacagcagc	Length = 24 nt ; Tm = 58.95 C
PRP6_N_Fc	tcgaactcgcgcggacaacc	Length = 20 nt ; Tm = 62.72 C
YBR056W_N_F1	ggaggagctactaaagaaagagtgctgc	Length = 28 nt ; Tm = 59.58 C
YBR056W_N_R1	CATGTTGTCTTCTTCACCCTTAGAAACcattctgtgcagttcaaaagttttaataaattt	Length = 60 nt ; Tm = 59.05 C
YBR056W_N_F2	GCTGGTGCTGGTGCTGGTGCAattggctcacttagaaacaaatttgagc	Length = 49 nt ; Tm = 58.50 C
YBR056W_N_R2	tttttatagtgatcgcttaacattttcgc	Length = 29 nt ; Tm = 58.51 C
YBR056W_N_Fc	acgccatcatttcataaaggtctcc	Length = 25 nt ; Tm = 58.43 C
YBR056W-A_N_F1	gatatggggctgagccgtgc	Length = 20 nt ; Tm = 58.91 C
YBR056W-A_N_R1	CATGTTGTCTTCTTCACCCTTAGAAACcattgtgatgtcgcactttttttttttg	Length = 55 nt ; Tm = 60.71 C
YBR056W-A_N_F2	GCTGGTGCTGGTGCTGGTGCAagacatcaatactatcaaccacaaccgatg	Length = 51 nt ; Tm = 60.43 C
YBR056W-A_N_R2	tgtaaattatcttgatggtaaccaccgg	Length = 28 nt ; Tm = 59.32 C
YBR056W-A_N_Fc	cggacactcttagaatggagatctcg	Length = 26 nt ; Tm = 58.45 C
MUM2_N_F1	acgatgagaaactagttgctgccg	Length = 24 nt ; Tm = 58.54 C
MUM2_N_R1	CATGTTGTCTTCTTCACCCTTAGAAACcatttttacaacagtattccaaacgagcc	Length = 56 nt ; Tm = 60.23 C
MUM2_N_F2	GCTGGTGCTGGTGCTGGTGCAaattacatggcttatgattatgatccccaac	Length = 52 nt ; Tm = 61.29 C
MUM2_N_R2	gccaataatcattagcagttgcccc	Length = 25 nt ; Tm = 60.63 C
MUM2_N_Fc	aactagtggcagacaaatggaagtgg	Length = 26 nt ; Tm = 58.63 C
UBP14_N_F1	aagtattgcttcctttgaatgattatttatatcc	Length = 34 nt ; Tm = 58.56 C
UBP14_N_R1	CATGTTGTCTTCTTCACCCTTAGAAACcatttctgaatgtgagaaagacttcgg	Length = 54 nt ; Tm = 58.41 C
UBP14_N_F2	GCTGGTGCTGGTGCTGGTGCAgcagaagcagtactagaaaacgttaacgttc	Length = 52 nt ; Tm = 60.33 C
UBP14_N_R2	aactccaaatagtgttgtgggtgtcg	Length = 26 nt ; Tm = 59.16 C
UBP14_N_Fc	ggcctcttttgattcattcttcctcc	Length = 26 nt ; Tm = 60.40 C
TSC3_N_F1	gaagcgagaaatgattcgataaatagagc	Length = 29 nt ; Tm = 59.25 C
TSC3_N_R1	CATGTTGTCTTCTTCACCCTTAGAAACcatttcttccccttatgatatgttccacc	Length = 56 nt ; Tm = 60.88 C
TSC3_N_F2	GCTGGTGCTGGTGCTGGTGCAacacaacataaaagctcgatggtgtaca	Length = 49 nt ; Tm = 58.94 C
TSC3_N_R2	aaattttctgtccccttgcctcc	Length = 23 nt ; Tm = 58.45 C
TSC3_N_Fc	tggtggcagtaacgggaaaagg	Length = 22 nt ; Tm = 59.66 C
AKL1_N_F1	tcttcgaaaattcagacgagttatgacc	Length = 28 nt ; Tm = 59.10 C
AKL1_N_R1	CATGTTGTCTTCTTCACCCTTAGAAACcatgatcagtgctaattagaaagaaaataacag	Length = 60 nt ; Tm = 57.97 C
AKL1_N_F2	GCTGGTGCTGGTGCTGGTGCAtcgatcacgaatggtacttctagaagc	Length = 48 nt ; Tm = 58.14 C
AKL1_N_R2	cccctttcaatttcttcattacctcc	Length = 26 nt ; Tm = 58.42 C
AKL1_N_Fc	aaccctactgaaaaacgtctgatgagc	Length = 27 nt ; Tm = 59.11 C
ORC2_N_F1	tcgtaaaaggccaaatatccatgc	Length = 24 nt ; Tm = 58.09 C
ORC2_N_R1	CATGTTGTCTTCTTCACCCTTAGAAACcatgttatggcaattcgcagtactaca	Length = 54 nt ; Tm = 58.28 C
ORC2_N_F2	GCTGGTGCTGGTGCTGGTGCActaaatggggaagactttgtagagcataatg	Length = 52 nt ; Tm = 59.97 C
ORC2_N_R2	cattacctgatgtatctttgtccaatttcc	Length = 30 nt ; Tm = 59.35 C
ORC2_N_Fc	cgtgacattaacttgctgtggcacc	Length = 25 nt ; Tm = 61.34 C
TRM7_N_F1	tgagattgatacaactgaagcagaactgg	Length = 29 nt ; Tm = 59.94 C
TRM7_N_R1	CATGTTGTCTTCTTCACCCTTAGAAACcatcttgaatactttctttttaagcttgcc	Length = 57 nt ; Tm = 58.65 C
TRM7_N_F2	GCTGGTGCTGGTGCTGGTGCAggtaagagcagcaaagataaaagagatttg	Length = 51 nt ; Tm = 58.71 C
TRM7_N_R2	gatgagtgatatcggcttgcaacg	Length = 24 nt ; Tm = 59.47 C
TRM7_N_Fc	ctatctcgaagtacaacatgtccattatgc	Length = 30 nt ; Tm = 58.62 C
YBR062C_N_F1	ggcgcaacttcgattctactgtgg	Length = 24 nt ; Tm = 60.73 C
YBR062C_N_R1	CATGTTGTCTTCTTCACCCTTAGAAACcatttttttgattgtgattatgtttgatgaata	Length = 60 nt ; Tm = 59.01 C
YBR062C_N_F2	GCTGGTGCTGGTGCTGGTGCAtctacatatgaaggtatgtaatgatatattatgaagtaa	Length = 60 nt ; Tm = 56.42 C
YBR062C_N_R2	tccatttcttgcaaccattcttcc	Length = 24 nt ; Tm = 58.09 C
YBR062C_N_Fc	ttccaggagacataatagttcggttcc	Length = 27 nt ; Tm = 58.85 C
YBR063C_N_F1	aaacaaaagcaggttgagtgggg	Length = 23 nt ; Tm = 58.13 C
YBR063C_N_R1	CATGTTGTCTTCTTCACCCTTAGAAACcatattttagttttttatcgatattggaaaaaa	Length = 60 nt ; Tm = 56.91 C
YBR063C_N_F2	GCTGGTGCTGGTGCTGGTGCAgaggaactaggtttaaaaagcacttttcca	Length = 51 nt ; Tm = 59.80 C
YBR063C_N_R2	cacccaaaattattgtggatgccc	Length = 24 nt ; Tm = 59.98 C
YBR063C_N_Fc	aatttcgaccatccatctaccttgc	Length = 25 nt ; Tm = 58.43 C
ECM2_N_F1	gaggctagcagttgatgtgagtgagc	Length = 26 nt ; Tm = 59.47 C
ECM2_N_R1	CATGTTGTCTTCTTCACCCTTAGAAACcattatattaagggtgcaataactcttttccg	Length = 59 nt ; Tm = 60.63 C
ECM2_N_F2	GCTGGTGCTGGTGCTGGTGCAaatgatgaaattaatgagccaccgc	Length = 46 nt ; Tm = 59.18 C
ECM2_N_R2	cctccgtcataacgttttcctcg	Length = 23 nt ; Tm = 58.57 C
ECM2_N_Fc	caagaagaaaagaaactggaagaggagg	Length = 28 nt ; Tm = 59.33 C
NRG2_N_F1	tgatctcatgttttcttatgctgcgg	Length = 26 nt ; Tm = 60.27 C
NRG2_N_R1	CATGTTGTCTTCTTCACCCTTAGAAACcatctggaaattttgtagaagctttatattttt	Length = 60 nt ; Tm = 57.92 C
NRG2_N_F2	GCTGGTGCTGGTGCTGGTGCAtccataggttacaaagacaacttgatgtcaac	Length = 53 nt ; Tm = 60.83 C
NRG2_N_R2	ggcagtatcggtgacgtttttcc	Length = 23 nt ; Tm = 58.44 C
NRG2_N_Fc	tgataagtggcttctgcgttttgc	Length = 24 nt ; Tm = 59.31 C
TIP1_N_F1	gttattgcggcggtttggcc	Length = 20 nt ; Tm = 60.88 C
TIP1_N_R1	CATGTTGTCTTCTTCACCCTTAGAAACcattttattttatttagcagagggtatagttat	Length = 60 nt ; Tm = 54.47 C
TIP1_N_F2	GCTGGTGCTGGTGCTGGTGCAtccgtttccaagattgctttcgt	Length = 44 nt ; Tm = 58.67 C
TIP1_N_R2	cggaggcaagagcagcagcg	Length = 20 nt ; Tm = 62.73 C
TIP1_N_Fc	gtacttgtggttttgaatcctacggc	Length = 26 nt ; Tm = 58.15 C
BAP2_N_F1	gctagcagtggctgatcctctgg	Length = 23 nt ; Tm = 58.98 C
BAP2_N_R1	CATGTTGTCTTCTTCACCCTTAGAAACcatttctaaaatcacttgagttttattgaagct	Length = 60 nt ; Tm = 58.61 C
BAP2_N_F2	GCTGGTGCTGGTGCTGGTGCActatcttcagaagattttggatcttctggg	Length = 51 nt ; Tm = 60.08 C
BAP2_N_R2	aagaccagtcccaatacctgtccc	Length = 24 nt ; Tm = 58.23 C
BAP2_N_Fc	cggtaaatatgtcagcagcaaatgc	Length = 25 nt ; Tm = 58.70 C
TAT1_N_F1	ggacaaaaagaaaagaaaacctccagg	Length = 27 nt ; Tm = 59.69 C
TAT1_N_R1	CATGTTGTCTTCTTCACCCTTAGAAACcatttttacgcctttttatcgagaaactatat	Length = 59 nt ; Tm = 58.46 C
TAT1_N_F2	GCTGGTGCTGGTGCTGGTGCAgacgatagtgtcagtttcattgccaaag	Length = 49 nt ; Tm = 60.13 C
TAT1_N_R2	accgagactgatcatgactaagtgacg	Length = 27 nt ; Tm = 58.72 C
TAT1_N_Fc	tccagtaaacttcacattatcttgacaagg	Length = 30 nt ; Tm = 58.34 C
ALG14_N_F1	aagaatataatgagcagccaagcgc	Length = 25 nt ; Tm = 58.95 C
ALG14_N_R1	CATGTTGTCTTCTTCACCCTTAGAAACcatgatcttcaagtcacttctttcgactttc	Length = 58 nt ; Tm = 60.91 C
ALG14_N_F2	GCTGGTGCTGGTGCTGGTGCAaaaacggcctacttggcgtca	Length = 42 nt ; Tm = 58.26 C
ALG14_N_R2	gtgggcgaatctttgcctgg	Length = 20 nt ; Tm = 58.93 C
ALG14_N_Fc	cgaatattgaggcttctttataacagtttgg	Length = 31 nt ; Tm = 59.97 C
YBR071W_N_F1	cagacagaacacgtaaaaaaagaaacacg	Length = 29 nt ; Tm = 59.54 C
YBR071W_N_R1	CATGTTGTCTTCTTCACCCTTAGAAACcattttacgtattttgtctttttgtgccg	Length = 56 nt ; Tm = 60.87 C
YBR071W_N_F2	GCTGGTGCTGGTGCTGGTGCActaagacgctctaaaaattccagcactaac	Length = 51 nt ; Tm = 58.77 C
YBR071W_N_R2	ttcctttgcagcgtttgtttgc	Length = 22 nt ; Tm = 58.89 C
YBR071W_N_Fc	tggcttcgctaagaacatttttgc	Length = 24 nt ; Tm = 58.58 C
HSP26_N_F1	caaaaatatagggtgctcgtaacagtaagg	Length = 30 nt ; Tm = 59.02 C
HSP26_N_R1	CATGTTGTCTTCTTCACCCTTAGAAACcatgttaatttgtttagtttgtttgtttgcttt	Length = 60 nt ; Tm = 59.57 C
HSP26_N_F2	GCTGGTGCTGGTGCTGGTGCAtcatttaacagtccattttttgatttctttg	Length = 52 nt ; Tm = 59.24 C
HSP26_N_R2	ccaggaaccacgactttcaactcg	Length = 24 nt ; Tm = 60.63 C
HSP26_N_Fc	tggttattccctcccccttatgc	Length = 23 nt ; Tm = 58.97 C
YBR072C-A_N_F1	ggggctgttgtgactgcagtgg	Length = 22 nt ; Tm = 61.17 C
YBR072C-A_N_R1	CATGTTGTCTTCTTCACCCTTAGAAACcatcaagaaaataaaaaataaaacgcgaag	Length = 57 nt ; Tm = 59.11 C
YBR072C-A_N_F2	GCTGGTGCTGGTGCTGGTGCAcatatattaacgcgatcgagtaaaaatgc	Length = 50 nt ; Tm = 58.68 C
YBR072C-A_N_R2	gcgaggaccattgttgcttgc	Length = 21 nt ; Tm = 59.13 C
YBR072C-A_N_Fc	aagtaggtcccgccgaaatgc	Length = 21 nt ; Tm = 58.94 C
RDH54_N_F1	ggtcatcacatctgagcgattttacc	Length = 26 nt ; Tm = 58.86 C
RDH54_N_R1	CATGTTGTCTTCTTCACCCTTAGAAACcatttcaatacaaaaactcgattctaatcg	Length = 57 nt ; Tm = 58.04 C
RDH54_N_F2	GCTGGTGCTGGTGCTGGTGCAgcggtaataagcgttaaacctcgacg	Length = 47 nt ; Tm = 61.83 C
RDH54_N_R2	tttcatttgaggacagattattcggc	Length = 26 nt ; Tm = 58.58 C
RDH54_N_Fc	gcgaggaccattgttgcttgc	Length = 21 nt ; Tm = 59.13 C
YBR074W_N_F1	cagagaacaatgacgccaaatatgg	Length = 25 nt ; Tm = 58.52 C
YBR074W_N_R1	CATGTTGTCTTCTTCACCCTTAGAAACcatgccgtgattctttaactttacctatca	Length = 57 nt ; Tm = 59.95 C
YBR074W_N_F2	GCTGGTGCTGGTGCTGGTGCAaaattaaaaagtgtattcagatcagttctaaagtacc	Length = 58 nt ; Tm = 58.51 C
YBR074W_N_R2	aaacacttgcaaacgaagaattccc	Length = 25 nt ; Tm = 58.61 C
YBR074W_N_Fc	tgcgtttgtaaagcccggcg	Length = 20 nt ; Tm = 62.45 C
ECM8_N_F1	aggttctgtgccgcccttcc	Length = 20 nt ; Tm = 59.83 C
ECM8_N_R1	CATGTTGTCTTCTTCACCCTTAGAAACcatcttaaggcttttaaatagctaatattaaat	Length = 60 nt ; Tm = 54.24 C
ECM8_N_F2	GCTGGTGCTGGTGCTGGTGCAgactatggctacttttttcccgcac	Length = 46 nt ; Tm = 58.33 C
ECM8_N_R2	aaacaccttggaagaaaaatcagttgc	Length = 27 nt ; Tm = 59.02 C
ECM8_N_Fc	cgtataagtgaaggcaaagcattgtcc	Length = 27 nt ; Tm = 60.11 C
SLM4_N_F1	cactccatttcatttctttttcgcg	Length = 25 nt ; Tm = 59.84 C
SLM4_N_R1	CATGTTGTCTTCTTCACCCTTAGAAACcatattgcttcaatattttggataccgtttg	Length = 58 nt ; Tm = 60.89 C
SLM4_N_F2	GCTGGTGCTGGTGCTGGTGCAgtgatgctccattctaaaaacgttaaagg	Length = 50 nt ; Tm = 59.67 C
SLM4_N_R2	cttaaaggagtcgatttccacaggg	Length = 25 nt ; Tm = 58.25 C
SLM4_N_Fc	acggtggcgcgtctttcccg	Length = 20 nt ; Tm = 65.66 C
ECM33_N_F1	cgacttttcgcaatcaacggacc	Length = 23 nt ; Tm = 61.36 C
ECM33_N_R1	CATGTTGTCTTCTTCACCCTTAGAAACcattgcggaataatagtaaaattaaaactagat	Length = 60 nt ; Tm = 56.45 C
ECM33_N_F2	GCTGGTGCTGGTGCTGGTGCAcaattcaagaacgctttgactgctactgc	Length = 50 nt ; Tm = 63.12 C
ECM33_N_R2	actcgccctaatcctatgacaggc	Length = 24 nt ; Tm = 58.63 C
ECM33_N_Fc	gccggtataaatattcaatgtcaaacacc	Length = 29 nt ; Tm = 59.91 C
RPG1_N_F1	tgtccttgtatttttattctttatcccttcc	Length = 31 nt ; Tm = 58.82 C
RPG1_N_R1	CATGTTGTCTTCTTCACCCTTAGAAACcatcttgatgtttcctgggcgtttg	Length = 52 nt ; Tm = 62.29 C
RPG1_N_F2	GCTGGTGCTGGTGCTGGTGCAgcccccccaccattccgtcc	Length = 41 nt ; Tm = 65.79 C
RPG1_N_R2	agtttgttcagaagcgattttagattcg	Length = 28 nt ; Tm = 58.60 C
RPG1_N_Fc	ttgagttgatgacccaatccgc	Length = 22 nt ; Tm = 58.35 C
SEC18_N_F1	gccttaatcaataatgagcgcgc	Length = 23 nt ; Tm = 58.84 C
SEC18_N_R1	CATGTTGTCTTCTTCACCCTTAGAAACcatactcaatttataaaggctgaatatacggta	Length = 60 nt ; Tm = 57.47 C
SEC18_N_F2	GCTGGTGCTGGTGCTGGTGCAttcaagatacctggttttggaaaagctgc	Length = 50 nt ; Tm = 63.32 C
SEC18_N_R2	gaaccaagatacgattgcttaccgg	Length = 25 nt ; Tm = 58.91 C
SEC18_N_Fc	gcaatagttcatttagcttgagccttcc	Length = 28 nt ; Tm = 59.92 C
SPT7_N_F1	caggaatgcttgttgggactaactcc	Length = 26 nt ; Tm = 60.08 C
SPT7_N_R1	CATGTTGTCTTCTTCACCCTTAGAAACcattattcagacttaatttctttgtagtgttac	Length = 60 nt ; Tm = 54.21 C
SPT7_N_F2	GCTGGTGCTGGTGCTGGTGCAactgaaagaataccaataaagaattatcaaagaac	Length = 56 nt ; Tm = 58.13 C
SPT7_N_R2	gattttcattgctgatactggtgttgg	Length = 27 nt ; Tm = 58.84 C
SPT7_N_Fc	ggaaaattggtcaaatgctggcc	Length = 23 nt ; Tm = 60.30 C
UBC4_N_F1	cgaggatcaaatggccgagc	Length = 20 nt ; Tm = 59.02 C
UBC4_N_R1	CATGTTGTCTTCTTCACCCTTAGAAACcatgtttttttggatgcttgtttatgtatg	Length = 57 nt ; Tm = 59.13 C
UBC4_N_F2	GCTGGTGCTGGTGCTGGTGCAtcttcttctaaacgtattgctaaagaactaagtg	Length = 55 nt ; Tm = 58.30 C
UBC4_N_R2	ggttgtgaaggagatctttggtggc	Length = 25 nt ; Tm = 60.80 C
UBC4_N_Fc	ccgcctatcctcctctccgc	Length = 20 nt ; Tm = 59.55 C
TEC1_N_F1	ccacgaatggtccctcacaagg	Length = 22 nt ; Tm = 59.97 C
TEC1_N_R1	CATGTTGTCTTCTTCACCCTTAGAAACcatggttaaacaggtatcagaattgttgaaat	Length = 59 nt ; Tm = 59.98 C
TEC1_N_F2	GCTGGTGCTGGTGCTGGTGCAagtcttaaagaagacgactttggcaagg	Length = 49 nt ; Tm = 59.68 C
TEC1_N_R2	gctcacagatatatttggtacttcattcttcc	Length = 32 nt ; Tm = 59.26 C
TEC1_N_Fc	tccggaaacaagctgagctgg	Length = 21 nt ; Tm = 58.88 C
MIS1_N_F1	ttctcgaacaaaaccaaagctactcc	Length = 26 nt ; Tm = 58.15 C
MIS1_N_R1	CATGTTGTCTTCTTCACCCTTAGAAACcatttccttttagccttaaatatctgacaaatg	Length = 60 nt ; Tm = 60.15 C
MIS1_N_F2	GCTGGTGCTGGTGCTGGTGCAttgtcgagactatctttattgagtaactcgagg	Length = 54 nt ; Tm = 60.80 C
MIS1_N_R2	gctggtaacttctctatgatacagtctacattgc	Length = 34 nt ; Tm = 60.40 C
MIS1_N_Fc	ccgtcacagatatgattgagcacg	Length = 24 nt ; Tm = 58.16 C
RPL19A_N_F1	gactgagagagagtgcgatgcttagc	Length = 26 nt ; Tm = 58.93 C
RPL19A_N_R1	CATGTTGTCTTCTTCACCCTTAGAAACcatttttgctttggagttcttaatcaactttc	Length = 59 nt ; Tm = 60.92 C
RPL19A_N_F2	GCTGGTGCTGGTGCTGGTGCAtatgtgatgcagtgaataatgaatctatgaaag	Length = 54 nt ; Tm = 59.26 C
RPL19A_N_R2	cagctcgagtaacttttatcacgtaactgg	Length = 30 nt ; Tm = 59.93 C
RPL19A_N_Fc	ggtgaggaggccattggaagc	Length = 21 nt ; Tm = 59.32 C
AAC3_N_F1	cacggaaaatgcgtaatgtctgg	Length = 23 nt ; Tm = 58.08 C
AAC3_N_R1	CATGTTGTCTTCTTCACCCTTAGAAACcattgtttctcaaggcacagtatatcacttc	Length = 58 nt ; Tm = 59.71 C
AAC3_N_F2	GCTGGTGCTGGTGCTGGTGCAagtagcgacgctaagcaacaagaaac	Length = 47 nt ; Tm = 58.46 C
AAC3_N_R2	tgcaaaccatttaccatagccttcc	Length = 25 nt ; Tm = 59.21 C
AAC3_N_Fc	ccgagaacggatattaaacgaaacg	Length = 25 nt ; Tm = 58.94 C
YBR085C-A_N_F1	tttgttgaatatatgttgcttctgaagtacg	Length = 31 nt ; Tm = 58.46 C
YBR085C-A_N_R1	CATGTTGTCTTCTTCACCCTTAGAAACcatgttatagtataatgtaatttattgtagttg	Length = 60 nt ; Tm = 50.07 C
YBR085C-A_N_F2	GCTGGTGCTGGTGCTGGTGCAtcatctgctctatacaaacaaagcacaaatt	Length = 52 nt ; Tm = 59.82 C
YBR085C-A_N_R2	aatcaaagtgtgcatgaagtgactcg	Length = 26 nt ; Tm = 58.34 C
YBR085C-A_N_Fc	cagtgggaagtatgaacgatagggg	Length = 25 nt ; Tm = 58.75 C
IST2_N_F1	agggacgaaaacaaacaagggc	Length = 22 nt ; Tm = 58.07 C
IST2_N_R1	CATGTTGTCTTCTTCACCCTTAGAAACcatagtatgctcaaccgcttgtgcttg	Length = 54 nt ; Tm = 61.78 C
IST2_N_F2	GCTGGTGCTGGTGCTGGTGCAtcgcagacaattacatctctagatccg	Length = 48 nt ; Tm = 58.84 C
IST2_N_R2	ggagcctccagtatttttgatttgc	Length = 25 nt ; Tm = 58.27 C
IST2_N_Fc	tcttttcttgacattttttttcactctgc	Length = 29 nt ; Tm = 58.61 C
RFC5_N_F1	agtgcccttgtttgttttcgtcc	Length = 23 nt ; Tm = 58.13 C
RFC5_N_R1	CATGTTGTCTTCTTCACCCTTAGAAACcatgtttgtgctgtactaatctataatttccat	Length = 60 nt ; Tm = 57.97 C
RFC5_N_F2	GCTGGTGCTGGTGCTGGTGCAtcattgtgggtagataaatacagacctaagtcc	Length = 54 nt ; Tm = 60.34 C
RFC5_N_R2	tcattgttacccatatcacttggcg	Length = 25 nt ; Tm = 58.74 C
RFC5_N_Fc	aataattgcaacggggaaaaaagg	Length = 24 nt ; Tm = 58.40 C
POL30_N_F1	cattatgtgttattattattactattatcattattttacttatatatcc	Length = 49 nt ; Tm = 58.05 C
POL30_N_R1	CATGTTGTCTTCTTCACCCTTAGAAACcattttttctctcttttgactgcgtacttag	Length = 58 nt ; Tm = 58.79 C
POL30_N_F2	GCTGGTGCTGGTGCTGGTGCAttagaagcaaaatttgaagaagcatccc	Length = 49 nt ; Tm = 60.17 C
POL30_N_R2	cctcaaataataagatgatggaatccgg	Length = 28 nt ; Tm = 60.01 C
POL30_N_Fc	tcaatgttctctacctcccatacaacg	Length = 27 nt ; Tm = 58.53 C
NHP6B_N_F1	gctaagggcaactctgcttttcg	Length = 23 nt ; Tm = 58.32 C
NHP6B_N_R1	CATGTTGTCTTCTTCACCCTTAGAAACcatagcgctagttttatatatgttaatgttcta	Length = 60 nt ; Tm = 54.80 C
NHP6B_N_F2	GCTGGTGCTGGTGCTGGTGCAgccgcaactaaagaagcaaagcaac	Length = 46 nt ; Tm = 61.23 C
NHP6B_N_R2	aagtttcaaaagtacgttgtatgggagg	Length = 28 nt ; Tm = 58.23 C
NHP6B_N_Fc	ggcttaataagaacgtacagtttagcacagc	Length = 31 nt ; Tm = 60.23 C
YBR090C_N_F1	agaaatgtattccgcatgagggc	Length = 23 nt ; Tm = 58.08 C
YBR090C_N_R1	CATGTTGTCTTCTTCACCCTTAGAAACcatataaatgtacttctaaaattgtctacacag	Length = 60 nt ; Tm = 53.19 C
YBR090C_N_F2	GCTGGTGCTGGTGCTGGTGCAgtacccgcacctgggtcacg	Length = 41 nt ; Tm = 59.59 C
YBR090C_N_R2	tgtctacccctctttaacttctcccg	Length = 26 nt ; Tm = 59.06 C
YBR090C_N_Fc	gctcgactttcaacaatattctcagtacg	Length = 29 nt ; Tm = 58.91 C
TIM12_N_F1	tctgtaacgtcagcagtgtcagtaacg	Length = 27 nt ; Tm = 58.58 C
TIM12_N_R1	CATGTTGTCTTCTTCACCCTTAGAAACcatccttttcttggtgcactttaatattatacg	Length = 60 nt ; Tm = 60.66 C
TIM12_N_F2	GCTGGTGCTGGTGCTGGTGCAtcgttctttttaaatagtctaaggggcaac	Length = 51 nt ; Tm = 59.71 C
TIM12_N_R2	ggaatcatcagctatttctttggcc	Length = 25 nt ; Tm = 58.22 C
TIM12_N_Fc	cgactatgctgaaaagagagtagctgg	Length = 27 nt ; Tm = 58.11 C
PHO3_N_F1	cccatattatattacagtattagtcgccgc	Length = 30 nt ; Tm = 58.83 C
PHO3_N_R1	CATGTTGTCTTCTTCACCCTTAGAAACcataggtaatttggaatggccctttc	Length = 53 nt ; Tm = 59.04 C
PHO3_N_F2	GCTGGTGCTGGTGCTGGTGCAtttaagtctgttgtttattcggttctagcc	Length = 51 nt ; Tm = 58.83 C
PHO3_N_R2	cgttcaagaatgacaatgagccg	Length = 23 nt ; Tm = 58.26 C
PHO3_N_Fc	gcagagatatccgaaacaggtaaatgg	Length = 27 nt ; Tm = 59.27 C
PHO5_N_F1	ttcatagcgctttttctttgtctgc	Length = 25 nt ; Tm = 58.00 C
PHO5_N_R1	CATGTTGTCTTCTTCACCCTTAGAAACcattggtaatctcgaatttgcttgctc	Length = 54 nt ; Tm = 60.18 C
PHO5_N_F2	GCTGGTGCTGGTGCTGGTGCAtttaaatctgttgtttattcaattttagccg	Length = 52 nt ; Tm = 58.72 C
PHO5_N_R2	cgttcaagaatgacaatgagccg	Length = 23 nt ; Tm = 58.26 C
PHO5_N_Fc	cggacgtcgtctataaacttcaaacg	Length = 26 nt ; Tm = 59.11 C
PBY1_N_F1	gccaatgtgcagtagtaacttatcagtcc	Length = 29 nt ; Tm = 58.72 C
PBY1_N_R1	CATGTTGTCTTCTTCACCCTTAGAAACcatcttaaaagaaatatttattgtttccgaatt	Length = 60 nt ; Tm = 57.76 C
PBY1_N_F2	GCTGGTGCTGGTGCTGGTGCAcgggttttaataactaacgatgatggtcc	Length = 50 nt ; Tm = 60.90 C
PBY1_N_R2	cgattaatatccactcaattgtatctttcgg	Length = 31 nt ; Tm = 60.36 C
PBY1_N_Fc	caattattacttggatgccctcctagc	Length = 27 nt ; Tm = 58.62 C
RXT2_N_F1	gagccacctaaaaatagtgcaaacacc	Length = 27 nt ; Tm = 59.34 C
RXT2_N_R1	CATGTTGTCTTCTTCACCCTTAGAAACcatctcgatcaacaagaagcaacagc	Length = 53 nt ; Tm = 60.10 C
RXT2_N_F2	GCTGGTGCTGGTGCTGGTGCAactattaggagcagtatgaaaaacaacgcag	Length = 52 nt ; Tm = 60.47 C
RXT2_N_R2	ttgcagaaggcgatgctccg	Length = 20 nt ; Tm = 60.70 C
RXT2_N_Fc	ccaggaagcgacttatatgaagagagc	Length = 27 nt ; Tm = 59.00 C
YBR096W_N_F1	catctcgatcaacaagaagcaacagc	Length = 26 nt ; Tm = 60.10 C
YBR096W_N_R1	CATGTTGTCTTCTTCACCCTTAGAAACcattattctattattttattttgttgtagatat	Length = 60 nt ; Tm = 50.42 C
YBR096W_N_F2	GCTGGTGCTGGTGCTGGTGCAggtgtttgcactatttttaggtggctc	Length = 48 nt ; Tm = 59.34 C
YBR096W_N_R2	gcaactggaatatatggataatgcttgg	Length = 28 nt ; Tm = 59.11 C
YBR096W_N_Fc	tctgcgttgtttttcatactgctcc	Length = 25 nt ; Tm = 58.46 C
VPS15_N_F1	aagcttttaaccgagcgttgtgg	Length = 23 nt ; Tm = 58.46 C
VPS15_N_R1	CATGTTGTCTTCTTCACCCTTAGAAACcattatactgtatgccttcctttttgataacc	Length = 59 nt ; Tm = 59.14 C
VPS15_N_F2	GCTGGTGCTGGTGCTGGTGCAggggcacaattatcactagtggtcc	Length = 46 nt ; Tm = 58.64 C
VPS15_N_R2	tgctgccgtatcatgtagccg	Length = 21 nt ; Tm = 58.28 C
VPS15_N_Fc	ctgtggtttatataatgagaaggtcgcc	Length = 28 nt ; Tm = 58.56 C
MMS4_N_F1	acgtttttattcctacacaagttacggc	Length = 28 nt ; Tm = 58.30 C
MMS4_N_R1	CATGTTGTCTTCTTCACCCTTAGAAACcatttaactagctgcaatatgtgactactatta	Length = 60 nt ; Tm = 55.28 C
MMS4_N_F2	GCTGGTGCTGGTGCTGGTGCAagccagatcgttgattttgttgagg	Length = 46 nt ; Tm = 59.40 C
MMS4_N_R2	aagttttttcgcgtttccttttgc	Length = 24 nt ; Tm = 58.86 C
MMS4_N_Fc	ttcttaccgatgaagcaacaagttcc	Length = 26 nt ; Tm = 58.73 C
FES1_N_F1	aaaataaacctcacttcaatatatatgatgtgtagg	Length = 36 nt ; Tm = 58.48 C
FES1_N_R1	CATGTTGTCTTCTTCACCCTTAGAAACcatagttatgtatgtgtttttttttctatttta	Length = 60 nt ; Tm = 53.09 C
FES1_N_F2	GCTGGTGCTGGTGCTGGTGCAgaaaagctattacagtggtctattgcgaatt	Length = 52 nt ; Tm = 59.74 C
FES1_N_R2	gcagcacgtagttcttcatccttcg	Length = 25 nt ; Tm = 60.10 C
FES1_N_Fc	ggattgaaggccgtaggtttgg	Length = 22 nt ; Tm = 58.39 C
EXO84_N_F1	gctgtacacttctttggaaaaaaaaacc	Length = 28 nt ; Tm = 58.07 C
EXO84_N_R1	CATGTTGTCTTCTTCACCCTTAGAAACcattttcacagtacaaatatttcaactttcagt	Length = 60 nt ; Tm = 58.05 C
EXO84_N_F2	GCTGGTGCTGGTGCTGGTGCAgttgagttttctttgaagaaggccaga	Length = 48 nt ; Tm = 59.29 C
EXO84_N_R2	ttatcattgggaactatcatgtttggc	Length = 27 nt ; Tm = 58.32 C
EXO84_N_Fc	atttttatctgagttagcagttgttagtgtgg	Length = 32 nt ; Tm = 58.21 C
SIF2_N_F1	tgttcattcggctttgctcaagg	Length = 23 nt ; Tm = 60.02 C
SIF2_N_R1	CATGTTGTCTTCTTCACCCTTAGAAACcattttccgtgtgatgggccttc	Length = 50 nt ; Tm = 61.11 C
SIF2_N_F2	GCTGGTGCTGGTGCTGGTGCAagtataacaagtgaagaactaaactacttgatatggagg	Length = 60 nt ; Tm = 60.64 C
SIF2_N_R2	cacctgctttattactctcggaattgg	Length = 27 nt ; Tm = 59.41 C
SIF2_N_Fc	caaatatttcaactttcagtctcttacctgg	Length = 31 nt ; Tm = 58.46 C
YMC2_N_F1	tgatctgtcatggaactgtgcgg	Length = 23 nt ; Tm = 59.38 C
YMC2_N_R1	CATGTTGTCTTCTTCACCCTTAGAAACcatgactaactgtaattgtaatacacgaaatta	Length = 60 nt ; Tm = 55.55 C
YMC2_N_F2	GCTGGTGCTGGTGCTGGTGCAagtgaagaatttcctacgccgcagc	Length = 46 nt ; Tm = 62.54 C
YMC2_N_R2	tgagacacatataccaacacccaataacg	Length = 29 nt ; Tm = 60.04 C
YMC2_N_Fc	cctctacgctagctaccaaagcagc	Length = 25 nt ; Tm = 58.91 C
VID24_N_F1	tccggaaaaactcgcagggc	Length = 20 nt ; Tm = 60.77 C
VID24_N_R1	CATGTTGTCTTCTTCACCCTTAGAAACcatgactcaagcttgcgatatgtgttgg	Length = 55 nt ; Tm = 63.38 C
VID24_N_F2	GCTGGTGCTGGTGCTGGTGCAatcaataatcctaaggtagacagtgtagcgg	Length = 52 nt ; Tm = 59.64 C
VID24_N_R2	tttccgaactatagggagattggtcc	Length = 26 nt ; Tm = 58.80 C
VID24_N_Fc	ggcaggcgggttttaattttcg	Length = 22 nt ; Tm = 60.41 C
PHO88_N_F1	ccctcgcctgccttagatatcg	Length = 22 nt ; Tm = 58.74 C
PHO88_N_R1	CATGTTGTCTTCTTCACCCTTAGAAACcatggcgggctgctcggttc	Length = 47 nt ; Tm = 64.23 C
PHO88_N_F2	GCTGGTGCTGGTGCTGGTGCAaatcctcaagtcagtaacatcatcatcatg	Length = 51 nt ; Tm = 58.81 C
PHO88_N_R2	catagccataccagtgtagatagacttgatagc	Length = 33 nt ; Tm = 59.42 C
PHO88_N_Fc	ggggtcaccggaacaaatcg	Length = 20 nt ; Tm = 58.52 C
IML3_N_F1	tctcccaaaatcccatgctgg	Length = 21 nt ; Tm = 58.29 C
IML3_N_R1	CATGTTGTCTTCTTCACCCTTAGAAACcattccatccaaaggaagtacgttga	Length = 53 nt ; Tm = 59.21 C
IML3_N_F2	GCTGGTGCTGGTGCTGGTGCAccttatacttggaagtttttaggaatcagcaag	Length = 54 nt ; Tm = 61.15 C
IML3_N_R2	tgccttcagccactgcaatacc	Length = 22 nt ; Tm = 58.69 C
IML3_N_Fc	ttaccggcgctcttcagccc	Length = 20 nt ; Tm = 60.91 C
AIM3_N_F1	ttgcttgctgattcctaaaaacttcc	Length = 26 nt ; Tm = 58.17 C
AIM3_N_R1	CATGTTGTCTTCTTCACCCTTAGAAACcatgctggttgataacttgatttttttatg	Length = 57 nt ; Tm = 58.58 C
AIM3_N_F2	GCTGGTGCTGGTGCTGGTGCAggattttgggagaacaacaaagattcc	Length = 48 nt ; Tm = 60.13 C
AIM3_N_R2	ggcatttgctgttgctgttgtcc	Length = 23 nt ; Tm = 60.29 C
AIM3_N_Fc	tggtttgaatgtctaaatctacttccagg	Length = 29 nt ; Tm = 58.29 C
CMD1_N_F1	aaagcatgcaaaaatcgacaaagc	Length = 24 nt ; Tm = 58.46 C
CMD1_N_R1	CATGTTGTCTTCTTCACCCTTAGAAACcattgtacttttttatttgtattaactaagctc	Length = 60 nt ; Tm = 53.93 C
CMD1_N_F2	GCTGGTGCTGGTGCTGGTGCAtcctccaatcttaccgaagaacaaattgc	Length = 50 nt ; Tm = 63.22 C
CMD1_N_R2	ggcggagattaaaccatcaccg	Length = 22 nt ; Tm = 59.15 C
CMD1_N_Fc	caacaagccatacaaagatatcagacagg	Length = 29 nt ; Tm = 59.35 C
ALG1_N_F1	aaattgggtggaaaagagggtgc	Length = 23 nt ; Tm = 59.11 C
ALG1_N_R1	CATGTTGTCTTCTTCACCCTTAGAAACcattttcaccaattgactatagcccc	Length = 53 nt ; Tm = 58.01 C
ALG1_N_F2	GCTGGTGCTGGTGCTGGTGCAtttttggaaattcctcggtggttac	Length = 46 nt ; Tm = 58.38 C
ALG1_N_R2	ataaatataactgatgttccgcctccc	Length = 27 nt ; Tm = 58.03 C
ALG1_N_Fc	ttgttaaacaccttcttacgcggg	Length = 24 nt ; Tm = 58.29 C
YSA1_N_F1	gatattgttgtatttgactctttaattgcgc	Length = 31 nt ; Tm = 59.02 C
YSA1_N_R1	CATGTTGTCTTCTTCACCCTTAGAAACcatctaagtatgagaaggaaggaaaatgcc	Length = 57 nt ; Tm = 60.01 C
YSA1_N_F2	GCTGGTGCTGGTGCTGGTGCAtttttgagaaacgtaagagttatttccctc	Length = 51 nt ; Tm = 58.18 C
YSA1_N_R2	gagggcgaaactgcttttgtagc	Length = 23 nt ; Tm = 58.19 C
YSA1_N_Fc	cggtggataaaatttgggtaaagttcg	Length = 27 nt ; Tm = 60.73 C
SUS1_N_F1	tgacggtgctcatagttctaaatagtctcc	Length = 30 nt ; Tm = 59.50 C
SUS1_N_R1	CATGTTGTCTTCTTCACCCTTAGAAACcattggagtgaaggccagaattgt	Length = 51 nt ; Tm = 58.10 C
SUS1_N_F2	GCTGGTGCTGGTGCTGGTGCAactatggatactgcgcaattaaagagtca	Length = 50 nt ; Tm = 58.82 C
SUS1_N_R2	ggtttcccttgttgaatccgatacc	Length = 25 nt ; Tm = 59.68 C
SUS1_N_Fc	gcttcaattattttagcatcttctggtttacc	Length = 32 nt ; Tm = 60.23 C
CYC8_N_F1	ggtcggtcgttcttttcccttcc	Length = 23 nt ; Tm = 60.75 C
CYC8_N_R1	CATGTTGTCTTCTTCACCCTTAGAAACcatttttcctaattttttttttccagtcg	Length = 56 nt ; Tm = 58.96 C
CYC8_N_F2	GCTGGTGCTGGTGCTGGTGCAaatccgggcggtgaacaaac	Length = 41 nt ; Tm = 58.21 C
CYC8_N_R2	ctctttcatataattctgcagctctttgg	Length = 29 nt ; Tm = 58.34 C
CYC8_N_Fc	tcccctatccaactcgaacaagg	Length = 23 nt ; Tm = 58.04 C
RAD16_N_F1	tgtgttactcctcgaaaaaatctgttacc	Length = 29 nt ; Tm = 58.33 C
RAD16_N_R1	CATGTTGTCTTCTTCACCCTTAGAAACcatgatttttcagttggtacaccagttatacg	Length = 59 nt ; Tm = 60.99 C
RAD16_N_F2	GCTGGTGCTGGTGCTGGTGCAcaagaagggggctttatccgtagaag	Length = 47 nt ; Tm = 60.45 C
RAD16_N_R2	cacgttcctccttgatttctattatctcg	Length = 29 nt ; Tm = 59.72 C
RAD16_N_Fc	gccaaaactaccaacccacacagc	Length = 24 nt ; Tm = 60.42 C
LYS2_N_F1	gctgaccgcttctagaggcatcg	Length = 23 nt ; Tm = 61.06 C
LYS2_N_R1	CATGTTGTCTTCTTCACCCTTAGAAACcattagtgagtaactctgtgatatctctctata	Length = 60 nt ; Tm = 52.80 C
LYS2_N_F2	GCTGGTGCTGGTGCTGGTGCAactaacgaaaaggtctggatagagaagttgg	Length = 52 nt ; Tm = 60.71 C
LYS2_N_R2	gctcgtcaaaggaaaaattggcc	Length = 23 nt ; Tm = 59.78 C
LYS2_N_Fc	tgttacgtctatattcattgaaactgattattcg	Length = 34 nt ; Tm = 59.51 C
TKL2_N_F1	atggcgatgacaggaagggc	Length = 20 nt ; Tm = 58.38 C
TKL2_N_R1	CATGTTGTCTTCTTCACCCTTAGAAACcatttttttgttctttttttgattagtaaggta	Length = 60 nt ; Tm = 57.06 C
TKL2_N_F2	GCTGGTGCTGGTGCTGGTGCAgcacagttctccgacattgataaacttgc	Length = 50 nt ; Tm = 62.85 C
TKL2_N_R2	aattctggatgacccggtgtcc	Length = 22 nt ; Tm = 58.49 C
TKL2_N_Fc	tggaccttattctacatgttttacttttctcg	Length = 32 nt ; Tm = 59.66 C
TEF2_N_F1	agaaaaaatacgagttgctgacagaagc	Length = 28 nt ; Tm = 58.71 C
TEF2_N_R1	CATGTTGTCTTCTTCACCCTTAGAAACcatgtttagttaattatagttcgttgaccgtat	Length = 60 nt ; Tm = 57.39 C
TEF2_N_F2	GCTGGTGCTGGTGCTGGTGCAggtaaagagaagtctcacattaacgttgtcg	Length = 52 nt ; Tm = 60.75 C
TEF2_N_R2	aagatagcacagtcagcttgagaagtacc	Length = 29 nt ; Tm = 58.03 C
TEF2_N_Fc	acgtgggaactttttaggctcacc	Length = 24 nt ; Tm = 58.57 C
MUD1_N_F1	caaggctgctcaaaaggctgc	Length = 21 nt ; Tm = 58.70 C
MUD1_N_R1	CATGTTGTCTTCTTCACCCTTAGAAACcatggtttctttaggtttgatgaggc	Length = 53 nt ; Tm = 58.20 C
MUD1_N_F2	GCTGGTGCTGGTGCTGGTGCAtcagcgtatgtatataccttgtaatttacgtttcc	Length = 56 nt ; Tm = 61.06 C
MUD1_N_R2	tgagtgacaaacgttaaaaatgcttgg	Length = 27 nt ; Tm = 59.43 C
MUD1_N_Fc	caagactgaaaaggccgctaagg	Length = 23 nt ; Tm = 58.20 C
CBP6_N_F1	gatacgtattgcaagatatgattatgtactgtcc	Length = 34 nt ; Tm = 59.08 C
CBP6_N_R1	CATGTTGTCTTCTTCACCCTTAGAAACcattttggcacttgcttgtggaata	Length = 52 nt ; Tm = 58.99 C
CBP6_N_F2	GCTGGTGCTGGTGCTGGTGCAtcttcttcccaggtcgtcaggg	Length = 43 nt ; Tm = 58.99 C
CBP6_N_R2	tgctcgttgatgctttcttccg	Length = 22 nt ; Tm = 58.93 C
CBP6_N_Fc	cgccaaacatgtaaattaaaaaaagaagc	Length = 29 nt ; Tm = 59.70 C
GRS1_N_F1	aggcaaatggtctgtgaatgaagc	Length = 24 nt ; Tm = 58.22 C
GRS1_N_R1	CATGTTGTCTTCTTCACCCTTAGAAACcattcttttaatcttaaccgattttttaacaat	Length = 60 nt ; Tm = 57.79 C
GRS1_N_F2	GCTGGTGCTGGTGCTGGTGCAagtgtagaagatatcaagaaggctagagccg	Length = 52 nt ; Tm = 60.97 C
GRS1_N_R2	ctcaccagtcttcaaatctctacacatcc	Length = 29 nt ; Tm = 58.70 C
GRS1_N_Fc	acaagacacacatttacaaacataatatgaacc	Length = 33 nt ; Tm = 58.36 C
MRPL36_N_F1	agctaaactagatcctaaaaccgcgg	Length = 26 nt ; Tm = 58.58 C
MRPL36_N_R1	CATGTTGTCTTCTTCACCCTTAGAAACcattaggagtgaacaaaacgtgtgttcg	Length = 55 nt ; Tm = 60.77 C
MRPL36_N_F2	GCTGGTGCTGGTGCTGGTGCAttgaagtctatatttgcgaagcgatttgc	Length = 50 nt ; Tm = 62.47 C
MRPL36_N_R2	tgaatcgacagaaaacaaagagctatacc	Length = 29 nt ; Tm = 58.51 C
MRPL36_N_Fc	caagtatagacgatgacgtggatgacg	Length = 27 nt ; Tm = 59.69 C
TFC1_N_F1	tttagtgttgtagaaaaccaaagcaatcc	Length = 29 nt ; Tm = 58.38 C
TFC1_N_R1	CATGTTGTCTTCTTCACCCTTAGAAACcattttcacgatttggaagatattttcg	Length = 55 nt ; Tm = 59.20 C
TFC1_N_F2	GCTGGTGCTGGTGCTGGTGCAccagtggaggagcctcttgctac	Length = 44 nt ; Tm = 58.07 C
TFC1_N_R2	ttaccaattacaggatgctcattaaaatagc	Length = 31 nt ; Tm = 58.67 C
TFC1_N_Fc	agatgaaataacaaaagtaccttaaaacgacc	Length = 32 nt ; Tm = 58.34 C
PTC4_N_F1	cccgcgctgatctcttcttcg	Length = 21 nt ; Tm = 60.69 C
PTC4_N_R1	CATGTTGTCTTCTTCACCCTTAGAAACcatttttgtcttcttcaaattgaagttactttc	Length = 60 nt ; Tm = 58.84 C
PTC4_N_F2	GCTGGTGCTGGTGCTGGTGCAggtcaattgctttcccatccgttg	Length = 45 nt ; Tm = 62.16 C
PTC4_N_R2	gctactgccgttaccatcgcg	Length = 21 nt ; Tm = 59.21 C
PTC4_N_Fc	gcaagtagttttttcaccgtataggcc	Length = 27 nt ; Tm = 58.70 C
TPS1_N_F1	ccccctgggccctcatccgc	Length = 20 nt ; Tm = 68.02 C
TPS1_N_R1	CATGTTGTCTTCTTCACCCTTAGAAACcatagttctatgtcttaataagtctgtatgtga	Length = 60 nt ; Tm = 53.37 C
TPS1_N_F2	GCTGGTGCTGGTGCTGGTGCAactacggataacgctaaggcgcaac	Length = 46 nt ; Tm = 60.63 C
TPS1_N_R2	tgaacccgttgtagtgtaagtctgcg	Length = 26 nt ; Tm = 60.27 C
TPS1_N_Fc	gccagcgcgccagggagagg	Length = 20 nt ; Tm = 67.65 C
YBR126W-A_N_F1	ctaccacccggctgtacgcc	Length = 20 nt ; Tm = 58.89 C
YBR126W-A_N_R1	CATGTTGTCTTCTTCACCCTTAGAAACcatatcttcgtgctcttgttgcga	Length = 51 nt ; Tm = 58.12 C
YBR126W-A_N_F2	GCTGGTGCTGGTGCTGGTGCAgctatcacccctgacaaacagaagaaag	Length = 49 nt ; Tm = 60.52 C
YBR126W-A_N_R2	ctacatgtgtgtttttgtttttttacgtacg	Length = 31 nt ; Tm = 58.65 C
YBR126W-A_N_Fc	tgacagaaactcaattgacaagataagactacc	Length = 33 nt ; Tm = 59.75 C
VMA2_N_F1	ccacctccaacagtcacaggacc	Length = 23 nt ; Tm = 59.17 C
VMA2_N_R1	CATGTTGTCTTCTTCACCCTTAGAAACcattcctgcaatatttattttcgcttg	Length = 54 nt ; Tm = 58.35 C
VMA2_N_F2	GCTGGTGCTGGTGCTGGTGCAgttttgtctgataaggagttgtttgcca	Length = 49 nt ; Tm = 59.73 C
VMA2_N_R2	cagacacaggaattctcaaactctcacc	Length = 28 nt ; Tm = 59.50 C
VMA2_N_Fc	catcctgcaaggcggaccgc	Length = 20 nt ; Tm = 64.23 C
ATG14_N_F1	ggtggattggataataaatttcaagagtgg	Length = 30 nt ; Tm = 60.25 C
ATG14_N_R1	CATGTTGTCTTCTTCACCCTTAGAAACcatgtcatactaggattctagtttttaactttt	Length = 60 nt ; Tm = 54.93 C
ATG14_N_F2	GCTGGTGCTGGTGCTGGTGCAcattgcccaatttgccacca	Length = 41 nt ; Tm = 58.64 C
ATG14_N_R2	ctactttcaattcgctgatgtgattcc	Length = 27 nt ; Tm = 58.33 C
ATG14_N_Fc	tttgcgctaattacatttgatgaaagg	Length = 27 nt ; Tm = 58.73 C
OPY1_N_F1	ccggtgttacaagaactgtttcctcc	Length = 26 nt ; Tm = 60.00 C
OPY1_N_R1	CATGTTGTCTTCTTCACCCTTAGAAACcattggtcttatgaaatttaccaaggca	Length = 55 nt ; Tm = 59.51 C
OPY1_N_F2	GCTGGTGCTGGTGCTGGTGCAatagcaggtgcgactgctccg	Length = 42 nt ; Tm = 58.93 C
OPY1_N_R2	ccttctcattttgccctcgtgg	Length = 22 nt ; Tm = 59.39 C
OPY1_N_Fc	caagtacatctcccacaatctcagtgc	Length = 27 nt ; Tm = 59.03 C
SHE3_N_F1	gtcattttcgttggtagatcttgatgg	Length = 27 nt ; Tm = 58.10 C
SHE3_N_R1	CATGTTGTCTTCTTCACCCTTAGAAACcatcttacacaaaagtagtgtcgttgaacc	Length = 57 nt ; Tm = 58.67 C
SHE3_N_F2	GCTGGTGCTGGTGCTGGTGCAtcggaccaggataatacccagacttc	Length = 47 nt ; Tm = 59.50 C
SHE3_N_R2	tttagcttcttgttctttctttcaaatatcg	Length = 31 nt ; Tm = 58.43 C
SHE3_N_Fc	gtgccaaaataatggaacagcagc	Length = 24 nt ; Tm = 58.63 C
CCZ1_N_F1	tgaagaagtctgggtattatcctggtcc	Length = 28 nt ; Tm = 59.87 C
CCZ1_N_R1	CATGTTGTCTTCTTCACCCTTAGAAACcatatccgtctttcatatatcaatttaatagtt	Length = 60 nt ; Tm = 55.25 C
CCZ1_N_F2	GCTGGTGCTGGTGCTGGTGCAagactacactatattacggtttttgatccatcaag	Length = 56 nt ; Tm = 60.61 C
CCZ1_N_R2	gcactctgatcgtcgctgatattcg	Length = 25 nt ; Tm = 60.83 C
CCZ1_N_Fc	aatattatggtgaggtgccaacttgc	Length = 26 nt ; Tm = 58.43 C
AGP2_N_F1	aagtcagcgtcatcgatcgagc	Length = 22 nt ; Tm = 58.04 C
AGP2_N_R1	CATGTTGTCTTCTTCACCCTTAGAAACcatgcttggcaaaagttatggaagc	Length = 52 nt ; Tm = 59.86 C
AGP2_N_F2	GCTGGTGCTGGTGCTGGTGCAacaaaggaacgtatgaccatcgactacg	Length = 49 nt ; Tm = 61.33 C
AGP2_N_R2	cgtaccaatgacaccggaaatagc	Length = 24 nt ; Tm = 58.41 C
AGP2_N_Fc	caacaaataactatccatacgtcctgagtacc	Length = 32 nt ; Tm = 59.74 C
HSL7_N_F1	agccctcgttttgcactgagc	Length = 21 nt ; Tm = 58.08 C
HSL7_N_R1	CATGTTGTCTTCTTCACCCTTAGAAACcatatgcaaactgaaccctttgtatatataaaa	Length = 60 nt ; Tm = 57.94 C
HSL7_N_F2	GCTGGTGCTGGTGCTGGTGCAcatagcaacgtatttgttggtgtcaaacc	Length = 50 nt ; Tm = 61.50 C
HSL7_N_R2	gccctatgtaagacggcgtatcg	Length = 23 nt ; Tm = 58.62 C
HSL7_N_Fc	gacatatttttataacccgccttttagacc	Length = 30 nt ; Tm = 59.09 C
CKS1_N_F1	ttgtgattgtttatttttcttttggtttagc	Length = 31 nt ; Tm = 58.70 C
CKS1_N_R1	CATGTTGTCTTCTTCACCCTTAGAAACcatagtactgtaagacgagagtaagtgcgtg	Length = 58 nt ; Tm = 58.40 C
CKS1_N_F2	GCTGGTGCTGGTGCTGGTGCAtaccatcactatcacgccttccaagg	Length = 47 nt ; Tm = 61.11 C
CKS1_N_R2	tcggcctcgtagttcagcgg	Length = 20 nt ; Tm = 59.73 C
CKS1_N_Fc	agcgtgctgtttcgggttcc	Length = 20 nt ; Tm = 58.62 C
MEC1_N_F1	caagttccaccccaaatctcctagc	Length = 25 nt ; Tm = 60.04 C
MEC1_N_R1	CATGTTGTCTTCTTCACCCTTAGAAACcatgcagtcttgtgggcctttacg	Length = 51 nt ; Tm = 61.40 C
MEC1_N_F2	GCTGGTGCTGGTGCTGGTGCAgaatcacacgtcaaatatcttgacgaattg	Length = 51 nt ; Tm = 60.89 C
MEC1_N_R2	tcgcctcataaaccatattctgtgg	Length = 25 nt ; Tm = 58.09 C
MEC1_N_Fc	gcaacatcaaacacaatcgatttcg	Length = 25 nt ; Tm = 59.28 C
YBR137W_N_F1	aagaagcaacatcagaagacaatctaagc	Length = 29 nt ; Tm = 58.03 C
YBR137W_N_R1	CATGTTGTCTTCTTCACCCTTAGAAACcataataattttctccgtagactttttttgaat	Length = 60 nt ; Tm = 57.83 C
YBR137W_N_F2	GCTGGTGCTGGTGCTGGTGCAgtggttttagacaagaagttattggaaagattg	Length = 54 nt ; Tm = 60.18 C
YBR137W_N_R2	ttgaatgaccaaatcgaagcgc	Length = 22 nt ; Tm = 58.67 C
YBR137W_N_Fc	ctggccaaacagaaacattgatcc	Length = 24 nt ; Tm = 58.43 C
YBR138C_N_F1	tcattgtatgtcggtatcactttttgtatagc	Length = 32 nt ; Tm = 59.20 C
YBR138C_N_R1	CATGTTGTCTTCTTCACCCTTAGAAACcatcctttaattttaaccttttaattagtggtt	Length = 60 nt ; Tm = 57.20 C
YBR138C_N_F2	GCTGGTGCTGGTGCTGGTGCAgagaaagatcaaatccagcctagggtg	Length = 48 nt ; Tm = 60.45 C
YBR138C_N_R2	ttcactttgactattgccttggtatgg	Length = 27 nt ; Tm = 58.58 C
YBR138C_N_Fc	ccgaatgaggcgtatttgatgc	Length = 22 nt ; Tm = 58.10 C
YBR139W_N_F1	ttttaattagtggttggatcaagttttcg	Length = 29 nt ; Tm = 58.28 C
YBR139W_N_R1	CATGTTGTCTTCTTCACCCTTAGAAACcattgtatgtcggtatcactttttgtatagctg	Length = 60 nt ; Tm = 60.47 C
YBR139W_N_F2	GCTGGTGCTGGTGCTGGTGCAaagtatctaaacttagttttcgtgcttcagcttc	Length = 55 nt ; Tm = 60.57 C
YBR139W_N_R2	gaatccttatagtccatgtaacccgacc	Length = 28 nt ; Tm = 59.30 C
YBR139W_N_Fc	ccctaggctggatttgatctttctcc	Length = 26 nt ; Tm = 60.42 C
IRA1_N_F1	aagatgtgtaaaaacgttaagtaaaagatgagc	Length = 33 nt ; Tm = 58.57 C
IRA1_N_R1	CATGTTGTCTTCTTCACCCTTAGAAACcattttagaaagagccttaatcttgttgtatgt	Length = 60 nt ; Tm = 58.54 C
IRA1_N_F2	GCTGGTGCTGGTGCTGGTGCAaatcaaagcgatccgcaagaca	Length = 43 nt ; Tm = 58.33 C
IRA1_N_R2	cagtaatctcaaaagaaccaatatagaatggg	Length = 32 nt ; Tm = 59.19 C
IRA1_N_Fc	ccgcctggaagtttttcataaagg	Length = 24 nt ; Tm = 58.99 C
YBR141C_N_F1	cctttttgaggagcccttttcttacc	Length = 26 nt ; Tm = 59.77 C
YBR141C_N_R1	CATGTTGTCTTCTTCACCCTTAGAAACcattccgctgtattagtggtatcgct	Length = 53 nt ; Tm = 58.68 C
YBR141C_N_F2	GCTGGTGCTGGTGCTGGTGCAcattcaagaaagtcgaagagtattacggg	Length = 50 nt ; Tm = 59.75 C
YBR141C_N_R2	tgtacatcacagccaagtcagaagtatcc	Length = 29 nt ; Tm = 59.75 C
YBR141C_N_Fc	caattatctcctgtggctttgtgacc	Length = 26 nt ; Tm = 58.90 C
MAK5_N_F1	ccgtaatactcttcgactttcttgaatgc	Length = 29 nt ; Tm = 59.86 C
MAK5_N_R1	CATGTTGTCTTCTTCACCCTTAGAAACcatgatggaaaaactgattatgccg	Length = 52 nt ; Tm = 58.41 C
MAK5_N_F2	GCTGGTGCTGGTGCTGGTGCAggtaagaaaagggctcctcaaaaagg	Length = 47 nt ; Tm = 59.77 C
MAK5_N_R2	gcactcaactctccttctttaatatcgtcc	Length = 30 nt ; Tm = 60.13 C
MAK5_N_Fc	cgttacttcctacttgcttcctcttgc	Length = 27 nt ; Tm = 59.07 C
SUP45_N_F1	tcataaactacaatctgtcgctaccgc	Length = 27 nt ; Tm = 58.82 C
SUP45_N_R1	CATGTTGTCTTCTTCACCCTTAGAAACcattattgaagtatttcctttgtctatttctgt	Length = 60 nt ; Tm = 56.89 C
SUP45_N_F2	GCTGGTGCTGGTGCTGGTGCAgataacgaggttgaaaaaaatattgagatctgg	Length = 54 nt ; Tm = 61.53 C
SUP45_N_R2	ggatgtgttgataggtttgtaaggttcg	Length = 28 nt ; Tm = 59.13 C
SUP45_N_Fc	tttagcttagatccttccaatttatacatgg	Length = 31 nt ; Tm = 58.05 C
ADH5_N_F1	gaatatatcatgtgtttgttctgctatctgc	Length = 31 nt ; Tm = 58.01 C
ADH5_N_R1	CATGTTGTCTTCTTCACCCTTAGAAACcatgatgctttgattttgtagatatgtagttaa	Length = 60 nt ; Tm = 57.16 C
ADH5_N_F2	GCTGGTGCTGGTGCTGGTGCAccttcgcaagtcattcctgaaaaac	Length = 46 nt ; Tm = 59.10 C
ADH5_N_R2	cctacttcacaatattcacaggacatgc	Length = 28 nt ; Tm = 58.17 C
ADH5_N_Fc	cgcgaaaaatgactgatgtctacagg	Length = 26 nt ; Tm = 59.89 C
MRPS9_N_F1	tgtactttgcgagaaccggtgg	Length = 22 nt ; Tm = 58.61 C
MRPS9_N_R1	CATGTTGTCTTCTTCACCCTTAGAAACcattccgcttggctcaaactctg	Length = 50 nt ; Tm = 59.69 C
MRPS9_N_F2	GCTGGTGCTGGTGCTGGTGCAttttcaaggctttctttgtttcgaagg	Length = 48 nt ; Tm = 60.95 C
MRPS9_N_R2	agtatattgcgtaggctttaatttcgtacc	Length = 30 nt ; Tm = 58.12 C
MRPS9_N_Fc	ttgttgagacttctaaatgatcttttgtaacg	Length = 32 nt ; Tm = 58.86 C
RTC2_N_F1	gaagcacaactctcgttcgttattcc	Length = 26 nt ; Tm = 58.43 C
RTC2_N_R1	CATGTTGTCTTCTTCACCCTTAGAAACcatggcagaaatttagggatgctcg	Length = 52 nt ; Tm = 61.58 C
RTC2_N_F2	GCTGGTGCTGGTGCTGGTGCAaagctgatcccaattattttgaatgct	Length = 48 nt ; Tm = 58.61 C
RTC2_N_R2	tgacttcttgtaaaatgctcttcttctcc	Length = 29 nt ; Tm = 58.01 C
RTC2_N_Fc	tgcatacaacgccgcccagc	Length = 20 nt ; Tm = 63.41 C
YSW1_N_F1	gcgccatcacggctcagtcg	Length = 20 nt ; Tm = 63.29 C
YSW1_N_R1	CATGTTGTCTTCTTCACCCTTAGAAACcatgatgttatgttcgtacgtatccttatatat	Length = 60 nt ; Tm = 56.25 C
YSW1_N_F2	GCTGGTGCTGGTGCTGGTGCAtccagcttagccgatacagtagaggg	Length = 47 nt ; Tm = 59.99 C
YSW1_N_R2	tcatcttcatcttccaacacagactcg	Length = 27 nt ; Tm = 59.54 C
YSW1_N_Fc	cccagaactagtattttcattttatggagg	Length = 30 nt ; Tm = 58.24 C
ARA1_N_F1	gcaagaatggcgcctccacc	Length = 20 nt ; Tm = 61.16 C
ARA1_N_R1	CATGTTGTCTTCTTCACCCTTAGAAACcatgatagcagttgattaaaatcaagacgc	Length = 57 nt ; Tm = 60.41 C
ARA1_N_F2	GCTGGTGCTGGTGCTGGTGCAtcttcttcagtagcctcaaccgaaaac	Length = 48 nt ; Tm = 59.31 C
ARA1_N_R2	ttcgtcccatagaaccggcc	Length = 20 nt ; Tm = 58.30 C
ARA1_N_Fc	tgggttaagaatgatgctacaagataagg	Length = 29 nt ; Tm = 58.32 C
TBS1_N_F1	agatatcatcagcgccaagagtgg	Length = 24 nt ; Tm = 58.33 C
TBS1_N_R1	CATGTTGTCTTCTTCACCCTTAGAAACcattcacacaactcctgctgggc	Length = 50 nt ; Tm = 60.28 C
TBS1_N_F2	GCTGGTGCTGGTGCTGGTGCAaatatggattctggtattacaagtagtcatggaag	Length = 56 nt ; Tm = 60.50 C
TBS1_N_R2	tcctcttccgacaataatcacatgc	Length = 25 nt ; Tm = 58.13 C
TBS1_N_Fc	ccttcttgcctcctccgaatatagc	Length = 25 nt ; Tm = 59.52 C
APD1_N_F1	aaggtataaaaaagagggttcaccgg	Length = 26 nt ; Tm = 58.13 C
APD1_N_R1	CATGTTGTCTTCTTCACCCTTAGAAACcataattcaaaggacaaagaagatatctctctc	Length = 60 nt ; Tm = 58.24 C
APD1_N_F2	GCTGGTGCTGGTGCTGGTGCAgcttttttgaatattttcaagcaaaaacg	Length = 50 nt ; Tm = 59.78 C
APD1_N_R2	ctttgggtcctcgaggcagg	Length = 20 nt ; Tm = 58.17 C
APD1_N_Fc	aagggcaatttgaactttttaggtgc	Length = 26 nt ; Tm = 59.02 C
SPP381_N_F1	gccataaaatttgccatcagagtagc	Length = 26 nt ; Tm = 58.35 C
SPP381_N_R1	CATGTTGTCTTCTTCACCCTTAGAAACcatcgtatgtgattcaaatcagtaaccaaaa	Length = 58 nt ; Tm = 60.41 C
SPP381_N_F2	GCTGGTGCTGGTGCTGGTGCAagttttagacatttcaagaggagacttgacac	Length = 53 nt ; Tm = 59.21 C
SPP381_N_R2	cttcataaataatggcctcggtaaagg	Length = 27 nt ; Tm = 58.56 C
SPP381_N_Fc	aatatcaaagctggtaaaggttggcc	Length = 26 nt ; Tm = 58.90 C
RIB7_N_F1	tgaaaaagtagaaaaatctcacaataacaacc	Length = 32 nt ; Tm = 58.09 C
RIB7_N_R1	CATGTTGTCTTCTTCACCCTTAGAAACcatatcttctaaaaatgttgatagtaatacaaa	Length = 60 nt ; Tm = 52.98 C
RIB7_N_F2	GCTGGTGCTGGTGCTGGTGCAtctttgacaccactgtgtgaagatttacc	Length = 50 nt ; Tm = 59.65 C
RIB7_N_R2	cttggggaatttgcagccgg	Length = 20 nt ; Tm = 60.99 C
RIB7_N_Fc	caaagatgggaataccaaatacgacg	Length = 26 nt ; Tm = 58.73 C
RPB5_N_F1	cgtactcttatcatcaaccgagactagaaacc	Length = 32 nt ; Tm = 60.98 C
RPB5_N_R1	CATGTTGTCTTCTTCACCCTTAGAAACcattgtcttagcttattagtaatatccacctgc	Length = 60 nt ; Tm = 58.78 C
RPB5_N_F2	GCTGGTGCTGGTGCTGGTGCAgaccaagaaaatgaaagaaacatctcaag	Length = 50 nt ; Tm = 58.08 C
RPB5_N_R2	ttcattgcacttggtgtaatattattttgg	Length = 30 nt ; Tm = 58.76 C
RPB5_N_Fc	gatatcttggtaatgctcggtaggtgg	Length = 27 nt ; Tm = 59.18 C
CNS1_N_F1	cctaccgagcattaccaagatatctgg	Length = 27 nt ; Tm = 59.28 C
CNS1_N_R1	CATGTTGTCTTCTTCACCCTTAGAAACcattctagatgcaaaaccaatttattcttttc	Length = 59 nt ; Tm = 59.29 C
CNS1_N_F2	GCTGGTGCTGGTGCTGGTGCAagctccgttaacgcaaatggagg	Length = 44 nt ; Tm = 60.26 C
CNS1_N_R2	cccttgcatccttgaatctttttgc	Length = 25 nt ; Tm = 60.84 C
CNS1_N_Fc	tctcggttgatgataagagtacgttaatcc	Length = 30 nt ; Tm = 59.28 C
SLI15_N_F1	tttttttttcgtttgttttgataaataaagg	Length = 31 nt ; Tm = 58.09 C
SLI15_N_R1	CATGTTGTCTTCTTCACCCTTAGAAACcattgtttaaatcttcgggctctttca	Length = 54 nt ; Tm = 59.77 C
SLI15_N_F2	GCTGGTGCTGGTGCTGGTGCAgactgggcaatcaaagcagctagg	Length = 45 nt ; Tm = 60.06 C
SLI15_N_R2	ttttgcggcatcattctggg	Length = 20 nt ; Tm = 58.02 C
SLI15_N_Fc	tggaaactggagacatattgcaacc	Length = 25 nt ; Tm = 58.05 C
ICS2_N_F1	gctaatcttaagccaaccttgagtttatacc	Length = 31 nt ; Tm = 58.81 C
ICS2_N_R1	CATGTTGTCTTCTTCACCCTTAGAAACcatatcttgctggaaagggaaacttcag	Length = 55 nt ; Tm = 60.48 C
ICS2_N_F2	GCTGGTGCTGGTGCTGGTGCAggcaaatttgagcaaaaagaaagaga	Length = 47 nt ; Tm = 58.26 C
ICS2_N_R2	cgcattaggctttcttggacatatgg	Length = 26 nt ; Tm = 60.76 C
ICS2_N_Fc	ctgctctttgtttcttttttttttgtacg	Length = 29 nt ; Tm = 58.38 C
AMN1_N_F1	ttgtttcaagtagtaggataccttcagatatacg	Length = 34 nt ; Tm = 58.47 C
AMN1_N_R1	CATGTTGTCTTCTTCACCCTTAGAAACcatttaatgggtactttactaacagaaaaggaa	Length = 60 nt ; Tm = 58.39 C
AMN1_N_F2	GCTGGTGCTGGTGCTGGTGCAaaactagaacgcgtaagcagcaatgg	Length = 47 nt ; Tm = 60.74 C
AMN1_N_R2	gtattttttaatggtgtggcctctgg	Length = 26 nt ; Tm = 58.05 C
AMN1_N_Fc	tgtttatgcttgtcctttgttcagtaacc	Length = 29 nt ; Tm = 59.01 C
IFA38_N_F1	gggccgaagaaaccagaattcc	Length = 22 nt ; Tm = 59.60 C
IFA38_N_R1	CATGTTGTCTTCTTCACCCTTAGAAACcatttcttaagctgcaccgacacg	Length = 51 nt ; Tm = 59.66 C
IFA38_N_F2	GCTGGTGCTGGTGCTGGTGCAacttttatgcaacagcttcaagaggc	Length = 47 nt ; Tm = 58.29 C
IFA38_N_R2	caatgtcaatggctagaatctttacaacg	Length = 29 nt ; Tm = 59.38 C
IFA38_N_Fc	tgtggactagatggtttttgtgactttacc	Length = 30 nt ; Tm = 59.88 C
CDC28_N_F1	gcaagacaggttaaaaaggaatagaattatcg	Length = 32 nt ; Tm = 60.23 C
CDC28_N_R1	CATGTTGTCTTCTTCACCCTTAGAAACcatgttcgaaggatagttctatttgatctgg	Length = 58 nt ; Tm = 60.57 C
CDC28_N_F2	GCTGGTGCTGGTGCTGGTGCAagcggtgaattagcaaattacaaaagac	Length = 49 nt ; Tm = 58.45 C
CDC28_N_R2	ggttggtcctttggaataccctcc	Length = 24 nt ; Tm = 59.66 C
CDC28_N_Fc	tttggcgtttactctaagattgttaactcc	Length = 30 nt ; Tm = 58.83 C
CSH1_N_F1	gacaaacgaaaaacaaaacgaaataacg	Length = 28 nt ; Tm = 59.30 C
CSH1_N_R1	CATGTTGTCTTCTTCACCCTTAGAAACcatcacgtattaattggtttactgtaactactt	Length = 60 nt ; Tm = 55.93 C
CSH1_N_F2	GCTGGTGCTGGTGCTGGTGCAaagaaggagttgaaaattcttataatagcgaac	Length = 54 nt ; Tm = 58.88 C
CSH1_N_R2	ggtgtcaagaaaccacgggtattcc	Length = 25 nt ; Tm = 60.47 C
CSH1_N_Fc	aaaaaaaaaaaaaaaaaaagcgaagagg	Length = 28 nt ; Tm = 58.33 C
TOS1_N_F1	ttcatcacaaacgttcctgtcttgg	Length = 25 nt ; Tm = 58.94 C
TOS1_N_R1	CATGTTGTCTTCTTCACCCTTAGAAACcatttttttcgttcaaattccgttagg	Length = 54 nt ; Tm = 59.23 C
TOS1_N_F2	GCTGGTGCTGGTGCTGGTGCAttacaaaagctttccatgaccgca	Length = 45 nt ; Tm = 59.50 C
TOS1_N_R2	ttagattcaccatttgggtagtaaacacc	Length = 29 nt ; Tm = 58.04 C
TOS1_N_Fc	gcaaacgtgaaaattcgaaacttgg	Length = 25 nt ; Tm = 59.76 C
YSY6_N_F1	aattttctatattgccaagacaggaacg	Length = 28 nt ; Tm = 58.31 C
YSY6_N_R1	CATGTTGTCTTCTTCACCCTTAGAAACcatcgcaggtgttgtcctctatctacttc	Length = 56 nt ; Tm = 60.54 C
YSY6_N_F2	GCTGGTGCTGGTGCTGGTGCAgccgtacagacaccaagacaaagactgg	Length = 49 nt ; Tm = 63.71 C
YSY6_N_R2	acgcgggtaatactgccttatgc	Length = 23 nt ; Tm = 58.23 C
YSY6_N_Fc	aaaataatggaagtgaaacaaggctaagc	Length = 29 nt ; Tm = 58.79 C
EXO5_N_F1	aactaatcagctatatcctatgaagcagtgg	Length = 31 nt ; Tm = 58.21 C
EXO5_N_R1	CATGTTGTCTTCTTCACCCTTAGAAACcatacgataagtacagaagaaaagcagaaagc	Length = 59 nt ; Tm = 59.69 C
EXO5_N_F2	GCTGGTGCTGGTGCTGGTGCActgggccgggcactaatcaac	Length = 42 nt ; Tm = 60.08 C
EXO5_N_R2	tgtaattgataaacgaaggattttcaggg	Length = 29 nt ; Tm = 59.80 C
EXO5_N_Fc	ttctcgtaggtggtggtgttttgc	Length = 24 nt ; Tm = 58.95 C
ARL1_N_F1	cgacaaaggcaacgttagattgatgc	Length = 26 nt ; Tm = 61.64 C
ARL1_N_R1	CATGTTGTCTTCTTCACCCTTAGAAACcatcttgatctataactcactttactggaactt	Length = 60 nt ; Tm = 56.98 C
ARL1_N_F2	GCTGGTGCTGGTGCTGGTGCAggtaacatttttagttcaatgtttgacaaactatg	Length = 56 nt ; Tm = 59.98 C
ARL1_N_R2	ggctgtagacatacgatctttatcagtcg	Length = 29 nt ; Tm = 58.78 C
ARL1_N_Fc	tgtttagctcttatatcgcctcctcg	Length = 26 nt ; Tm = 58.28 C
UBS1_N_F1	cgtaaatacaaatgaaccacgcaatcc	Length = 27 nt ; Tm = 60.48 C
UBS1_N_R1	CATGTTGTCTTCTTCACCCTTAGAAACcataattattagctttttgattaaaatataaaa	Length = 60 nt ; Tm = 52.37 C
UBS1_N_F2	GCTGGTGCTGGTGCTGGTGCAgcttactctttaacaaggaaattgctgaagg	Length = 52 nt ; Tm = 61.11 C
UBS1_N_R2	catatgtggaaaagtaaatcctgtaatccc	Length = 30 nt ; Tm = 58.64 C
UBS1_N_Fc	tcttcttagatctttctttatttttcctttgg	Length = 32 nt ; Tm = 58.06 C
TYR1_N_F1	gggctgtaagcggtgtagaattgc	Length = 24 nt ; Tm = 59.86 C
TYR1_N_R1	CATGTTGTCTTCTTCACCCTTAGAAACcatgtttatcaagtggatatgctgtcctc	Length = 56 nt ; Tm = 59.22 C
TYR1_N_F2	GCTGGTGCTGGTGCTGGTGCAgtatcagaggataagattgagcaatggaaag	Length = 52 nt ; Tm = 60.02 C
TYR1_N_R2	cagcttacaactcgtttgaccccc	Length = 24 nt ; Tm = 59.74 C
TYR1_N_Fc	gtgatgttgaagatgacgataaagaaacc	Length = 29 nt ; Tm = 58.53 C
POP7_N_F1	ggataatttctttacttccccaccagg	Length = 27 nt ; Tm = 59.37 C
POP7_N_R1	CATGTTGTCTTCTTCACCCTTAGAAACcatcctgggtgcagagttctcttttc	Length = 53 nt ; Tm = 60.28 C
POP7_N_F2	GCTGGTGCTGGTGCTGGTGCAgcactcaaaaagaatacacacaacaaatctac	Length = 53 nt ; Tm = 59.05 C
POP7_N_R2	ccatgtcgatatcagcttggcc	Length = 22 nt ; Tm = 58.03 C
POP7_N_Fc	ccagtaattcttggaaataagcataaaagg	Length = 30 nt ; Tm = 58.38 C
PEX32_N_F1	aacaaatggtcaaacaatcgcagg	Length = 24 nt ; Tm = 58.82 C
PEX32_N_R1	CATGTTGTCTTCTTCACCCTTAGAAACcatttctttccttgaaattagcaaaatgatg	Length = 58 nt ; Tm = 60.54 C
PEX32_N_F2	GCTGGTGCTGGTGCTGGTGCAgacacaaattctaaaaccaaagtacaaactga	Length = 53 nt ; Tm = 58.70 C
PEX32_N_R2	tgccccgcttataatgcctaacc	Length = 23 nt ; Tm = 60.00 C
PEX32_N_Fc	tttgagtgccatcctgggtgc	Length = 21 nt ; Tm = 59.32 C
SSE2_N_F1	tgcgcggaaggtaaaattgagc	Length = 22 nt ; Tm = 60.01 C
SSE2_N_R1	CATGTTGTCTTCTTCACCCTTAGAAACcattatattatatcctttggttacgtctgttac	Length = 60 nt ; Tm = 55.52 C
SSE2_N_F2	GCTGGTGCTGGTGCTGGTGCAagcactccatttggcttagatttaggt	Length = 48 nt ; Tm = 58.07 C
SSE2_N_R2	gaactccacttccacaccaactttacc	Length = 27 nt ; Tm = 59.19 C
SSE2_N_Fc	cggctaggagagactgtaagatttgagg	Length = 28 nt ; Tm = 60.03 C
NPL4_N_F1	tcgtctccacaattggctcttcc	Length = 23 nt ; Tm = 59.05 C
NPL4_N_R1	CATGTTGTCTTCTTCACCCTTAGAAACcatacttcacttaaatgtatatcgatatcagta	Length = 60 nt ; Tm = 53.37 C
NPL4_N_F2	GCTGGTGCTGGTGCTGGTGCActtatcagatttagatcaaaaaacggtacacac	Length = 54 nt ; Tm = 59.26 C
NPL4_N_R2	ttcccttgctgtcaatacctacgg	Length = 24 nt ; Tm = 58.18 C
NPL4_N_Fc	caccagaataaagacatatatgagtgggg	Length = 29 nt ; Tm = 58.36 C
SEC66_N_F1	caccaacttttcaatgaccgttcc	Length = 24 nt ; Tm = 58.35 C
SEC66_N_R1	CATGTTGTCTTCTTCACCCTTAGAAACcatattggcaaactcaagtagttgtgcg	Length = 55 nt ; Tm = 60.85 C
SEC66_N_F2	GCTGGTGCTGGTGCTGGTGCAtccgaatttaatgaaacaaaattctccaac	Length = 51 nt ; Tm = 60.70 C
SEC66_N_R2	ctgctcctctgttcaataaagcgg	Length = 24 nt ; Tm = 58.21 C
SEC66_N_Fc	cggcattggggtccagattacc	Length = 22 nt ; Tm = 60.97 C
SMY2_N_F1	aaccattgaaaagattagattagtgccg	Length = 28 nt ; Tm = 58.31 C
SMY2_N_R1	CATGTTGTCTTCTTCACCCTTAGAAACcattattgatgtgggctgagaagttgag	Length = 55 nt ; Tm = 60.10 C
SMY2_N_F2	GCTGGTGCTGGTGCTGGTGCAatagcaccagactcgcaaagattattcg	Length = 49 nt ; Tm = 60.89 C
SMY2_N_R2	ccaaaaagaggaactcattactcccg	Length = 26 nt ; Tm = 59.35 C
SMY2_N_Fc	tgctctcaatttctttatacatctgtcacg	Length = 30 nt ; Tm = 59.20 C
UMP1_N_F1	catcaggagatattttcgcacaagtagc	Length = 28 nt ; Tm = 59.53 C
UMP1_N_R1	CATGTTGTCTTCTTCACCCTTAGAAACcatagttggtatgcaggctgtttctgg	Length = 54 nt ; Tm = 60.84 C
UMP1_N_F2	GCTGGTGCTGGTGCTGGTGCAaatatcgtcccacaagatacctttaaatctc	Length = 52 nt ; Tm = 58.80 C
UMP1_N_R2	tgtatactaccgtttgttgaaaggggg	Length = 27 nt ; Tm = 59.42 C
UMP1_N_Fc	tgatgtgactagtgtttgtgatacagttcg	Length = 30 nt ; Tm = 58.68 C
SWD3_N_F1	tctggcaaggagggcactgc	Length = 20 nt ; Tm = 59.69 C
SWD3_N_R1	CATGTTGTCTTCTTCACCCTTAGAAACcatgttagcatataatggccacttgca	Length = 54 nt ; Tm = 59.99 C
SWD3_N_F2	GCTGGTGCTGGTGCTGGTGCAttccagtttgttactcctgtgggaac	Length = 47 nt ; Tm = 58.49 C
SWD3_N_R2	gagatatcactggcgctgtatggc	Length = 24 nt ; Tm = 58.68 C
SWD3_N_Fc	ctgcaccgccttcttgctgg	Length = 20 nt ; Tm = 60.25 C
ECM31_N_F1	gggtttaaagaatctgcgttatgtacacg	Length = 29 nt ; Tm = 60.25 C
ECM31_N_R1	CATGTTGTCTTCTTCACCCTTAGAAACcatattgtgagtaaaaatttccctaattttatg	Length = 60 nt ; Tm = 57.07 C
ECM31_N_F2	GCTGGTGCTGGTGCTGGTGCAaatataatgaaaagacaattatgcacctcctc	Length = 53 nt ; Tm = 58.84 C
ECM31_N_R2	ccgaatggcatgtctaccactacc	Length = 24 nt ; Tm = 58.35 C
ECM31_N_Fc	gcattgaatggagattgctgtttatgg	Length = 27 nt ; Tm = 60.66 C
EHT1_N_F1	tccattttttttttcactttgcacg	Length = 25 nt ; Tm = 58.31 C
EHT1_N_R1	CATGTTGTCTTCTTCACCCTTAGAAACcatatcggaaacttttatgagctttgtttttt	Length = 59 nt ; Tm = 60.48 C
EHT1_N_F2	GCTGGTGCTGGTGCTGGTGCAtcagaagtttccaaatggccagc	Length = 44 nt ; Tm = 59.08 C
EHT1_N_R2	ccagtcagcggtgcaaactcc	Length = 21 nt ; Tm = 59.13 C
EHT1_N_Fc	ccaatctctatacgaaggaaccgtgg	Length = 26 nt ; Tm = 59.96 C
FZO1_N_F1	cgcgaaattgggaagagtgatatgg	Length = 25 nt ; Tm = 61.47 C
FZO1_N_R1	CATGTTGTCTTCTTCACCCTTAGAAACcatcgttaaatgagcctaccgttttgc	Length = 54 nt ; Tm = 61.73 C
FZO1_N_F2	GCTGGTGCTGGTGCTGGTGCAtctgaaggaaaacaacaattcaaagacagc	Length = 51 nt ; Tm = 61.83 C
FZO1_N_R2	tgcagcaataaaaatcgggcg	Length = 21 nt ; Tm = 59.51 C
FZO1_N_Fc	tacggaaatgatttggaaacctgc	Length = 24 nt ; Tm = 58.05 C
DTR1_N_F1	gggatcacaaggaattatataccgtgg	Length = 27 nt ; Tm = 58.85 C
DTR1_N_R1	CATGTTGTCTTCTTCACCCTTAGAAACcattgccttaattcttttcccagctc	Length = 53 nt ; Tm = 59.45 C
DTR1_N_F2	GCTGGTGCTGGTGCTGGTGCAggaagcgaaccgtttcagaaaaag	Length = 45 nt ; Tm = 59.21 C
DTR1_N_R2	agtctttgatccttggaaaaataagtatatgg	Length = 32 nt ; Tm = 58.27 C
DTR1_N_Fc	cgcgagttattatactagcgccacg	Length = 25 nt ; Tm = 60.02 C
RPS6B_N_F1	tctttgaactccatacatcttatttttttgc	Length = 31 nt ; Tm = 58.72 C
RPS6B_N_R1	CATGTTGTCTTCTTCACCCTTAGAAACcatgatggctcagtcgtctattcacac	Length = 54 nt ; Tm = 59.78 C
RPS6B_N_F2	GCTGGTGCTGGTGCTGGTGCAaaggtatgtaatatcacccaaatccttagaattc	Length = 55 nt ; Tm = 59.82 C
RPS6B_N_R2	agccaatatcgacaaattccaacg	Length = 24 nt ; Tm = 58.08 C
RPS6B_N_Fc	caccattaacctcttttcttgcatcc	Length = 26 nt ; Tm = 58.20 C
SMP1_N_F1	cgctcgagtaattggaggcttgg	Length = 23 nt ; Tm = 60.80 C
SMP1_N_R1	CATGTTGTCTTCTTCACCCTTAGAAACcatttagcagaaatttttttgaaaataattgtg	Length = 60 nt ; Tm = 59.28 C
SMP1_N_F2	GCTGGTGCTGGTGCTGGTGCAggtagaagaaaaattgaaattgaacctatca	Length = 52 nt ; Tm = 58.00 C
SMP1_N_R2	tcttcttcgcctgcgcttcc	Length = 20 nt ; Tm = 59.09 C
SMP1_N_Fc	gcggcgtctttgtttcttctgc	Length = 22 nt ; Tm = 59.81 C
YBR182C-A_N_F1	caaaaagtttcaggggccgg	Length = 20 nt ; Tm = 58.04 C
YBR182C-A_N_R1	CATGTTGTCTTCTTCACCCTTAGAAACcatggcatttctacaaattctttttagttagta	Length = 60 nt ; Tm = 57.64 C
YBR182C-A_N_F2	GCTGGTGCTGGTGCTGGTGCAaagattttcacgctgtataccatgattcagc	Length = 52 nt ; Tm = 62.47 C
YBR182C-A_N_R2	cgaaccaactgtacctcaagccg	Length = 23 nt ; Tm = 59.50 C
YBR182C-A_N_Fc	gatattttttatgtcatggggtagagtagtgc	Length = 32 nt ; Tm = 59.11 C
YPC1_N_F1	cgagacatcggaaaatatttatgccg	Length = 26 nt ; Tm = 60.62 C
YPC1_N_R1	CATGTTGTCTTCTTCACCCTTAGAAACcatcaatcttctattttcttaaataaagatttc	Length = 60 nt ; Tm = 54.71 C
YPC1_N_F2	GCTGGTGCTGGTGCTGGTGCAggaatatttcgttggaactatccagagag	Length = 50 nt ; Tm = 58.95 C
YPC1_N_R2	tggcgtatatcattggaagttcatcc	Length = 26 nt ; Tm = 59.07 C
YPC1_N_Fc	cggattatcacgcaagttttttaacg	Length = 26 nt ; Tm = 59.02 C
YBR184W_N_F1	tcacttgaactatttggcccatacg	Length = 25 nt ; Tm = 58.13 C
YBR184W_N_R1	CATGTTGTCTTCTTCACCCTTAGAAACcatgtcccgaattagctaacaaatttct	Length = 55 nt ; Tm = 58.31 C
YBR184W_N_F2	GCTGGTGCTGGTGCTGGTGCAtaccaaaataatgtattgaatgctattttggc	Length = 53 nt ; Tm = 59.96 C
YBR184W_N_R2	gacgttttccttcttgagacatggg	Length = 25 nt ; Tm = 58.95 C
YBR184W_N_Fc	tgatatggaaagggcgcaaacc	Length = 22 nt ; Tm = 59.61 C
MBA1_N_F1	ggtgctatatatgattaaggctgcgc	Length = 26 nt ; Tm = 58.40 C
MBA1_N_R1	CATGTTGTCTTCTTCACCCTTAGAAACcatctcataagcttagctgaatggatagg	Length = 56 nt ; Tm = 58.22 C
MBA1_N_F2	GCTGGTGCTGGTGCTGGTGCAagtgtattaagatctacatgccttttcttccc	Length = 53 nt ; Tm = 59.90 C
MBA1_N_R2	tgatatacgtctctatggctttgtttttcc	Length = 30 nt ; Tm = 59.31 C
MBA1_N_Fc	ttatgtgtttttcaactcaagagagggg	Length = 28 nt ; Tm = 59.02 C
PCH2_N_F1	tctgagactcttccttcatcttatcaacg	Length = 29 nt ; Tm = 58.61 C
PCH2_N_R1	CATGTTGTCTTCTTCACCCTTAGAAACcatatccttattttatgtcttcagtttgagatc	Length = 60 nt ; Tm = 57.13 C
PCH2_N_F2	GCTGGTGCTGGTGCTGGTGCAagctacatagttgacctacaagtgcgagg	Length = 50 nt ; Tm = 60.31 C
PCH2_N_R2	ctaggcttctaatcaaatgttgttgcg	Length = 27 nt ; Tm = 58.55 C
PCH2_N_Fc	tgcccgtaaccgaaatgactcc	Length = 22 nt ; Tm = 59.63 C
GDT1_N_F1	ttagctatgtcagcgcggaagc	Length = 22 nt ; Tm = 58.33 C
GDT1_N_R1	CATGTTGTCTTCTTCACCCTTAGAAACcattgaatactcgatggcctcgtatttg	Length = 55 nt ; Tm = 61.62 C
GDT1_N_F2	GCTGGTGCTGGTGCTGGTGCAggaaatatgataaagaaggcatctttaatagc	Length = 53 nt ; Tm = 58.14 C
GDT1_N_R2	tgctgtatagcgttcagaaagaaaagc	Length = 27 nt ; Tm = 58.46 C
GDT1_N_Fc	tgtagacgacgatgagtttgttctgg	Length = 26 nt ; Tm = 58.34 C
NTC20_N_F1	tgtcttgttgctttctttcttgtctatgc	Length = 29 nt ; Tm = 59.39 C
NTC20_N_R1	CATGTTGTCTTCTTCACCCTTAGAAACcatactggttgtaaaaagtagtcgcaacaag	Length = 58 nt ; Tm = 59.79 C
NTC20_N_F2	GCTGGTGCTGGTGCTGGTGCAccctctctgcgagatttatcactagaaagg	Length = 51 nt ; Tm = 61.85 C
NTC20_N_R2	gctttgagatcgctggtttcgc	Length = 22 nt ; Tm = 59.78 C
NTC20_N_Fc	gatatagtctaatacgtacttggcattgttgc	Length = 32 nt ; Tm = 58.38 C
RPS9B_N_F1	agccagcttttctgtatcattcctagc	Length = 27 nt ; Tm = 58.64 C
RPS9B_N_R1	CATGTTGTCTTCTTCACCCTTAGAAACcattgttgcttagtcttagttgtcttgttgc	Length = 58 nt ; Tm = 59.96 C
RPS9B_N_F2	GCTGGTGCTGGTGCTGGTGCAccaagtacgtattagactatatcgaagaggagg	Length = 54 nt ; Tm = 59.69 C
RPS9B_N_R2	cgcataattaggtatccgccttgg	Length = 24 nt ; Tm = 59.61 C
RPS9B_N_Fc	ggaaggctttgaaggaacggc	Length = 21 nt ; Tm = 58.68 C
RPL21A_N_F1	ggcaaggatgagtttgaatatcgcc	Length = 25 nt ; Tm = 60.74 C
RPL21A_N_R1	CATGTTGTCTTCTTCACCCTTAGAAACcattgttgctagttatttttgtcttggttc	Length = 57 nt ; Tm = 58.06 C
RPL21A_N_F2	GCTGGTGCTGGTGCTGGTGCAggtaaatcgtatgtcatttaatcctatgaatctac	Length = 56 nt ; Tm = 58.72 C
RPL21A_N_R2	aaccgaatgtttggaaaaagggc	Length = 23 nt ; Tm = 59.14 C
RPL21A_N_Fc	ccatcaccacacccttttttactgg	Length = 25 nt ; Tm = 59.42 C
RIM2_N_F1	cgttgagcatctcttttgaatcctcg	Length = 26 nt ; Tm = 61.11 C
RIM2_N_R1	CATGTTGTCTTCTTCACCCTTAGAAACcatctttatctccttgaaaaattatgggatatg	Length = 60 nt ; Tm = 59.93 C
RIM2_N_F2	GCTGGTGCTGGTGCTGGTGCAcctaaaaaatccattgaagaatgggaag	Length = 49 nt ; Tm = 59.48 C
RIM2_N_R2	gcttgaatgacataattaatactctttggacg	Length = 32 nt ; Tm = 59.90 C
RIM2_N_Fc	ctactcaacacagtcacttcatgtcatcc	Length = 29 nt ; Tm = 58.25 C
MED8_N_F1	tgggtccttcttttgatccattaagc	Length = 26 nt ; Tm = 59.62 C
MED8_N_R1	CATGTTGTCTTCTTCACCCTTAGAAACcatattccacgttgctttatgtttttctttt	Length = 58 nt ; Tm = 60.16 C
MED8_N_F2	GCTGGTGCTGGTGCTGGTGCAtcacaatctactgcatcactggtaccag	Length = 49 nt ; Tm = 59.41 C
MED8_N_R2	tggttgggaatttaggcaaaggg	Length = 23 nt ; Tm = 59.86 C
MED8_N_Fc	gggcgttggaccttggaaacc	Length = 21 nt ; Tm = 61.12 C
AIM4_N_F1	gccttgattgccctctggtacc	Length = 22 nt ; Tm = 58.46 C
AIM4_N_R1	CATGTTGTCTTCTTCACCCTTAGAAACcattaagctcaaacgtatatagtataaaatgat	Length = 60 nt ; Tm = 54.02 C
AIM4_N_F2	GCTGGTGCTGGTGCTGGTGCAgatcaaaagaaggacccaagtaataacttaac	Length = 53 nt ; Tm = 58.04 C
AIM4_N_R2	tctcgaggtttcccagtctggc	Length = 22 nt ; Tm = 59.13 C
AIM4_N_Fc	tgaaatcaaaactaacatcttcttggagg	Length = 29 nt ; Tm = 58.38 C
MSI1_N_F1	ctaaagaacattaaagctatattataagcaaagatacg	Length = 38 nt ; Tm = 58.49 C
MSI1_N_R1	CATGTTGTCTTCTTCACCCTTAGAAACcatctttgaaactaaatttgtatattgtttgtc	Length = 60 nt ; Tm = 56.20 C
MSI1_N_F2	GCTGGTGCTGGTGCTGGTGCAaatcagtgcgcgaaggacataactc	Length = 46 nt ; Tm = 59.54 C
MSI1_N_R2	tgaattccatttcgtccatgtcg	Length = 23 nt ; Tm = 58.29 C
MSI1_N_Fc	tcaaggaatggatgtgaacaaatcg	Length = 25 nt ; Tm = 58.77 C
PGI1_N_F1	gggtttgcaatcatcaccatctgc	Length = 24 nt ; Tm = 61.13 C
PGI1_N_R1	CATGTTGTCTTCTTCACCCTTAGAAACcatttttaggctggtatcttgattctaaatcg	Length = 59 nt ; Tm = 60.80 C
PGI1_N_F2	GCTGGTGCTGGTGCTGGTGCAtccaataactcattcactaacttcaaactgg	Length = 52 nt ; Tm = 59.34 C
PGI1_N_R2	tcttcagtggagttgatgtgttcacc	Length = 26 nt ; Tm = 58.13 C
PGI1_N_Fc	aagccacgcgctcaacctgg	Length = 20 nt ; Tm = 61.85 C
YBR196C-A_N_F1	tgctaccttacgcttatatctctcattgg	Length = 29 nt ; Tm = 58.55 C
YBR196C-A_N_R1	CATGTTGTCTTCTTCACCCTTAGAAACcattataacaacgtgcagatggtgatg	Length = 54 nt ; Tm = 58.42 C
YBR196C-A_N_F2	GCTGGTGCTGGTGCTGGTGCAtcccgtgtctatatatatccattgacgg	Length = 49 nt ; Tm = 59.27 C
YBR196C-A_N_R2	aggctggcaattcagtggcc	Length = 20 nt ; Tm = 58.57 C
YBR196C-A_N_Fc	tttggccccgctgcggaagc	Length = 20 nt ; Tm = 67.60 C
YBR196C-B_N_F1	agaaagcctcctcatcaaaccacc	Length = 24 nt ; Tm = 58.58 C
YBR196C-B_N_R1	CATGTTGTCTTCTTCACCCTTAGAAACcatccgaacattgccacttacatagc	Length = 53 nt ; Tm = 59.67 C
YBR196C-B_N_F2	GCTGGTGCTGGTGCTGGTGCAtgggtagtactttcaaaagaaaaaatattactgaag	Length = 57 nt ; Tm = 59.62 C
YBR196C-B_N_R2	gcctcattgacatatttttctgacgg	Length = 26 nt ; Tm = 58.90 C
YBR196C-B_N_Fc	tttgaaaccatatgaacggcgg	Length = 22 nt ; Tm = 58.36 C
YBR197C_N_F1	atttagcccttgcaggaggtgc	Length = 22 nt ; Tm = 58.30 C
YBR197C_N_R1	CATGTTGTCTTCTTCACCCTTAGAAACcattatttgtcttcgttcgtgccagc	Length = 53 nt ; Tm = 61.64 C
YBR197C_N_F2	GCTGGTGCTGGTGCTGGTGCAggagtgaagcaaaccccaccag	Length = 43 nt ; Tm = 59.28 C
YBR197C_N_R2	cgtaggtgccaggtttgagtgc	Length = 22 nt ; Tm = 58.25 C
YBR197C_N_Fc	tgtttttaaggtcaagttcagcagaagc	Length = 28 nt ; Tm = 59.38 C
TAF5_N_F1	cgtgcaacaccgtgaaagtatctgc	Length = 25 nt ; Tm = 61.45 C
TAF5_N_R1	CATGTTGTCTTCTTCACCCTTAGAAACcattcttatttttcaagtatctcaacttgaacc	Length = 60 nt ; Tm = 58.73 C
TAF5_N_F2	GCTGGTGCTGGTGCTGGTGCAtcacagaagcaaagtacgaatcagaatc	Length = 49 nt ; Tm = 58.17 C
TAF5_N_R2	cggaggaattgatgattgttcagg	Length = 24 nt ; Tm = 58.39 C
TAF5_N_Fc	ctaaaaattgtgttctgctgtaacggc	Length = 27 nt ; Tm = 58.48 C
KTR4_N_F1	tgcctgctttattgctctttctgc	Length = 24 nt ; Tm = 58.77 C
KTR4_N_R1	CATGTTGTCTTCTTCACCCTTAGAAACcatatcagttcgtatggttcaccttgttgg	Length = 57 nt ; Tm = 62.41 C
KTR4_N_F2	GCTGGTGCTGGTGCTGGTGCAaggtttctttcaaaaaggatactgaaacc	Length = 50 nt ; Tm = 58.02 C
KTR4_N_R2	tttcagcaaggacttcattcggg	Length = 23 nt ; Tm = 59.08 C
[truncated: 27,431 more rows]
[truncated: 1 more columns]

## Sheet: C-terminal (_C)
Name	Sequence	Notes
PAU8_C_F1	tgcttctgcaaccaccactctagc	Length = 24 nt ; Tm = 59.41 C
PAU8_C_R1	CCAGCACCAGCACCTGCTCCgtttgcgatagtgtagataccgtccttgg	Length = 49 nt ; Tm = 61.93 C
PAU8_C_F2	CGTTATGGGTATGGACGAATTGTACAAGtagagacaaacgccaattttacgaacg	Length = 55 nt ; Tm = 60.52 C
PAU8_C_R2	gacaaaggttgcgaagccgc	Length = 20 nt ; Tm = 59.25 C
PAU8_C_Fc	ggtgtcgctgccatcgctgc	Length = 20 nt ; Tm = 63.31 C
YAL067W-A_C_F1	ctatggagatgctcttgtttctgaacg	Length = 27 nt ; Tm = 58.55 C
YAL067W-A_C_R1	CCAGCACCAGCACCTGCTCCacagtatacgactcccaacacacgtttaa	Length = 49 nt ; Tm = 59.23 C
YAL067W-A_C_F2	CGTTATGGGTATGGACGAATTGTACAAGtagggtctgtaaacttgtgaactctcgg	Length = 56 nt ; Tm = 59.15 C
YAL067W-A_C_R2	tgatgaatgcgatttccaagcg	Length = 22 nt ; Tm = 59.47 C
YAL067W-A_C_Fc	aaacgatcgctgactggcacc	Length = 21 nt ; Tm = 58.63 C
SEO1_C_F1	aacgatatttgtcgccgagatgc	Length = 23 nt ; Tm = 59.00 C
SEO1_C_R1	CCAGCACCAGCACCTGCTCCtttttcatcagatactgataaggtttcaacg	Length = 51 nt ; Tm = 59.33 C
SEO1_C_F2	CGTTATGGGTATGGACGAATTGTACAAGtaatacgagaataatttctcatcatccagct	Length = 59 nt ; Tm = 58.41 C
SEO1_C_R2	caatcattttacacttttggttgcacg	Length = 27 nt ; Tm = 59.63 C
SEO1_C_Fc	ggctatggctcctgttttatactcttgg	Length = 28 nt ; Tm = 59.73 C
YAL065C_C_F1	gctgctgagacgaaaacagtagtcacc	Length = 27 nt ; Tm = 60.49 C
YAL065C_C_R1	CCAGCACCAGCACCTGCTCCccatacgattgccagcaatacgg	Length = 43 nt ; Tm = 60.01 C
YAL065C_C_F2	CGTTATGGGTATGGACGAATTGTACAAGtaaacgcacggcatcatcttatattaataatt	Length = 60 nt ; Tm = 59.72 C
YAL065C_C_R2	attgatattaaaagaatgtgtgaatggcc	Length = 29 nt ; Tm = 58.02 C
YAL065C_C_Fc	caatactggagctgctgagacaactacc	Length = 28 nt ; Tm = 59.66 C
YAL064W-B_C_F1	gcctcgattctgtggtggaaatagg	Length = 25 nt ; Tm = 60.77 C
YAL064W-B_C_R1	CCAGCACCAGCACCTGCTCCtgtgtgcactgaatccatctcctctgc	Length = 47 nt ; Tm = 64.14 C
YAL064W-B_C_F2	CGTTATGGGTATGGACGAATTGTACAAGtgagattcgcaggatgtcacgg	Length = 50 nt ; Tm = 59.46 C
YAL064W-B_C_R2	tcatcattaccacctgttaccagtgc	Length = 26 nt ; Tm = 58.00 C
YAL064W-B_C_Fc	cagattcgcaggaagtaacagtaactagc	Length = 29 nt ; Tm = 58.39 C
TDA8_C_F1	gcaattctatcagtcggtggcg	Length = 22 nt ; Tm = 58.22 C
TDA8_C_R1	CCAGCACCAGCACCTGCTCCgggatagtacaattgggctgttaggtc	Length = 47 nt ; Tm = 58.40 C
TDA8_C_F2	CGTTATGGGTATGGACGAATTGTACAAGtgatccttcaaaacatactactagcaccatcg	Length = 60 nt ; Tm = 62.47 C
TDA8_C_R2	gaagaagtgactagagaagaagtgactgagg	Length = 31 nt ; Tm = 58.18 C
TDA8_C_Fc	acacgttcaggtttgctaaggtcg	Length = 24 nt ; Tm = 58.34 C
YAL064W_C_F1	caacttttcggcctttgcaacg	Length = 22 nt ; Tm = 60.38 C
YAL064W_C_R1	CCAGCACCAGCACCTGCTCCtggttcgctattcaatattagaaaaccaaaa	Length = 51 nt ; Tm = 60.46 C
YAL064W_C_F2	CGTTATGGGTATGGACGAATTGTACAAGtaggtcgaaaatttaaggccacataaatcc	Length = 58 nt ; Tm = 61.55 C
YAL064W_C_R2	aacggaactaggcttcttatatatcgtgg	Length = 29 nt ; Tm = 58.69 C
YAL064W_C_Fc	tgtatacaaacgtacttcaaataagcaatgc	Length = 31 nt ; Tm = 58.42 C
YAL063C-A_C_F1	gaggtcccactgtatgtatgtgccc	Length = 25 nt ; Tm = 59.38 C
YAL063C-A_C_R1	CCAGCACCAGCACCTGCTCCaacagaagaggaaataatggtatttttacatagag	Length = 55 nt ; Tm = 58.15 C
YAL063C-A_C_F2	CGTTATGGGTATGGACGAATTGTACAAGtaatatgctgtccttaattttcatgttacatt	Length = 60 nt ; Tm = 56.72 C
YAL063C-A_C_R2	gccgcatatatatcttgattagttaaaaatagc	Length = 33 nt ; Tm = 58.18 C
YAL063C-A_C_Fc	cgaactttcctttgctttttttctgg	Length = 26 nt ; Tm = 59.60 C
FLO9_C_F1	gctgctgagacgaaaacagtagtcacc	Length = 27 nt ; Tm = 60.49 C
FLO9_C_R1	CCAGCACCAGCACCTGCTCCaataattgccagcaataaggacgca	Length = 45 nt ; Tm = 59.75 C
FLO9_C_F2	CGTTATGGGTATGGACGAATTGTACAAGtaataaaattcgcgttctttttacgtatctg	Length = 59 nt ; Tm = 58.82 C
FLO9_C_R2	gatttaaattcgaagtgttgtttgcagg	Length = 28 nt ; Tm = 59.35 C
FLO9_C_Fc	caatactggagctgctgagacaactacc	Length = 28 nt ; Tm = 59.66 C
GDH3_C_F1	cgcgtagcactgcaaccaatgc	Length = 22 nt ; Tm = 62.19 C
GDH3_C_R1	CCAGCACCAGCACCTGCTCCaaaaacgtctccctggtcaagca	Length = 43 nt ; Tm = 58.67 C
GDH3_C_F2	CGTTATGGGTATGGACGAATTGTACAAGtagccgtaagcgctattttctttttg	Length = 54 nt ; Tm = 58.42 C
GDH3_C_R2	tgctaataatcgcatctgccgg	Length = 22 nt ; Tm = 58.72 C
GDH3_C_Fc	cacccgaggctatttctgttttcg	Length = 24 nt ; Tm = 59.83 C
BDH2_C_F1	tgcatgaaagaaagtacacagggtcc	Length = 26 nt ; Tm = 59.34 C
BDH2_C_R1	CCAGCACCAGCACCTGCTCCtgtgtgacgcagtttagcctcgt	Length = 43 nt ; Tm = 58.45 C
BDH2_C_F2	CGTTATGGGTATGGACGAATTGTACAAGtgattgtgattgagtactcacgttctcg	Length = 56 nt ; Tm = 59.51 C
BDH2_C_R2	tttatatgtcgatttttttttctacgtttcc	Length = 31 nt ; Tm = 58.03 C
BDH2_C_Fc	ggccatcacaagatacagttttctcc	Length = 26 nt ; Tm = 58.15 C
BDH1_C_F1	aacattcaaggggacagccacc	Length = 22 nt ; Tm = 58.67 C
BDH1_C_R1	CCAGCACCAGCACCTGCTCCcttcatttcaccgtgattgttaggcg	Length = 46 nt ; Tm = 61.52 C
BDH1_C_F2	CGTTATGGGTATGGACGAATTGTACAAGtaatgacaaaataatatttggggcccc	Length = 55 nt ; Tm = 60.09 C
BDH1_C_R2	tcttgaattctttgatattttcttggcc	Length = 28 nt ; Tm = 58.34 C
BDH1_C_Fc	caagttactttcgaaacctctttgaagg	Length = 28 nt ; Tm = 58.23 C
ECM1_C_F1	gacagggatcgtttagtgaaggcc	Length = 24 nt ; Tm = 58.92 C
ECM1_C_R1	CCAGCACCAGCACCTGCTCCttcttcaacatcgtctggcaggac	Length = 44 nt ; Tm = 59.10 C
ECM1_C_F2	CGTTATGGGTATGGACGAATTGTACAAGtagaaaattttcatatgaaaggtcctaggaat	Length = 60 nt ; Tm = 58.02 C
ECM1_C_R2	aaatttcatagtactactttgtgtggccg	Length = 29 nt ; Tm = 58.31 C
ECM1_C_Fc	gacaaactggccaactctatttcatcc	Length = 27 nt ; Tm = 59.26 C
CNE1_C_F1	tgtgatcctcgagttttggagtgg	Length = 24 nt ; Tm = 58.97 C
CNE1_C_R1	CCAGCACCAGCACCTGCTCCtgtaaatactacacaacaaagaaccgacgtcg	Length = 52 nt ; Tm = 63.05 C
CNE1_C_F2	CGTTATGGGTATGGACGAATTGTACAAGtagtggacaagtgttagtttataacatggtct	Length = 60 nt ; Tm = 56.71 C
CNE1_C_R2	tgtatccaccgtcgttccatgg	Length = 22 nt ; Tm = 58.98 C
CNE1_C_Fc	cgcatcgaaaacgttatcagtgg	Length = 23 nt ; Tm = 58.21 C
GPB2_C_F1	cgaaaacgcaaggtcgatacattacc	Length = 26 nt ; Tm = 60.69 C
GPB2_C_R1	CCAGCACCAGCACCTGCTCCtgcactaggatttacgctaggaaaaatact	Length = 50 nt ; Tm = 58.59 C
GPB2_C_F2	CGTTATGGGTATGGACGAATTGTACAAGtaaaaaggcagttttcaatgctttcac	Length = 55 nt ; Tm = 58.16 C
GPB2_C_R2	gtttattctacttcttgatggtggtggc	Length = 28 nt ; Tm = 58.54 C
GPB2_C_Fc	caattttactcggagaatgatgatgagc	Length = 28 nt ; Tm = 59.37 C
PEX22_C_F1	gagtacgccgctgatgaagtgg	Length = 22 nt ; Tm = 58.34 C
PEX22_C_R1	CCAGCACCAGCACCTGCTCCattgcataaagtgtcaatcagcacatcc	Length = 48 nt ; Tm = 60.31 C
PEX22_C_F2	CGTTATGGGTATGGACGAATTGTACAAGtaatgtagaaaagagtttcttgtaacagtatg	Length = 60 nt ; Tm = 53.52 C
PEX22_C_R2	tgcccaagacaagatccggc	Length = 20 nt ; Tm = 59.40 C
PEX22_C_Fc	cgatacaaggactgcccataaagtgg	Length = 26 nt ; Tm = 60.69 C
ACS1_C_F1	ggccgagtgtgctgttgtcg	Length = 20 nt ; Tm = 58.68 C
ACS1_C_R1	CCAGCACCAGCACCTGCTCCcaacttgaccgaatcaattagatgtctaaca	Length = 51 nt ; Tm = 59.97 C
ACS1_C_F2	CGTTATGGGTATGGACGAATTGTACAAGtaatgatgatttctttcctttttatattgacg	Length = 60 nt ; Tm = 58.00 C
ACS1_C_R2	tgtaagacggctaggtaaatttcagtgc	Length = 28 nt ; Tm = 59.20 C
ACS1_C_Fc	aattgaggctgctattatcgaagatcc	Length = 27 nt ; Tm = 58.39 C
FLC2_C_F1	gaacctgaatgcaaacacaaatacagc	Length = 27 nt ; Tm = 58.99 C
FLC2_C_R1	CCAGCACCAGCACCTGCTCCcaaatatgggttgttgttgcggg	Length = 43 nt ; Tm = 59.79 C
FLC2_C_F2	CGTTATGGGTATGGACGAATTGTACAAGtaatccaatatatactcacatgtaacaactta	Length = 60 nt ; Tm = 52.45 C
FLC2_C_R2	ttttcgaccatgacttacgcaacc	Length = 24 nt ; Tm = 58.95 C
FLC2_C_Fc	tccgtgacgacactttcggc	Length = 20 nt ; Tm = 58.12 C
OAF1_C_F1	ccttcacaaagacatggagttcatcc	Length = 26 nt ; Tm = 58.84 C
OAF1_C_R1	CCAGCACCAGCACCTGCTCCagcaaagtcattgccaaacaaaaagtc	Length = 47 nt ; Tm = 59.83 C
OAF1_C_F2	CGTTATGGGTATGGACGAATTGTACAAGtaaaaattttctttccaaactcctacctattc	Length = 60 nt ; Tm = 57.84 C
OAF1_C_R2	ttgatttcagcagcggaagagg	Length = 22 nt ; Tm = 58.09 C
OAF1_C_Fc	attgacttaaccaacggcgaacc	Length = 23 nt ; Tm = 58.05 C
AIM2_C_F1	gggtcttgccaatgctgcagc	Length = 21 nt ; Tm = 61.33 C
AIM2_C_R1	CCAGCACCAGCACCTGCTCCaacattcgaaaaatgattgaaccagtatatttg	Length = 53 nt ; Tm = 60.81 C
AIM2_C_F2	CGTTATGGGTATGGACGAATTGTACAAGtaagagggaagagctcttcttacgttaacc	Length = 58 nt ; Tm = 59.36 C
AIM2_C_R2	agcaaacgccaatagccggg	Length = 20 nt ; Tm = 60.67 C
AIM2_C_Fc	gccgtccaacacattagtggcg	Length = 22 nt ; Tm = 60.98 C
GEM1_C_F1	ttctaaggcagatttggataagcagc	Length = 26 nt ; Tm = 58.26 C
GEM1_C_R1	CCAGCACCAGCACCTGCTCCttttgagaattttgatgatttgaataatttca	Length = 52 nt ; Tm = 58.87 C
GEM1_C_F2	CGTTATGGGTATGGACGAATTGTACAAGtaattaatgcccaaatttctatattagggaag	Length = 60 nt ; Tm = 58.26 C
GEM1_C_R2	agcctgctgcataagtatctaaaccg	Length = 26 nt ; Tm = 58.23 C
GEM1_C_Fc	ttcacacatttacaagatctaccgttgg	Length = 28 nt ; Tm = 58.51 C
SPC72_C_F1	atgaaatccataaaatctgtaccaaatgc	Length = 29 nt ; Tm = 58.02 C
SPC72_C_R1	CCAGCACCAGCACCTGCTCCgggattgttgattgataggttgaaaagt	Length = 48 nt ; Tm = 58.02 C
SPC72_C_F2	CGTTATGGGTATGGACGAATTGTACAAGtaaatatcatacgtttatatataaatatattt	Length = 60 nt ; Tm = 46.16 C
SPC72_C_R2	tcctgtatggtcggtatgaattcagc	Length = 26 nt ; Tm = 59.19 C
SPC72_C_Fc	ttttatcaaatttaatcagaaccttttactacacc	Length = 35 nt ; Tm = 58.64 C
AIM1_C_F1	tggccaaggattctgacggg	Length = 20 nt ; Tm = 59.26 C
AIM1_C_R1	CCAGCACCAGCACCTGCTCCtgatgatgccggacccttcc	Length = 40 nt ; Tm = 59.07 C
AIM1_C_F2	CGTTATGGGTATGGACGAATTGTACAAGtgaacagtttggaaccaaaaaagctcg	Length = 55 nt ; Tm = 62.28 C
AIM1_C_R2	ggtcatggagtccctgagtgatgg	Length = 24 nt ; Tm = 60.34 C
AIM1_C_Fc	cgttctatatctgtgaagcatgtccgg	Length = 27 nt ; Tm = 60.81 C
YAL044W-A_C_F1	tcccgtggcacgtaccatcc	Length = 20 nt ; Tm = 59.92 C
YAL044W-A_C_R1	CCAGCACCAGCACCTGCTCCtttcgctttggattcatactcctgtgg	Length = 47 nt ; Tm = 62.17 C
YAL044W-A_C_F2	CGTTATGGGTATGGACGAATTGTACAAGtagaatgcataagcataagtgtacacgttg	Length = 58 nt ; Tm = 58.13 C
YAL044W-A_C_R2	ccgagatctaccagcctgccg	Length = 21 nt ; Tm = 60.46 C
YAL044W-A_C_Fc	tcaagagagcaatgagcacagatgg	Length = 25 nt ; Tm = 59.36 C
GCV3_C_F1	ccactgatgccttaggggacg	Length = 21 nt ; Tm = 58.00 C
GCV3_C_R1	CCAGCACCAGCACCTGCTCCgtcatcatgaaccagtgtcttttcgtac	Length = 48 nt ; Tm = 58.14 C
GCV3_C_F2	CGTTATGGGTATGGACGAATTGTACAAGtgaacaaagcttatacgtacgtaaagtaattt	Length = 60 nt ; Tm = 56.48 C
GCV3_C_R2	gggccatgctggtgtacaggg	Length = 21 nt ; Tm = 60.83 C
GCV3_C_Fc	gctgtgcatcaggacaagactgc	Length = 23 nt ; Tm = 58.45 C
PTA1_C_F1	caagatccctctaactacaaaaaatggtcc	Length = 30 nt ; Tm = 59.84 C
PTA1_C_R1	CCAGCACCAGCACCTGCTCCttttagcctgtcaagcagtgaatcg	Length = 45 nt ; Tm = 58.58 C
PTA1_C_F2	CGTTATGGGTATGGACGAATTGTACAAGtgatcacaaccattacatacatcatatatacg	Length = 60 nt ; Tm = 56.92 C
PTA1_C_R2	gtttagggcattgccggagc	Length = 20 nt ; Tm = 58.14 C
PTA1_C_Fc	aacgtgtcagtctgatcattgaatgg	Length = 26 nt ; Tm = 58.04 C
ERV46_C_F1	tgtccccaccagatatgagtacttgg	Length = 26 nt ; Tm = 59.08 C
ERV46_C_R1	CCAGCACCAGCACCTGCTCCctggctcttcttgccccagatcg	Length = 43 nt ; Tm = 62.81 C
ERV46_C_F2	CGTTATGGGTATGGACGAATTGTACAAGtagaggaagagactgtcatagggaagagc	Length = 57 nt ; Tm = 59.05 C
ERV46_C_R2	cggataaagatgtgcccgaggc	Length = 22 nt ; Tm = 61.32 C
ERV46_C_Fc	cacactttcaccagttctcgtattttgc	Length = 28 nt ; Tm = 60.16 C
CDC24_C_F1	ggatgtcctgcctaaacggagg	Length = 22 nt ; Tm = 58.46 C
CDC24_C_R1	CCAGCACCAGCACCTGCTCCatacagacgaatgttcaagaatttctcattg	Length = 51 nt ; Tm = 59.31 C
CDC24_C_F2	CGTTATGGGTATGGACGAATTGTACAAGtgataaataaaactagtatacagcaaatacta	Length = 60 nt ; Tm = 50.28 C
CDC24_C_R2	cgctgaaacgacaaaaaaaaaatgc	Length = 25 nt ; Tm = 59.88 C
CDC24_C_Fc	ccgccagacacacgatagtatgg	Length = 23 nt ; Tm = 58.04 C
CLN3_C_F1	gaccccagactctgcatcacacc	Length = 23 nt ; Tm = 59.26 C
CLN3_C_R1	CCAGCACCAGCACCTGCTCCgcgagttttcttgaggttgctactatca	Length = 48 nt ; Tm = 59.36 C
CLN3_C_F2	CGTTATGGGTATGGACGAATTGTACAAGtgaaacgacaaaaaaaaaatgcatttaac	Length = 57 nt ; Tm = 58.95 C
CLN3_C_R2	ggggcagatgttcaagctataccc	Length = 24 nt ; Tm = 58.82 C
CLN3_C_Fc	ctctccatctccattcaattcccc	Length = 24 nt ; Tm = 58.69 C
CYC3_C_F1	ccctcgtgctcgctggatgc	Length = 20 nt ; Tm = 62.36 C
CYC3_C_R1	CCAGCACCAGCACCTGCTCCaggggcggaggacgaagagg	Length = 40 nt ; Tm = 61.13 C
CYC3_C_F2	CGTTATGGGTATGGACGAATTGTACAAGtaaatgatatacagccagcgtaagtacgtg	Length = 58 nt ; Tm = 59.10 C
CYC3_C_R2	cctaaacgggtaaaacagccatgc	Length = 24 nt ; Tm = 59.64 C
CYC3_C_Fc	aattcatggggaaaccgggc	Length = 20 nt ; Tm = 59.27 C
CDC19_C_F1	cattgtcttgtccacttccggtacc	Length = 25 nt ; Tm = 59.52 C
CDC19_C_R1	CCAGCACCAGCACCTGCTCCaacggtagagacttgcaaagtgttgg	Length = 46 nt ; Tm = 58.79 C
CDC19_C_F2	CGTTATGGGTATGGACGAATTGTACAAGtaaaaaaagaatcatgattgaatgaagatatt	Length = 60 nt ; Tm = 56.13 C
CDC19_C_R2	catcctgataatcatgataaccttgaggg	Length = 29 nt ; Tm = 60.04 C
CDC19_C_Fc	cgctgtcgctgctgttttcg	Length = 20 nt ; Tm = 59.15 C
YAL037C-A_C_F1	caccaaacgaaggccagaagc	Length = 21 nt ; Tm = 58.30 C
YAL037C-A_C_R1	CCAGCACCAGCACCTGCTCCtaaaaagagtattatgttattgttaacctttttgtctcc	Length = 59 nt ; Tm = 60.44 C
YAL037C-A_C_F2	CGTTATGGGTATGGACGAATTGTACAAGtagaataccttataaaatgtatgttatttaag	Length = 60 nt ; Tm = 49.45 C
YAL037C-A_C_R2	cgaaaaggaacctgtctctgactgg	Length = 25 nt ; Tm = 59.19 C
YAL037C-A_C_Fc	ggacactaattgaatctgcccgc	Length = 23 nt ; Tm = 58.52 C
YAL037W_C_F1	ggcactctttaagtcatttagtcattttgg	Length = 30 nt ; Tm = 59.06 C
YAL037W_C_R1	CCAGCACCAGCACCTGCTCCaaagcgacctcgctttgtggtacc	Length = 44 nt ; Tm = 61.37 C
YAL037W_C_F2	CGTTATGGGTATGGACGAATTGTACAAGtgaagagccctcggtagcataaca	Length = 52 nt ; Tm = 58.82 C
YAL037W_C_R2	acggtagcagtgtcaaacatcaacc	Length = 25 nt ; Tm = 58.10 C
YAL037W_C_Fc	gttttgtaattcgaatgtcctcagtgg	Length = 27 nt ; Tm = 58.14 C
RBG1_C_F1	tgccgtgcctatttcgtctgg	Length = 21 nt ; Tm = 59.50 C
RBG1_C_R1	CCAGCACCAGCACCTGCTCCctttttcaagatggtaacaacatcttcgtc	Length = 50 nt ; Tm = 59.68 C
RBG1_C_F2	CGTTATGGGTATGGACGAATTGTACAAGtgattctcgaacaaaaaataatataagaaatg	Length = 60 nt ; Tm = 56.56 C
RBG1_C_R2	tcagtcaagaggagatgtgtcaatttacc	Length = 29 nt ; Tm = 59.00 C
RBG1_C_Fc	tttgattgatgttttggaagcttcg	Length = 25 nt ; Tm = 58.33 C
FUN12_C_F1	tgtgaaaaccgaccctactacaaagg	Length = 26 nt ; Tm = 58.56 C
FUN12_C_R1	CCAGCACCAGCACCTGCTCCttcgatgccgaaaacgaccttc	Length = 42 nt ; Tm = 59.85 C
FUN12_C_F2	CGTTATGGGTATGGACGAATTGTACAAGtgagcatggcatacgctgacttg	Length = 51 nt ; Tm = 59.69 C
FUN12_C_R2	ggatctcatagtgggagcagacatgg	Length = 26 nt ; Tm = 60.80 C
FUN12_C_Fc	cgtgtgggaactcctatttgcgc	Length = 23 nt ; Tm = 61.38 C
MTW1_C_F1	gctaaacgagttactgaaatgcaaagacg	Length = 29 nt ; Tm = 60.65 C
MTW1_C_R1	CCAGCACCAGCACCTGCTCCtaacacatcatcaagtaaatccaattgagg	Length = 50 nt ; Tm = 58.77 C
MTW1_C_F2	CGTTATGGGTATGGACGAATTGTACAAGtaatataaagtgggaaaaagtatgtgctatga	Length = 60 nt ; Tm = 56.82 C
MTW1_C_R2	ctgaggaacgagctacaccctgc	Length = 23 nt ; Tm = 58.90 C
MTW1_C_Fc	aagtgaaaagactgttgtttacgataagagg	Length = 31 nt ; Tm = 58.23 C
FUN19_C_F1	cctacagacagtaacaagtcactcaagatcg	Length = 31 nt ; Tm = 59.94 C
FUN19_C_R1	CCAGCACCAGCACCTGCTCCtaagtacttcgtaaaattcgaatcctgtagc	Length = 51 nt ; Tm = 58.27 C
FUN19_C_F2	CGTTATGGGTATGGACGAATTGTACAAGtaatacacatggtggtatgcattttaaacatg	Length = 60 nt ; Tm = 60.16 C
FUN19_C_R2	gaccaacgggaagcaaaataataagg	Length = 26 nt ; Tm = 59.18 C
FUN19_C_Fc	aaaaattaccagattactctccgccc	Length = 26 nt ; Tm = 58.20 C
POP5_C_F1	tctgggcgactatgggtctgc	Length = 21 nt ; Tm = 58.58 C
POP5_C_R1	CCAGCACCAGCACCTGCTCCatcgtcctcgttttcgttttcgtttt	Length = 46 nt ; Tm = 61.07 C
POP5_C_F2	CGTTATGGGTATGGACGAATTGTACAAGtagaatatattaatatatagatgtacacgtat	Length = 60 nt ; Tm = 46.12 C
POP5_C_R2	gccaaaaggcatgaagaccagg	Length = 22 nt ; Tm = 59.40 C
POP5_C_Fc	cgatactccaagagatacgacgctcg	Length = 26 nt ; Tm = 61.14 C
PRP45_C_F1	gcacagtggccagactaaaagagc	Length = 24 nt ; Tm = 58.19 C
PRP45_C_R1	CCAGCACCAGCACCTGCTCCggcgccatagttatccgatttatcatc	Length = 47 nt ; Tm = 60.78 C
PRP45_C_F2	CGTTATGGGTATGGACGAATTGTACAAGtaggcccaggatgagcactagga	Length = 51 nt ; Tm = 58.73 C
PRP45_C_R2	atggactgatcgtgaaccccg	Length = 21 nt ; Tm = 58.16 C
PRP45_C_Fc	caatagttaagcccaaaaagcaaacg	Length = 26 nt ; Tm = 58.48 C
GIP4_C_F1	tggtgtaccgccaatgacagagg	Length = 23 nt ; Tm = 60.51 C
GIP4_C_R1	CCAGCACCAGCACCTGCTCCtctcaatttgcttctgattttagaagctattc	Length = 52 nt ; Tm = 59.37 C
GIP4_C_F2	CGTTATGGGTATGGACGAATTGTACAAGtaactccgcaccttataaaaacaactctttat	Length = 60 nt ; Tm = 58.79 C
GIP4_C_R2	tccttgagaatgttttggaggtgg	Length = 24 nt ; Tm = 58.07 C
GIP4_C_Fc	actccagtgaattgtccatcaaaagg	Length = 26 nt ; Tm = 58.45 C
SNC1_C_F1	acattatactaactttctacatcgttgatacttatgc	Length = 37 nt ; Tm = 58.19 C
SNC1_C_R1	CCAGCACCAGCACCTGCTCCtcgactaaagtgaacagcaatgggg	Length = 45 nt ; Tm = 60.17 C
SNC1_C_F2	CGTTATGGGTATGGACGAATTGTACAAGtagaagttcactcgcaatgctatatatatagg	Length = 60 nt ; Tm = 56.74 C
SNC1_C_R2	gcgaagctggagtaccgaacg	Length = 21 nt ; Tm = 58.46 C
SNC1_C_Fc	gtcaaggactgcggaactacaagc	Length = 24 nt ; Tm = 58.06 C
MYO4_C_F1	tcgagcggttggtgagctgg	Length = 20 nt ; Tm = 60.62 C
MYO4_C_R1	CCAGCACCAGCACCTGCTCCttttctgtctaattttataattttactgacagtagctaag	Length = 60 nt ; Tm = 59.04 C
MYO4_C_F2	CGTTATGGGTATGGACGAATTGTACAAGtaagaacaaagtaaatatacgcccatatatgt	Length = 60 nt ; Tm = 56.15 C
MYO4_C_R2	gcagaaagaggtgaaagattaacgtcc	Length = 27 nt ; Tm = 58.80 C
MYO4_C_Fc	ttaaattggaagtatgggtacgaagtgg	Length = 28 nt ; Tm = 58.77 C
FRT2_C_F1	tgaatttgaaacaggattttgacaagg	Length = 27 nt ; Tm = 58.54 C
FRT2_C_R1	CCAGCACCAGCACCTGCTCCtttatgcgatactagatgcttgaaggtatagc	Length = 52 nt ; Tm = 59.83 C
FRT2_C_F2	CGTTATGGGTATGGACGAATTGTACAAGtaaaaaatagtatttgtatatcaaaaaatgat	Length = 60 nt ; Tm = 51.13 C
FRT2_C_R2	cttattgctagtcttatcattggtttgaagg	Length = 31 nt ; Tm = 58.48 C
FRT2_C_Fc	ggatggaaagagcttgttgaagagg	Length = 25 nt ; Tm = 58.42 C
SAW1_C_F1	tcatcaacagcattaagaagatcgcc	Length = 26 nt ; Tm = 59.52 C
SAW1_C_R1	CCAGCACCAGCACCTGCTCCttcctcctggggttgcttcg	Length = 40 nt ; Tm = 58.54 C
SAW1_C_F2	CGTTATGGGTATGGACGAATTGTACAAGtgaaaaaccgataacaaagtgatggc	Length = 54 nt ; Tm = 59.24 C
SAW1_C_R2	aagatgcttcggcgaacccc	Length = 20 nt ; Tm = 59.81 C
SAW1_C_Fc	ggctggctaaattcaaatacaagttgc	Length = 27 nt ; Tm = 59.43 C
DRS2_C_F1	actctaggccgcacgttcagc	Length = 21 nt ; Tm = 58.10 C
DRS2_C_R1	CCAGCACCAGCACCTGCTCCtatatcaaatgaaatatcatctctcgaagaactg	Length = 54 nt ; Tm = 59.03 C
DRS2_C_F2	CGTTATGGGTATGGACGAATTGTACAAGtgaggcacagaaacaaagagcagaag	Length = 54 nt ; Tm = 59.91 C
DRS2_C_R2	acaccggtggaagaggatataaaacc	Length = 26 nt ; Tm = 58.64 C
DRS2_C_Fc	cagaaacgtatcatgttattcaagaaatgc	Length = 30 nt ; Tm = 58.64 C
MAK16_C_F1	ggaagaagactgggatgaagaagagg	Length = 26 nt ; Tm = 58.76 C
MAK16_C_R1	CCAGCACCAGCACCTGCTCCttgtgccacttcttgctcagca	Length = 42 nt ; Tm = 58.16 C
MAK16_C_F2	CGTTATGGGTATGGACGAATTGTACAAGtaagctcacgcactatactacgcaaca	Length = 55 nt ; Tm = 58.36 C
MAK16_C_R2	tcaaataacctttacctcaataatcccg	Length = 28 nt ; Tm = 58.11 C
MAK16_C_Fc	agaagataatgggtcaaatggaagagg	Length = 27 nt ; Tm = 58.14 C
LTE1_C_F1	ctaaagaagattccctcgctagacagg	Length = 27 nt ; Tm = 58.33 C
LTE1_C_R1	CCAGCACCAGCACCTGCTCCtgtggatagttcattaatctcttcttgtgttaatg	Length = 55 nt ; Tm = 60.45 C
LTE1_C_F2	CGTTATGGGTATGGACGAATTGTACAAGtgaggtattgtgccactttcctcc	Length = 52 nt ; Tm = 58.10 C
LTE1_C_R2	ctaagcaatgcaatatctgcctctatacc	Length = 29 nt ; Tm = 58.18 C
LTE1_C_Fc	tgaaccaggcgacttactgacttgg	Length = 25 nt ; Tm = 60.32 C
PMT2_C_F1	agcttggggcctacactacatgc	Length = 23 nt ; Tm = 58.26 C
PMT2_C_R1	CCAGCACCAGCACCTGCTCCtgcttcttgcttgtcggcaatg	Length = 42 nt ; Tm = 59.79 C
PMT2_C_F2	CGTTATGGGTATGGACGAATTGTACAAGtgaattaagatcatcgtagtaagtacataagt	Length = 60 nt ; Tm = 53.05 C
PMT2_C_R2	ggttggggtgggctaaaggg	Length = 20 nt ; Tm = 58.97 C
PMT2_C_Fc	ttttcttaatgggcgggttctacc	Length = 24 nt ; Tm = 58.47 C
FUN26_C_F1	actcattgttgcgggtggcc	Length = 20 nt ; Tm = 59.19 C
FUN26_C_R1	CCAGCACCAGCACCTGCTCCcctgataataaagtcaattatgaagacgaatacg	Length = 54 nt ; Tm = 60.08 C
FUN26_C_F2	CGTTATGGGTATGGACGAATTGTACAAGtagatagatactgtacataccgaaacgccatc	Length = 60 nt ; Tm = 60.17 C
FUN26_C_R2	cgaaacagaatgacagtagcgatgtgg	Length = 27 nt ; Tm = 61.70 C
FUN26_C_Fc	agaaatttacgccacgcaaaacc	Length = 23 nt ; Tm = 58.23 C
CCR4_C_F1	tgtccaaatacatcaagagggaaatgg	Length = 27 nt ; Tm = 60.13 C
CCR4_C_R1	CCAGCACCAGCACCTGCTCCtactttcttactgcctgtgtttgtcttcataa	Length = 52 nt ; Tm = 59.24 C
CCR4_C_F2	CGTTATGGGTATGGACGAATTGTACAAGtaaaccgcacactttcatcccactcc	Length = 54 nt ; Tm = 62.87 C
CCR4_C_R2	tcgggaaattaattctgtttttggc	Length = 25 nt ; Tm = 58.50 C
CCR4_C_Fc	caattcatacatcaactccgccg	Length = 23 nt ; Tm = 58.03 C
ATS1_C_F1	ctgtgcatgtggacctcgatcc	Length = 22 nt ; Tm = 58.82 C
ATS1_C_R1	CCAGCACCAGCACCTGCTCCgagcacgatccacgtggtgg	Length = 40 nt ; Tm = 58.32 C
ATS1_C_F2	CGTTATGGGTATGGACGAATTGTACAAGtagcactgataagtaactatatacccactatc	Length = 60 nt ; Tm = 52.78 C
ATS1_C_R2	gctgcgggcccacattaggg	Length = 20 nt ; Tm = 63.02 C
ATS1_C_Fc	caacagcaaaaaagacacaatctagtgg	Length = 28 nt ; Tm = 58.46 C
FUN30_C_F1	attcggtattaatttggtgtgcgc	Length = 24 nt ; Tm = 58.04 C
FUN30_C_R1	CCAGCACCAGCACCTGCTCCttctttggttcccttcggtttcg	Length = 43 nt ; Tm = 60.10 C
FUN30_C_F2	CGTTATGGGTATGGACGAATTGTACAAGtaaataaataaaaatatagtaaaaaagtaaat	Length = 60 nt ; Tm = 47.18 C
FUN30_C_R2	ggtccctgaaaatttagtagaaactcaagc	Length = 30 nt ; Tm = 59.43 C
FUN30_C_Fc	tcatcttatcaacaaaggcaggtgg	Length = 25 nt ; Tm = 58.17 C
YAL018C_C_F1	gaccaatcctttttcatattttaatttctcc	Length = 31 nt ; Tm = 58.46 C
YAL018C_C_R1	CCAGCACCAGCACCTGCTCCttgattcggttgttgattgatatcttgtgg	Length = 50 nt ; Tm = 62.74 C
YAL018C_C_F2	CGTTATGGGTATGGACGAATTGTACAAGtaaattgaaaaaagttcaccatttctctcc	Length = 58 nt ; Tm = 58.66 C
YAL018C_C_R2	ttggaaagtaaagttagtgatatgttggagg	Length = 31 nt ; Tm = 58.64 C
YAL018C_C_Fc	ttttgtgctgttggttatatcttttttcc	Length = 29 nt ; Tm = 58.28 C
PSK1_C_F1	ctgcgtatgtcaaaagcggacc	Length = 22 nt ; Tm = 58.27 C
PSK1_C_R1	CCAGCACCAGCACCTGCTCCaataaccaaccatttgtcgttatttatgtcg	Length = 51 nt ; Tm = 60.49 C
PSK1_C_F2	CGTTATGGGTATGGACGAATTGTACAAGtgaaggattaatgatcattctaggacattagt	Length = 60 nt ; Tm = 57.63 C
PSK1_C_R2	tggtatcagtatttctgcttttaaggtatgg	Length = 31 nt ; Tm = 58.66 C
PSK1_C_Fc	tctaaaggctttgttaagattattgattttgg	Length = 32 nt ; Tm = 59.07 C
TPD3_C_F1	tgtctcgaggttcacaatactctctgc	Length = 27 nt ; Tm = 58.94 C
TPD3_C_R1	CCAGCACCAGCACCTGCTCCattttttaaaagttcttgacattctgcca	Length = 49 nt ; Tm = 58.10 C
TPD3_C_F2	CGTTATGGGTATGGACGAATTGTACAAGtgatactagttcaaatatatacatacatacac	Length = 60 nt ; Tm = 48.67 C
TPD3_C_R2	gggatttgcagtctcaattgtacaagg	Length = 27 nt ; Tm = 59.99 C
TPD3_C_Fc	gaaatatttggctctgattggtgtcg	Length = 26 nt ; Tm = 58.90 C
NTG1_C_F1	gctttggacagaaataaatgggttgc	Length = 26 nt ; Tm = 59.96 C
NTG1_C_R1	CCAGCACCAGCACCTGCTCCgtcctctactttaacagaaatatcattttccag	Length = 53 nt ; Tm = 58.14 C
NTG1_C_F2	CGTTATGGGTATGGACGAATTGTACAAGtaagtgtggtaaaaaaaaaaaaaaagaaaaga	Length = 60 nt ; Tm = 57.43 C
NTG1_C_R2	ggtttaatgtggccaaatcctacgc	Length = 25 nt ; Tm = 60.55 C
NTG1_C_Fc	gatgcgcagaaatgcaagactcc	Length = 23 nt ; Tm = 59.66 C
SYN8_C_F1	cacagccaccacaacccatgg	Length = 21 nt ; Tm = 60.37 C
SYN8_C_R1	CCAGCACCAGCACCTGCTCCtaatactaatagaagcaacaggagcaccact	Length = 51 nt ; Tm = 58.59 C
SYN8_C_F2	CGTTATGGGTATGGACGAATTGTACAAGtaacattatattctgttttttaggctcgaata	Length = 60 nt ; Tm = 56.41 C
SYN8_C_R2	tcgatatccacgggttgaggg	Length = 21 nt ; Tm = 58.18 C
SYN8_C_Fc	tcgcagttacagtcacagtcacagc	Length = 25 nt ; Tm = 58.14 C
DEP1_C_F1	ccagatgtcaattaccacgtcccc	Length = 24 nt ; Tm = 60.12 C
DEP1_C_R1	CCAGCACCAGCACCTGCTCCctgggcccactggtggaagtcg	Length = 42 nt ; Tm = 64.26 C
DEP1_C_F2	CGTTATGGGTATGGACGAATTGTACAAGtgaccgccacactggacccc	Length = 48 nt ; Tm = 62.29 C
DEP1_C_R2	ttatcagattcttgtagagtcatattttttttgg	Length = 34 nt ; Tm = 58.44 C
DEP1_C_Fc	caaggagcgccgcgatatgg	Length = 20 nt ; Tm = 62.09 C
CYS3_C_F1	gtttgaagacacaccctaactacgacg	Length = 27 nt ; Tm = 58.31 C
CYS3_C_R1	CCAGCACCAGCACCTGCTCCgttggtggcttgtttcaaggcttgc	Length = 45 nt ; Tm = 63.54 C
CYS3_C_F2	CGTTATGGGTATGGACGAATTGTACAAGtaatcgccagtgccacgtctctgc	Length = 52 nt ; Tm = 63.98 C
CYS3_C_R2	cgcttgccccttcttgatctcg	Length = 22 nt ; Tm = 61.70 C
CYS3_C_Fc	ttggcagcagacaaggaaaacg	Length = 22 nt ; Tm = 58.85 C
SWC3_C_F1	gccaggctctgatgtggagaagg	Length = 23 nt ; Tm = 60.82 C
SWC3_C_R1	CCAGCACCAGCACCTGCTCCtcttttgtgtcttctgcttctcatggc	Length = 47 nt ; Tm = 60.84 C
SWC3_C_F2	CGTTATGGGTATGGACGAATTGTACAAGtaaggtgttcggttactttattctgctttaac	Length = 60 nt ; Tm = 59.12 C
SWC3_C_R2	tgggaaggcaaatggagggg	Length = 20 nt ; Tm = 60.35 C
SWC3_C_Fc	cgaccaaaaactaaacaaggaggatgc	Length = 27 nt ; Tm = 61.07 C
MDM10_C_F1	cattaagaaaaatcgatgaagaaagatctacc	Length = 32 nt ; Tm = 58.75 C
MDM10_C_R1	CCAGCACCAGCACCTGCTCCtgtggagtactggaattgtatgccaaac	Length = 48 nt ; Tm = 60.22 C
MDM10_C_F2	CGTTATGGGTATGGACGAATTGTACAAGtgatgagtaatgtgaaataaaataaaggtttt	Length = 60 nt ; Tm = 56.14 C
MDM10_C_R2	tcggggattcacaaaagatttaacc	Length = 25 nt ; Tm = 58.34 C
MDM10_C_Fc	ctaaactactgcacgaaaatgtaccgg	Length = 27 nt ; Tm = 58.39 C
SPO7_C_F1	gctagttaaagtacagtctacgtgggacg	Length = 29 nt ; Tm = 58.23 C
SPO7_C_R1	CCAGCACCAGCACCTGCTCCttctgatttaggtcggagttcgtgc	Length = 45 nt ; Tm = 59.52 C
SPO7_C_F2	CGTTATGGGTATGGACGAATTGTACAAGtgaaagagttggagggcttcttcc	Length = 52 nt ; Tm = 58.80 C
SPO7_C_R2	caccaaccgttgcatattaaaagcc	Length = 25 nt ; Tm = 59.56 C
SPO7_C_Fc	aactatcgtcattccaagaagattttttacc	Length = 31 nt ; Tm = 58.91 C
FUN14_C_F1	aaaggaggaacaaaataagtagtcacaagc	Length = 30 nt ; Tm = 58.18 C
FUN14_C_R1	CCAGCACCAGCACCTGCTCCtttgttagcatttaaacttgctaatacgaaac	Length = 52 nt ; Tm = 58.31 C
FUN14_C_F2	CGTTATGGGTATGGACGAATTGTACAAGtgagcaagacaaatgaccagatataaacg	Length = 57 nt ; Tm = 59.74 C
FUN14_C_R2	acatgtctaccgtcaattccaccg	Length = 24 nt ; Tm = 58.68 C
FUN14_C_Fc	gcaacagtacggcaattaccgagg	Length = 24 nt ; Tm = 60.51 C
ERP2_C_F1	caataactatggtacagcgttgaaaaagg	Length = 29 nt ; Tm = 58.69 C
ERP2_C_R1	CCAGCACCAGCACCTGCTCCaacgtaatttttttgacgaccagtgaag	Length = 48 nt ; Tm = 59.00 C
ERP2_C_F2	CGTTATGGGTATGGACGAATTGTACAAGtaagaacttttcaatctacgaaaaatatatgt	Length = 60 nt ; Tm = 54.22 C
ERP2_C_R2	ttttgaaagatgtagacttgaagaaactgc	Length = 30 nt ; Tm = 58.01 C
ERP2_C_Fc	aatcgtttggagtggggaagtatacc	Length = 26 nt ; Tm = 58.64 C
SSA1_C_F1	aatctcaaagaattgcttccaagaacc	Length = 27 nt ; Tm = 58.38 C
SSA1_C_R1	CCAGCACCAGCACCTGCTCCatcaacttcttcaacggttggaccttc	Length = 47 nt ; Tm = 60.70 C
SSA1_C_F2	CGTTATGGGTATGGACGAATTGTACAAGtaagccaattggtgcggcaatt	Length = 50 nt ; Tm = 60.10 C
SSA1_C_R2	gattaaacaggaagacaaagcatgcg	Length = 26 nt ; Tm = 59.16 C
SSA1_C_Fc	cgaaaagatggttgctgaagccg	Length = 23 nt ; Tm = 61.58 C
EFB1_C_F1	cgcatacaacgctaagaaggctgc	Length = 24 nt ; Tm = 60.96 C
EFB1_C_R1	CCAGCACCAGCACCTGCTCCtaatttttgcatagcagcaatatcggtag	Length = 49 nt ; Tm = 59.14 C
EFB1_C_F2	CGTTATGGGTATGGACGAATTGTACAAGtaaaaggcttttttataaactttttataatta	Length = 60 nt ; Tm = 52.25 C
EFB1_C_R2	actccctacaccgcgtattttcg	Length = 23 nt ; Tm = 58.19 C
EFB1_C_Fc	tgaaaagttgaaggctgaaagaattgc	Length = 27 nt ; Tm = 59.99 C
VPS8_C_F1	ggaaataatgtcttctgttcttgagcacc	Length = 29 nt ; Tm = 59.73 C
VPS8_C_R1	CCAGCACCAGCACCTGCTCCtactatttttgggttagattccgtctgg	Length = 48 nt ; Tm = 58.21 C
VPS8_C_F2	CGTTATGGGTATGGACGAATTGTACAAGtaacatttctaaatatttaatacaactttggt	Length = 60 nt ; Tm = 52.63 C
VPS8_C_R2	tttatgggtgaatggatctggttcc	Length = 25 nt ; Tm = 58.89 C
VPS8_C_Fc	cctctcagaaggattcaggtgggg	Length = 24 nt ; Tm = 60.88 C
TFC3_C_F1	caaaattgaatacagcaaggaagtctgc	Length = 28 nt ; Tm = 59.54 C
TFC3_C_R1	CCAGCACCAGCACCTGCTCCtgtagattcatatatagaataccaattatgattgacc	Length = 57 nt ; Tm = 58.37 C
TFC3_C_F2	CGTTATGGGTATGGACGAATTGTACAAGtaatgaaatgaggtgtataaattttactttta	Length = 60 nt ; Tm = 53.24 C
TFC3_C_R2	acgactgcgaaatctgcggg	Length = 20 nt ; Tm = 59.60 C
TFC3_C_Fc	gaacattaactccccctctgattatatatgc	Length = 31 nt ; Tm = 59.04 C
NUP60_C_F1	gcgaagccgttagttggaaagc	Length = 22 nt ; Tm = 58.93 C
NUP60_C_R1	CCAGCACCAGCACCTGCTCCaaaggtatatagggacttgaaagcctcaac	Length = 50 nt ; Tm = 58.99 C
NUP60_C_F2	CGTTATGGGTATGGACGAATTGTACAAGtgataatgaaaattttagccgtgacataatta	Length = 60 nt ; Tm = 58.86 C
NUP60_C_R2	gctgttaattctcgtgctatgtggtgg	Length = 27 nt ; Tm = 60.84 C
NUP60_C_Fc	tcatcaaaggaattcaattttaccaacc	Length = 28 nt ; Tm = 58.70 C
ERP1_C_F1	tggctggttgattaaggctaaaacg	Length = 25 nt ; Tm = 59.47 C
ERP1_C_R1	CCAGCACCAGCACCTGCTCCtaaaattttttgcttaacaaaaaatttgcc	Length = 50 nt ; Tm = 58.73 C
ERP1_C_F2	CGTTATGGGTATGGACGAATTGTACAAGtgatcagactaaaaaccttttatgtatcttct	Length = 60 nt ; Tm = 55.70 C
ERP1_C_R2	ttaatagtgttcaaaagaaatcacggtcc	Length = 29 nt ; Tm = 58.24 C
ERP1_C_Fc	cataaaatctgtattcagcccgaagc	Length = 26 nt ; Tm = 58.35 C
SWD1_C_F1	ggctgaagaggagttgatagatataaattgg	Length = 31 nt ; Tm = 59.32 C
SWD1_C_R1	CCAGCACCAGCACCTGCTCCtgatgactgcatcttaattatcctcgtataatc	Length = 53 nt ; Tm = 59.53 C
SWD1_C_F2	CGTTATGGGTATGGACGAATTGTACAAGtaggtttctcttcaaaaggagaaagtttaaat	Length = 60 nt ; Tm = 57.75 C
SWD1_C_R2	cccataatgcacaaatgaataaaaatgc	Length = 28 nt ; Tm = 59.68 C
SWD1_C_Fc	acgttggtgagagtcctggaagg	Length = 23 nt ; Tm = 58.13 C
RFA1_C_F1	gcgacaccaataatgcaaggcc	Length = 22 nt ; Tm = 60.11 C
RFA1_C_R1	CCAGCACCAGCACCTGCTCCagctaacaaagccttggataactcatcg	Length = 48 nt ; Tm = 60.23 C
RFA1_C_F2	CGTTATGGGTATGGACGAATTGTACAAGtaatgtatcaaataatcaagtactatttaatc	Length = 60 nt ; Tm = 49.64 C
RFA1_C_R2	ctttgataggagcacgtcatgatgg	Length = 25 nt ; Tm = 58.59 C
RFA1_C_Fc	ctggaacagcctgatggtacttgg	Length = 24 nt ; Tm = 58.57 C
SEN34_C_F1	cagtacagacaggcaggaaaaatgc	Length = 25 nt ; Tm = 58.02 C
SEN34_C_R1	CCAGCACCAGCACCTGCTCCaccaaatccagcccattctattgag	Length = 45 nt ; Tm = 58.43 C
SEN34_C_F2	CGTTATGGGTATGGACGAATTGTACAAGtaagctgggaatcagtcatgtataattatttt	Length = 60 nt ; Tm = 57.67 C
SEN34_C_R2	tcgagtaacaatcatccgatataacgg	Length = 27 nt ; Tm = 58.45 C
SEN34_C_Fc	tgattcagacagcttatcccgcg	Length = 23 nt ; Tm = 60.00 C
YAR009C_C_F1	gaaatacacgcgataagtgaatctgtcc	Length = 28 nt ; Tm = 59.32 C
YAR009C_C_R1	CCAGCACCAGCACCTGCTCCatgaatccatttgttagttaatagtttaaatgtttttat	Length = 59 nt ; Tm = 58.76 C
YAR009C_C_F2	CGTTATGGGTATGGACGAATTGTACAAGtagatctattacattatgggtggtatgttgga	Length = 60 nt ; Tm = 58.62 C
YAR009C_C_R2	ggattccattgttgataaaggctataatattagg	Length = 34 nt ; Tm = 60.12 C
YAR009C_C_Fc	caaggcttcattaacatgtacttcaactacg	Length = 31 nt ; Tm = 59.76 C
YAR010C_C_F1	cgctgaactgttcttagatatccatgc	Length = 27 nt ; Tm = 58.46 C
YAR010C_C_R1	CCAGCACCAGCACCTGCTCCgtaagtttctggcctaagatgaaggtcg	Length = 48 nt ; Tm = 59.84 C
YAR010C_C_F2	CGTTATGGGTATGGACGAATTGTACAAGtgaatctacagtaaatcatactaatcattctg	Length = 60 nt ; Tm = 53.84 C
YAR010C_C_R2	tggtaaagcatgctgtgatatctactgc	Length = 28 nt ; Tm = 58.83 C
YAR010C_C_Fc	ccaattaattatgagaggtctatctggcg	Length = 29 nt ; Tm = 59.62 C
BUD14_C_F1	gaggaatggcaaatcaaactgacg	Length = 24 nt ; Tm = 58.56 C
BUD14_C_R1	CCAGCACCAGCACCTGCTCCtttacgaataatttcatccaattgtttcatc	Length = 51 nt ; Tm = 59.03 C
BUD14_C_F2	CGTTATGGGTATGGACGAATTGTACAAGtgatattgtccttacaataaagcctggtc	Length = 57 nt ; Tm = 58.22 C
BUD14_C_R2	tcagtaatgttcgtggaaagtacctatcc	Length = 29 nt ; Tm = 58.20 C
BUD14_C_Fc	gaggggcaaattcaagccagc	Length = 21 nt ; Tm = 59.47 C
ADE1_C_F1	gcaaagattatgctaaggagaagggc	Length = 26 nt ; Tm = 58.88 C
ADE1_C_R1	CCAGCACCAGCACCTGCTCCgtgagaccatttagaccctgtcaatgtttc	Length = 50 nt ; Tm = 61.19 C
ADE1_C_F2	CGTTATGGGTATGGACGAATTGTACAAGtaacgtgatttacatatactacaagtcgccag	Length = 60 nt ; Tm = 59.34 C
ADE1_C_R2	ttgaaaaaatcctcgagaagcaagc	Length = 25 nt ; Tm = 59.00 C
ADE1_C_Fc	ggcagaactggctgtaaaactgtactcc	Length = 28 nt ; Tm = 60.56 C
KIN3_C_F1	aggccttccacttttgaattactgc	Length = 25 nt ; Tm = 58.00 C
KIN3_C_R1	CCAGCACCAGCACCTGCTCCtcgatatcttgtttgccagtggtatgc	Length = 47 nt ; Tm = 61.10 C
KIN3_C_F2	CGTTATGGGTATGGACGAATTGTACAAGtaaaatttgctctgagaacatttatacattaa	Length = 60 nt ; Tm = 55.45 C
KIN3_C_R2	tcctctagattctggaacggtgcc	Length = 24 nt ; Tm = 59.45 C
KIN3_C_Fc	aagattaaaaacgggaaatgtgacacc	Length = 27 nt ; Tm = 58.71 C
CDC15_C_F1	cgaaccaaatcgtcgtaataaggcc	Length = 25 nt ; Tm = 60.65 C
CDC15_C_R1	CCAGCACCAGCACCTGCTCCtgtttgaaatgttgtaatggggacg	Length = 45 nt ; Tm = 58.64 C
CDC15_C_F2	CGTTATGGGTATGGACGAATTGTACAAGtaatgtaggaattgcatgtgcatacataca	Length = 58 nt ; Tm = 58.80 C
CDC15_C_R2	gccactgcaatcatgtcagatatcg	Length = 25 nt ; Tm = 59.36 C
CDC15_C_Fc	gactacacaggacagccggatcc	Length = 23 nt ; Tm = 58.46 C
PAU7_C_F1	cgaccagtaagagcccatgtgtgc	Length = 24 nt ; Tm = 61.45 C
PAU7_C_R1	CCAGCACCAGCACCTGCTCCgaaagagtagtattcagccaaatgagctctg	Length = 51 nt ; Tm = 60.36 C
PAU7_C_F2	CGTTATGGGTATGGACGAATTGTACAAGtaagctgctcacccaactgaaacttatcc	Length = 57 nt ; Tm = 61.83 C
PAU7_C_R2	ggccgttatttccgtaaaggatgg	Length = 24 nt ; Tm = 60.51 C
PAU7_C_Fc	tggaaggcatgagtgtgagatgg	Length = 23 nt ; Tm = 58.49 C
YAR023C_C_F1	cgatagctgggaaagaatggaaaacc	Length = 26 nt ; Tm = 61.02 C
YAR023C_C_R1	CCAGCACCAGCACCTGCTCCtattgcaggtatgcccacatctgg	Length = 44 nt ; Tm = 59.56 C
YAR023C_C_F2	CGTTATGGGTATGGACGAATTGTACAAGtgagtagagtttacgtatctaatatattggta	Length = 60 nt ; Tm = 51.57 C
YAR023C_C_R2	ttgcctagtcgatcataataaattcgc	Length = 27 nt ; Tm = 58.03 C
YAR023C_C_Fc	tgaaacattccgtacaaaacttctactagagg	Length = 32 nt ; Tm = 59.77 C
UIP3_C_F1	aatatgaaccagtatctgtttgaccatgg	Length = 29 nt ; Tm = 58.64 C
UIP3_C_R1	CCAGCACCAGCACCTGCTCCaggcaaatcaacctctgggtattgc	Length = 45 nt ; Tm = 60.36 C
UIP3_C_F2	CGTTATGGGTATGGACGAATTGTACAAGtagggccgaatttttggtatttatctagt	Length = 57 nt ; Tm = 58.26 C
UIP3_C_R2	tgaggcatttttcacgtattgttgc	Length = 25 nt ; Tm = 59.00 C
UIP3_C_Fc	gggggaaggaatggagaataatcg	Length = 24 nt ; Tm = 59.72 C
YAR028W_C_F1	gggaaggaatggggtactgtcg	Length = 22 nt ; Tm = 58.20 C
YAR028W_C_R1	CCAGCACCAGCACCTGCTCCaggtaaatcagcgtcaggatattgctttc	Length = 49 nt ; Tm = 61.04 C
YAR028W_C_F2	CGTTATGGGTATGGACGAATTGTACAAGtgaagcggaagcattttattcacc	Length = 52 nt ; Tm = 58.30 C
YAR028W_C_R2	cgaatgtaatacggaccaaacaacagc	Length = 27 nt ; Tm = 60.62 C
YAR028W_C_Fc	gtgatcgcacgcaagcctgc	Length = 20 nt ; Tm = 61.15 C
YAR029W_C_F1	ccgggacagaccgacaataaagc	Length = 23 nt ; Tm = 60.46 C
YAR029W_C_R1	CCAGCACCAGCACCTGCTCCcaatatccgctgtcttggaaagca	Length = 44 nt ; Tm = 59.15 C
YAR029W_C_F2	CGTTATGGGTATGGACGAATTGTACAAGtagaacaatctcaagtgaagtattggcaag	Length = 58 nt ; Tm = 58.55 C
YAR029W_C_R2	tggtattgaggcgacataagttgttagc	Length = 28 nt ; Tm = 59.75 C
YAR029W_C_Fc	cgagtataccatctcatgtcccttctatcc	Length = 30 nt ; Tm = 60.47 C
PRM9_C_F1	ccagtatttatttgatcatgggctatgg	Length = 28 nt ; Tm = 59.00 C
PRM9_C_R1	CCAGCACCAGCACCTGCTCCaaaaaactcatcgacaccaggatactcttg	Length = 50 nt ; Tm = 60.99 C
PRM9_C_F2	CGTTATGGGTATGGACGAATTGTACAAGtagacagaagacgggagacactagcac	Length = 55 nt ; Tm = 58.23 C
PRM9_C_R2	caaatgtttcaattacgcaggaccc	Length = 25 nt ; Tm = 59.52 C
PRM9_C_Fc	cggtaaaggggaaagaatggagg	Length = 23 nt ; Tm = 58.79 C
MST28_C_F1	gcggtagaagggaaagaatggagg	Length = 24 nt ; Tm = 60.11 C
MST28_C_R1	CCAGCACCAGCACCTGCTCCttccgtctttttaagaagcgcatcg	Length = 45 nt ; Tm = 61.47 C
MST28_C_F2	CGTTATGGGTATGGACGAATTGTACAAGtagcttagagacactaccatacgtaaagcg	Length = 58 nt ; Tm = 58.14 C
MST28_C_R2	gacatacgccctgagaatgcttatagg	Length = 27 nt ; Tm = 59.39 C
MST28_C_Fc	cgagcttttagtggatgtcatcacacg	Length = 27 nt ; Tm = 61.70 C
YAT1_C_F1	ccaactgcggtaacccctgc	Length = 20 nt ; Tm = 58.87 C
YAT1_C_R1	CCAGCACCAGCACCTGCTCCaccggacacgctcacgtcgaag	Length = 42 nt ; Tm = 62.95 C
YAT1_C_F2	CGTTATGGGTATGGACGAATTGTACAAGtgagtttatgctgagtttttgcgcatc	Length = 55 nt ; Tm = 61.42 C
YAT1_C_R2	ttccctttttattttttttttttttggc	Length = 28 nt ; Tm = 58.62 C
YAT1_C_Fc	tgcagaacaacgtcttgagcacc	Length = 23 nt ; Tm = 58.86 C
YAR035C-A_C_F1	ccacagacgatagatcaggttgttcc	Length = 26 nt ; Tm = 58.86 C
YAR035C-A_C_R1	CCAGCACCAGCACCTGCTCCaataagaggaaaacgctttggaagtgac	Length = 48 nt ; Tm = 59.46 C
YAR035C-A_C_F2	CGTTATGGGTATGGACGAATTGTACAAGtagtatatttaatagtatgtagtagtagtagt	Length = 60 nt ; Tm = 41.91 C
YAR035C-A_C_R2	actccgtctctgtggtggtgtcc	Length = 23 nt ; Tm = 58.81 C
YAR035C-A_C_Fc	ttctttaggagatcttgtaggttgggg	Length = 27 nt ; Tm = 58.29 C
SWH1_C_F1	attgactttgaatgctttgccacc	Length = 24 nt ; Tm = 58.16 C
SWH1_C_R1	CCAGCACCAGCACCTGCTCCgaaaatatcagcacaatctttaaagtcatgattt	Length = 54 nt ; Tm = 59.83 C
SWH1_C_F2	CGTTATGGGTATGGACGAATTGTACAAGtaagctgtgcaatgtagtcacaataacactcg	Length = 60 nt ; Tm = 62.43 C
SWH1_C_R2	tcggctttgaatccatgggg	Length = 20 nt ; Tm = 59.11 C
SWH1_C_Fc	tgccatttaatttaacgtcgtttgc	Length = 25 nt ; Tm = 58.25 C
FLO1_C_F1	gctgctgagacgaaaacagtagtcacc	Length = 27 nt ; Tm = 60.49 C
FLO1_C_R1	CCAGCACCAGCACCTGCTCCaataattgccagcaataaggacgca	Length = 45 nt ; Tm = 59.75 C
FLO1_C_F2	CGTTATGGGTATGGACGAATTGTACAAGtaataaaattcgcgttctttttacgtatctg	Length = 59 nt ; Tm = 58.82 C
FLO1_C_R2	ttgaattcgaagtgttgtttgcagg	Length = 25 nt ; Tm = 59.10 C
FLO1_C_Fc	gctgctgagacgattaccaatactgg	Length = 26 nt ; Tm = 59.15 C
YAR064W_C_F1	gagcgacattgcgcgtttcc	Length = 20 nt ; Tm = 60.10 C
YAR064W_C_R1	CCAGCACCAGCACCTGCTCCtaactttggctcagaacagatcatacgc	Length = 48 nt ; Tm = 59.93 C
YAR064W_C_F2	CGTTATGGGTATGGACGAATTGTACAAGtagatcattgcttgaataagcacctcac	Length = 56 nt ; Tm = 58.09 C
YAR064W_C_R2	tgctagatcagaatttttgtgcatgc	Length = 26 nt ; Tm = 58.48 C
YAR064W_C_Fc	ttcaagaatttataatggaacccaaagg	Length = 28 nt ; Tm = 58.10 C
YAR066W_C_F1	cgtcttctcatctgatctaaaagttcacg	Length = 29 nt ; Tm = 58.96 C
YAR066W_C_R1	CCAGCACCAGCACCTGCTCCcaaaccggaaacagaaccaccg	Length = 42 nt ; Tm = 60.01 C
YAR066W_C_F2	CGTTATGGGTATGGACGAATTGTACAAGtaacgtagagacgacgatgaaggctc	Length = 54 nt ; Tm = 58.94 C
YAR066W_C_R2	gcagttaagacaccagtagtaccgtcg	Length = 27 nt ; Tm = 58.44 C
YAR066W_C_Fc	gtggaagtcgctgccggtgg	Length = 20 nt ; Tm = 62.13 C
YAR068W_C_F1	aaccgtttcctccaagtcatacacc	Length = 25 nt ; Tm = 58.34 C
YAR068W_C_R1	CCAGCACCAGCACCTGCTCCaaccagcagccataccttcgga	Length = 42 nt ; Tm = 59.42 C
YAR068W_C_F2	CGTTATGGGTATGGACGAATTGTACAAGtgagaaccaatgctttaagtactttggc	Length = 56 nt ; Tm = 59.18 C
YAR068W_C_R2	aaaaatttaccgaccgcgcg	Length = 20 nt ; Tm = 58.62 C
YAR068W_C_Fc	caactgctaccgacgcaactgc	Length = 22 nt ; Tm = 59.38 C
PHO11_C_F1	atgacaaaaataacttgaccgccg	Length = 24 nt ; Tm = 58.12 C
PHO11_C_R1	CCAGCACCAGCACCTGCTCCctgttttaataaagtgtcgttgtagtgcttgg	Length = 52 nt ; Tm = 60.67 C
PHO11_C_F2	CGTTATGGGTATGGACGAATTGTACAAGtaaatagataatatgattatgtaattttagaa	Length = 60 nt ; Tm = 48.10 C
PHO11_C_R2	catcatctttaaacgatattatcatgtacttgc	Length = 33 nt ; Tm = 58.28 C
PHO11_C_Fc	aactatttgaccactatcggcataatcg	Length = 28 nt ; Tm = 58.86 C
YBL113C_F1	N/A	Length = nt ; Tm = C
YBL113C_R1	N/A	Length = nt ; Tm = C
YBL113C_F2	N/A	Length = nt ; Tm = C
YBL113C_R2	N/A	Length = nt ; Tm = C
YBL113C_Fc	N/A	Length = nt ; Tm = C
YBL112C_C_F1	cggtagcatgcaagttctcatcg	Length = 23 nt ; Tm = 58.41 C
YBL112C_C_R1	CCAGCACCAGCACCTGCTCCgcagacaggtctgtcctggagcc	Length = 43 nt ; Tm = 60.88 C
YBL112C_C_F2	CGTTATGGGTATGGACGAATTGTACAAGtgacacagtggaactgatagaaagaatgg	Length = 57 nt ; Tm = 59.73 C
YBL112C_C_R2	ggagttggtactttcagtggtagtcgc	Length = 27 nt ; Tm = 59.44 C
YBL112C_C_Fc	cagaaaaggtgtctcgcacaaagg	Length = 24 nt ; Tm = 58.84 C
YBL111C_C_F1	gaagatctcagcagaggtctatccagc	Length = 27 nt ; Tm = 59.03 C
YBL111C_C_R1	CCAGCACCAGCACCTGCTCCgtgacaaactcctttgtgcgagacacc	Length = 47 nt ; Tm = 62.80 C
YBL111C_C_F2	CGTTATGGGTATGGACGAATTGTACAAGtgacggtagcatgcaagttctcatcg	Length = 54 nt ; Tm = 63.00 C
YBL111C_C_R2	tgtcctggagccacagcatcc	Length = 21 nt ; Tm = 59.43 C
YBL111C_C_Fc	catcaacgagctcaaacggtcg	Length = 22 nt ; Tm = 59.18 C
PAU9_C_F1	gctttctgcaaccaccactctagc	Length = 24 nt ; Tm = 58.19 C
PAU9_C_R1	CCAGCACCAGCACCTGCTCCgtttgcgatagtgtagataccgtccttgg	Length = 49 nt ; Tm = 61.93 C
PAU9_C_F2	CGTTATGGGTATGGACGAATTGTACAAGtagggagtgatgcctttacgaatgaaaa	Length = 56 nt ; Tm = 61.03 C
PAU9_C_R2	tttatggaaggacaaagtgctgcg	Length = 24 nt ; Tm = 59.19 C
PAU9_C_Fc	ggtgtcgctgccatcgctgc	Length = 20 nt ; Tm = 63.31 C
MIC23_C_F1	aagaactatatccgaactggcaaatacg	Length = 28 nt ; Tm = 58.33 C
MIC23_C_R1	CCAGCACCAGCACCTGCTCCactgttgtccttgcagaattgcgt	Length = 44 nt ; Tm = 58.74 C
MIC23_C_F2	CGTTATGGGTATGGACGAATTGTACAAGtgaacgccctattcttctagtccgc	Length = 53 nt ; Tm = 60.68 C
MIC23_C_R2	tgtccgcgcgagttcgaacc	Length = 20 nt ; Tm = 62.72 C
MIC23_C_Fc	tcatttttgaggtttctaaggcatgg	Length = 26 nt ; Tm = 58.62 C
SRO77_C_F1	cggtatagaaaggcccgaatcg	Length = 22 nt ; Tm = 58.54 C
SRO77_C_R1	CCAGCACCAGCACCTGCTCCaaaacctacagcgctcttcatcatatcc	Length = 48 nt ; Tm = 60.10 C
SRO77_C_F2	CGTTATGGGTATGGACGAATTGTACAAGtagtccataaatagtttttataaaattcgatc	Length = 60 nt ; Tm = 53.91 C
SRO77_C_R2	ttatcaaccataccgtctttttgtctacg	Length = 29 nt ; Tm = 58.92 C
SRO77_C_Fc	gggctagaggaactatttattgcacacc	Length = 28 nt ; Tm = 59.64 C
PKC1_C_F1	ggtgagattgtacaaatattccaaggcc	Length = 28 nt ; Tm = 60.07 C
PKC1_C_R1	CCAGCACCAGCACCTGCTCCtaaatccaaatcatctggcataaagga	Length = 47 nt ; Tm = 58.13 C
PKC1_C_F2	CGTTATGGGTATGGACGAATTGTACAAGtgaagaaaaggtcatgccatgatttattt	Length = 57 nt ; Tm = 60.16 C
PKC1_C_R2	catgaactctcgcggatttgatagc	Length = 25 nt ; Tm = 59.93 C
PKC1_C_Fc	cgatgaacccttatacccaatagatatgg	Length = 29 nt ; Tm = 59.23 C
SEA4_C_F1	aaagccaagacataagtattgttgccc	Length = 27 nt ; Tm = 58.94 C
SEA4_C_R1	CCAGCACCAGCACCTGCTCCcttattacactggcaggtgcaacctgg	Length = 47 nt ; Tm = 62.55 C
SEA4_C_F2	CGTTATGGGTATGGACGAATTGTACAAGtagtattgtacaataaaccaaatcttgcaact	Length = 60 nt ; Tm = 56.83 C
SEA4_C_R2	agtggtggcagagacttttacaatgg	Length = 26 nt ; Tm = 58.63 C
SEA4_C_Fc	tggaagttctgaagcacaagcagc	Length = 24 nt ; Tm = 59.52 C
RTG3_C_F1	gccagttcggggcaaaataatagc	Length = 24 nt ; Tm = 60.73 C
RTG3_C_R1	CCAGCACCAGCACCTGCTCCccccgaaccaaattctaaaagatagtcagc	Length = 50 nt ; Tm = 62.98 C
RTG3_C_F2	CGTTATGGGTATGGACGAATTGTACAAGtagtttatggtcttattagcgggaaaaaatta	Length = 60 nt ; Tm = 58.70 C
RTG3_C_R2	catacccaattgcgggcagc	Length = 20 nt ; Tm = 59.69 C
RTG3_C_Fc	ctgtcgcagcattatctccttttacc	Length = 26 nt ; Tm = 58.45 C
SFT2_C_F1	aagtttggtttactatggacaatgggg	Length = 27 nt ; Tm = 58.62 C
SFT2_C_R1	CCAGCACCAGCACCTGCTCCgatgcgcagaacacctcttgcc	Length = 42 nt ; Tm = 60.50 C
SFT2_C_F2	CGTTATGGGTATGGACGAATTGTACAAGtgaattatcattcatagtgcatattgaattga	Length = 60 nt ; Tm = 58.47 C
SFT2_C_R2	caagaaggaatagtaagttcgagctccg	Length = 28 nt ; Tm = 60.04 C
SFT2_C_Fc	ccccgttctagccgctaaacc	Length = 21 nt ; Tm = 58.65 C
ECM21_C_F1	agtggccaaggtgttgctagagc	Length = 23 nt ; Tm = 58.48 C
ECM21_C_R1	CCAGCACCAGCACCTGCTCCttcttcatcactcatcaaaggcactatttcg	Length = 51 nt ; Tm = 63.33 C
ECM21_C_F2	CGTTATGGGTATGGACGAATTGTACAAGtgaattttttcgttttttatttttttttgaat	Length = 60 nt ; Tm = 58.63 C
ECM21_C_R2	cttgaattagttgccgtcatttattatgc	Length = 29 nt ; Tm = 58.66 C
ECM21_C_Fc	cggcagtatttcgaattccgc	Length = 21 nt ; Tm = 58.22 C
YBL100W-C_C_F1	tgaaacggctgtcctttagactgg	Length = 24 nt ; Tm = 58.40 C
YBL100W-C_C_R1	CCAGCACCAGCACCTGCTCCatttttccaatctctgatctgactcttcc	Length = 49 nt ; Tm = 58.71 C
YBL100W-C_C_F2	CGTTATGGGTATGGACGAATTGTACAAGtaagaccaatggatatctacagatcctgtg	Length = 58 nt ; Tm = 58.17 C
YBL100W-C_C_R2	tcccgaaacagtaatattcccttgg	Length = 25 nt ; Tm = 58.36 C
YBL100W-C_C_Fc	gaccctaatttcttggtgggagagg	Length = 25 nt ; Tm = 59.17 C
YBL100W-B_C_F1	acgcagtcagtgaagctataccgc	Length = 24 nt ; Tm = 58.57 C
YBL100W-B_C_R1	CCAGCACCAGCACCTGCTCCatgaatccatttgtttgttaatagtttaaatgttttt	Length = 57 nt ; Tm = 60.27 C
YBL100W-B_C_F2	CGTTATGGGTATGGACGAATTGTACAAGtagatctattacattatgggtggtatgttgga	Length = 60 nt ; Tm = 58.62 C
YBL100W-B_C_R2	gttgggattccattgtgattaaggc	Length = 25 nt ; Tm = 58.62 C
YBL100W-B_C_Fc	tcgacaaaggcttcgttaacatgc	Length = 24 nt ; Tm = 59.19 C
YBL100W-A_C_F1	cgtaccaaaacgaacatgaaactttcc	Length = 27 nt ; Tm = 59.92 C
YBL100W-A_C_R1	CCAGCACCAGCACCTGCTCCgattctttctgttgctggcctaagact	Length = 47 nt ; Tm = 58.62 C
YBL100W-A_C_F2	CGTTATGGGTATGGACGAATTGTACAAGtaagccaacacacacaatagactcgaatg	Length = 57 nt ; Tm = 60.47 C
YBL100W-A_C_R2	tttctaaagtgtttctggtaaagcaggc	Length = 28 nt ; Tm = 58.64 C
YBL100W-A_C_Fc	gtctatccggtgacttcaaatacctacg	Length = 28 nt ; Tm = 58.56 C
ATP1_C_F1	ggttccgatttagatgcctccacc	Length = 24 nt ; Tm = 60.63 C
ATP1_C_R1	CCAGCACCAGCACCTGCTCCaaaagtggcaacaaatgattcagtagc	Length = 47 nt ; Tm = 58.01 C
ATP1_C_F2	CGTTATGGGTATGGACGAATTGTACAAGtaatgtgaactaaaaaaataaaaatgaatata	Length = 60 nt ; Tm = 51.80 C
ATP1_C_R2	tcagtgctaagaatggaataaactagaggc	Length = 30 nt ; Tm = 58.96 C
ATP1_C_Fc	caatacagagaagtcgctgcttttgc	Length = 26 nt ; Tm = 59.51 C
BNA4_C_F1	gcattcaggagatcgttcaagagc	Length = 24 nt ; Tm = 58.07 C
BNA4_C_R1	CCAGCACCAGCACCTGCTCCggaacgttctcttgtcaaaaatttgaaaag	Length = 50 nt ; Tm = 60.68 C
BNA4_C_F2	CGTTATGGGTATGGACGAATTGTACAAGtgaagccagtttattcttgccatcc	Length = 53 nt ; Tm = 59.39 C
BNA4_C_R2	tctttcatcgtcatcgttattttcatacc	Length = 29 nt ; Tm = 58.84 C
BNA4_C_Fc	cggccaaggtatgaattgcgg	Length = 21 nt ; Tm = 60.88 C
BRN1_C_F1	agaagattaaagaaaaacgtatggagatcg	Length = 30 nt ; Tm = 58.16 C
BRN1_C_R1	CCAGCACCAGCACCTGCTCCtgacgctgcctgtgttgtcgc	Length = 41 nt ; Tm = 61.61 C
BRN1_C_F2	CGTTATGGGTATGGACGAATTGTACAAGtagttgatgatctttttttttttttttttttt	Length = 60 nt ; Tm = 56.80 C
BRN1_C_R2	ccggcatcatcgggccacgc	Length = 20 nt ; Tm = 68.85 C
BRN1_C_Fc	cagtgtgaaacttgatttacaggatgacg	Length = 29 nt ; Tm = 60.06 C
YBL095W_C_F1	gctattgtggcttccctttgttgc	Length = 24 nt ; Tm = 59.84 C
YBL095W_C_R1	CCAGCACCAGCACCTGCTCCaaacatatcaagccatttaaaatatttgaacc	Length = 52 nt ; Tm = 58.72 C
YBL095W_C_F2	CGTTATGGGTATGGACGAATTGTACAAGtgaaaaagcatgcctgtctcaaaatag	Length = 55 nt ; Tm = 58.89 C
YBL095W_C_R2	caggaaaaagccaatccggc	Length = 20 nt ; Tm = 58.12 C
YBL095W_C_Fc	gggcttgttgtcattgttgctgg	Length = 23 nt ; Tm = 60.16 C
ROX3_C_F1	gaacagctgcgcaatagagacatagc	Length = 26 nt ; Tm = 59.50 C
ROX3_C_R1	CCAGCACCAGCACCTGCTCCctccagcctccttcttttcatatcctc	Length = 47 nt ; Tm = 59.84 C
ROX3_C_F2	CGTTATGGGTATGGACGAATTGTACAAGtagctttacgccatcgcatatcagc	Length = 53 nt ; Tm = 60.38 C
ROX3_C_R2	ttaaaggcagaaagtgtatcattgaggg	Length = 28 nt ; Tm = 59.04 C
ROX3_C_Fc	aacatgtcagagcaacaatggcg	Length = 23 nt ; Tm = 58.62 C
RPL32_C_F1	gctgaaaactggagaaagcaaaagg	Length = 25 nt ; Tm = 58.63 C
RPL32_C_R1	CCAGCACCAGCACCTGCTCCagcttccaaagccaaacgaccc	Length = 42 nt ; Tm = 60.23 C
RPL32_C_F2	CGTTATGGGTATGGACGAATTGTACAAGtaaattaaataaagatttacaaaataataacc	Length = 60 nt ; Tm = 50.60 C
RPL32_C_R2	tgcagaatcagcaagagcgcc	Length = 21 nt ; Tm = 59.99 C
RPL32_C_Fc	caagaagcacaccaagaagttcaagc	Length = 26 nt ; Tm = 59.39 C
SCS22_C_F1	tgacgatgaaatggaccaaaaacg	Length = 24 nt ; Tm = 59.56 C
SCS22_C_R1	CCAGCACCAGCACCTGCTCCgtagtatatccagccgacgagcaatgc	Length = 47 nt ; Tm = 61.88 C
SCS22_C_F2	CGTTATGGGTATGGACGAATTGTACAAGtgagtttacaaaagtttatcactaaaagtgag	Length = 60 nt ; Tm = 55.19 C
SCS22_C_R2	tgaaattgctcacaacatctccgc	Length = 24 nt ; Tm = 59.91 C
SCS22_C_Fc	cataggtgctcatgaaagtgtaaatgtcc	Length = 29 nt ; Tm = 59.25 C
MAP2_C_F1	cggtggggaagtttctcattatgc	Length = 24 nt ; Tm = 59.57 C
MAP2_C_R1	CCAGCACCAGCACCTGCTCCgtagtcatcacctttcgaaacgacttcc	Length = 48 nt ; Tm = 60.42 C
MAP2_C_F2	CGTTATGGGTATGGACGAATTGTACAAGtgaggtaaaatgcgctttcaaatgg	Length = 53 nt ; Tm = 60.15 C
MAP2_C_R2	tatactctgttgattgtttattaaggggagc	Length = 31 nt ; Tm = 58.04 C
MAP2_C_Fc	gccattgaaacttttggttctactgg	Length = 26 nt ; Tm = 58.25 C
MRP21_C_F1	gctgggagaataaacaagagggagc	Length = 25 nt ; Tm = 59.52 C
MRP21_C_R1	CCAGCACCAGCACCTGCTCCgtatcctttcctcttggcatctttaaca	Length = 48 nt ; Tm = 58.35 C
MRP21_C_F2	CGTTATGGGTATGGACGAATTGTACAAGtaatcgtaccatcaactcttgaatattgtga	Length = 59 nt ; Tm = 58.55 C
MRP21_C_R2	aatggcttgaatgcaaacggc	Length = 21 nt ; Tm = 58.56 C
MRP21_C_Fc	caaacctctaaaagcaaaactgataatgc	Length = 29 nt ; Tm = 58.22 C
AVT5_C_F1	caaaacaacgaagagccaaatctgc	Length = 25 nt ; Tm = 59.98 C
AVT5_C_R1	CCAGCACCAGCACCTGCTCCatgtgatgatgtgcccaaaaatacaatc	Length = 48 nt ; Tm = 59.96 C
AVT5_C_F2	CGTTATGGGTATGGACGAATTGTACAAGtgagtttgtacattacttttcgtatttctata	Length = 60 nt ; Tm = 53.81 C
AVT5_C_R2	cccctttattcctgggtaatgtcacc	Length = 26 nt ; Tm = 60.62 C
AVT5_C_Fc	atccgcaggaggcgccaacc	Length = 20 nt ; Tm = 64.81 C
TEL1_C_F1	ttacgcagtattaagaaaagattatgtcaagg	Length = 32 nt ; Tm = 58.23 C
TEL1_C_R1	CCAGCACCAGCACCTGCTCCataaaaaggtgaccatcccatatatataacactc	Length = 54 nt ; Tm = 58.84 C
TEL1_C_F2	CGTTATGGGTATGGACGAATTGTACAAGtaattgctatgcagatgctttatacttctttt	Length = 60 nt ; Tm = 58.09 C
TEL1_C_R2	tgttctcatatctactggctatttcaattacg	Length = 32 nt ; Tm = 58.77 C
TEL1_C_Fc	ggcgtggatggcctattcagg	Length = 21 nt ; Tm = 60.05 C
RPL23A_C_F1	atcgccgtcaaaggctctgg	Length = 20 nt ; Tm = 58.71 C
RPL23A_C_R1	CCAGCACCAGCACCTGCTCCcacaacaacaccggagttagatgcaac	Length = 47 nt ; Tm = 61.52 C
RPL23A_C_F2	CGTTATGGGTATGGACGAATTGTACAAGtaaaaaggaaattattttgactcatactctta	Length = 60 nt ; Tm = 54.32 C
RPL23A_C_R2	ttcctgctttttttgcgaggc	Length = 21 nt ; Tm = 58.14 C
RPL23A_C_Fc	cggtgccatcatgaactgtgc	Length = 21 nt ; Tm = 58.41 C
YBL086C_C_F1	gaacgaaatggaagaagagtactacaatcc	Length = 30 nt ; Tm = 58.37 C
YBL086C_C_R1	CCAGCACCAGCACCTGCTCCgcccgatggggttattatagaccag	Length = 45 nt ; Tm = 59.70 C
YBL086C_C_F2	CGTTATGGGTATGGACGAATTGTACAAGtagaatatttgtattgttttatgtaattataa	Length = 60 nt ; Tm = 48.64 C
YBL086C_C_R2	ccatattaatttttcagcccgagcg	Length = 25 nt ; Tm = 60.71 C
YBL086C_C_Fc	agaacgagaagggcataaatttaatcg	Length = 27 nt ; Tm = 58.37 C
BOI1_C_F1	tgagaataaatctgaaatgaaggcatgg	Length = 28 nt ; Tm = 59.65 C
BOI1_C_R1	CCAGCACCAGCACCTGCTCCaagtctgccaccagggtattcaaatgc	Length = 47 nt ; Tm = 63.06 C
BOI1_C_F2	CGTTATGGGTATGGACGAATTGTACAAGtgagaactgcaatcattagttacttcttgacc	Length = 60 nt ; Tm = 60.46 C
BOI1_C_R2	ttaaatgttttcataattctttttgttcttcg	Length = 32 nt ; Tm = 58.15 C
BOI1_C_Fc	ggctaacctttacagaacctcgcg	Length = 24 nt ; Tm = 59.25 C
CDC27_C_F1	ttagaaaagctgggctataaggaaaagg	Length = 28 nt ; Tm = 58.94 C
CDC27_C_R1	CCAGCACCAGCACCTGCTCCttcttgcatatgacatttttgtaattcatcg	Length = 51 nt ; Tm = 60.48 C
CDC27_C_F2	CGTTATGGGTATGGACGAATTGTACAAGtaaacgcaggttggccaaaaca	Length = 50 nt ; Tm = 58.99 C
CDC27_C_R2	cagcatttgaataccctggtggc	Length = 23 nt ; Tm = 59.21 C
CDC27_C_Fc	tgtgttaatctgttgttgcggtgg	Length = 24 nt ; Tm = 58.47 C
ALG3_C_F1	catccaacttcatcggcgtcc	Length = 21 nt ; Tm = 58.81 C
ALG3_C_R1	CCAGCACCAGCACCTGCTCCgttgagctttttttccatagagctggtgg	Length = 49 nt ; Tm = 63.07 C
ALG3_C_F2	CGTTATGGGTATGGACGAATTGTACAAGtgaaacagatgtataaatatcatataatcgta	Length = 60 nt ; Tm = 52.49 C
ALG3_C_R2	ccatgctatttttattatgtatcctgcacg	Length = 30 nt ; Tm = 60.12 C
ALG3_C_Fc	gccaagactattccattcgttctaatcg	Length = 28 nt ; Tm = 60.37 C
YBL081W_C_F1	tcgcttatctcggatctacattctcc	Length = 26 nt ; Tm = 58.04 C
YBL081W_C_R1	CCAGCACCAGCACCTGCTCCactccaaacgctcatgtcagtattcc	Length = 46 nt ; Tm = 58.59 C
YBL081W_C_F2	CGTTATGGGTATGGACGAATTGTACAAGtgagatgtttacgtatatttttatgtatatta	Length = 60 nt ; Tm = 50.57 C
YBL081W_C_R2	catgcgattaatcaggtcgaccc	Length = 23 nt ; Tm = 59.17 C
YBL081W_C_Fc	caatgatttacccgtgggccc	Length = 21 nt ; Tm = 59.68 C
PET112_C_F1	atgaagaggttatatccgcaactagtgg	Length = 28 nt ; Tm = 58.28 C
PET112_C_R1	CCAGCACCAGCACCTGCTCCccattgaatatttaagatctctttgaattttttc	Length = 54 nt ; Tm = 58.93 C
PET112_C_F2	CGTTATGGGTATGGACGAATTGTACAAGtaaaatataaacgccgcgtgtaaatagg	Length = 56 nt ; Tm = 58.98 C
PET112_C_R2	ccaccgcaacattcaccatcc	Length = 21 nt ; Tm = 59.43 C
PET112_C_Fc	tcgcccagtttttgaagttattgc	Length = 24 nt ; Tm = 58.34 C
NUP170_C_F1	ctttcccattgtctgtaattttttctacg	Length = 29 nt ; Tm = 58.01 C
NUP170_C_R1	CCAGCACCAGCACCTGCTCCttctttgtagaaacaaatccccaaattattgc	Length = 52 nt ; Tm = 62.35 C
NUP170_C_F2	CGTTATGGGTATGGACGAATTGTACAAGtaaaaattcatgttcgacatatagatagcagg	Length = 60 nt ; Tm = 58.67 C
NUP170_C_R2	aaaaagcaaataagatgatacagtaaggtgg	Length = 31 nt ; Tm = 58.08 C
NUP170_C_Fc	tctgaattcattttccccattttcg	Length = 25 nt ; Tm = 59.13 C
ATG8_C_F1	gcggagtcggagaggattgc	Length = 20 nt ; Tm = 58.26 C
ATG8_C_R1	CCAGCACCAGCACCTGCTCCcctgccaaatgtattttctcctgagtaag	Length = 49 nt ; Tm = 59.75 C
ATG8_C_F2	CGTTATGGGTATGGACGAATTGTACAAGtagtcttttatatgaaaagaaatgaagcgtta	Length = 60 nt ; Tm = 56.55 C
ATG8_C_R2	tcatcttatttgctttttcactccttcc	Length = 28 nt ; Tm = 58.44 C
ATG8_C_Fc	catttaagtctgaatatccatttgaaaaaagg	Length = 32 nt ; Tm = 59.19 C
ILS1_C_F1	cgaccaagacgtgttaatcatcatgg	Length = 26 nt ; Tm = 60.28 C
ILS1_C_R1	CCAGCACCAGCACCTGCTCCtaatttgaacacttttaatttgaaaatggtgtc	Length = 53 nt ; Tm = 59.41 C
ILS1_C_F2	CGTTATGGGTATGGACGAATTGTACAAGtgaaaacaactcatataaatacgtacaaattt	Length = 60 nt ; Tm = 55.20 C
ILS1_C_R2	ccgccttccttttttcaaatgg	Length = 22 nt ; Tm = 58.54 C
ILS1_C_Fc	tgccagaatctgctgtccaagc	Length = 22 nt ; Tm = 58.89 C
SSA3_C_F1	ggctaagaatcagcttgaatcgtatgc	Length = 27 nt ; Tm = 59.59 C
SSA3_C_R1	CCAGCACCAGCACCTGCTCCatcaacctcttccactgttggacctg	Length = 46 nt ; Tm = 60.41 C
SSA3_C_F2	CGTTATGGGTATGGACGAATTGTACAAGtgattattcttctatagtgttctatttagcta	Length = 60 nt ; Tm = 51.29 C
SSA3_C_R2	ccatcgaagaaggaaaactccgg	Length = 23 nt ; Tm = 59.75 C
SSA3_C_Fc	cgatgaaagggaggcagaacg	Length = 21 nt ; Tm = 58.25 C
AAR2_C_F1	gctacggtgcctaaacatatgctcg	Length = 25 nt ; Tm = 59.90 C
AAR2_C_R1	CCAGCACCAGCACCTGCTCCtggcctttggtaatagagaccgc	Length = 43 nt ; Tm = 58.25 C
AAR2_C_F2	CGTTATGGGTATGGACGAATTGTACAAGtaacgatcatcgtgcggcgc	Length = 48 nt ; Tm = 61.32 C
AAR2_C_R2	acgagtaagttgttcccaaatcaatacc	Length = 28 nt ; Tm = 58.08 C
AAR2_C_Fc	ttgcaatggcatgctatgatcg	Length = 22 nt ; Tm = 58.14 C
RPS8A_C_F1	gctgccattgtccaaattgatgc	Length = 23 nt ; Tm = 60.10 C
RPS8A_C_R1	CCAGCACCAGCACCTGCTCCtttcttagcagtcaatcttcttaggtagaaagc	Length = 53 nt ; Tm = 59.79 C
RPS8A_C_F2	CGTTATGGGTATGGACGAATTGTACAAGtagatgaaatgaaaatactaccaattttttct	Length = 60 nt ; Tm = 55.65 C
RPS8A_C_R2	ggctagacggtgcttttgctgg	Length = 22 nt ; Tm = 59.70 C
RPS8A_C_Fc	aggtatctccaagaagaccagaattgc	Length = 27 nt ; Tm = 58.35 C
YBL071C-B_C_F1	ctttaacacccttacacttttacaaattttcc	Length = 32 nt ; Tm = 58.62 C
YBL071C-B_C_R1	CCAGCACCAGCACCTGCTCCtaacgtcttcttgtgagtaccaaaaagca	Length = 49 nt ; Tm = 59.61 C
YBL071C-B_C_F2	CGTTATGGGTATGGACGAATTGTACAAGtaaacacaccaggacaaaaagtatgtgc	Length = 56 nt ; Tm = 58.55 C
YBL071C-B_C_R2	cggtagcggatcttttgtgacg	Length = 22 nt ; Tm = 58.27 C
YBL071C-B_C_Fc	ctctaacttttgtgactttacatccatacacc	Length = 32 nt ; Tm = 58.32 C
KTI11_C_F1	tttttttttcaaagacacatacataccacg	Length = 30 nt ; Tm = 58.88 C
KTI11_C_R1	CCAGCACCAGCACCTGCTCCggcagcagcggcaataggctc	Length = 41 nt ; Tm = 62.66 C
KTI11_C_F2	CGTTATGGGTATGGACGAATTGTACAAGtaaagatgagaggctagatcgagaatacaaat	Length = 60 nt ; Tm = 58.92 C
KTI11_C_R2	aaaatccctcgcctttccgg	Length = 20 nt ; Tm = 58.86 C
KTI11_C_Fc	acaaatccgaaaaaggacctatattatcg	Length = 29 nt ; Tm = 58.48 C
AST1_C_F1	ggcggtggtgcgtacgtaacc	Length = 21 nt ; Tm = 60.87 C
AST1_C_R1	CCAGCACCAGCACCTGCTCCgaatttttcgacgttcatgattaactttcc	Length = 50 nt ; Tm = 60.46 C
AST1_C_F2	CGTTATGGGTATGGACGAATTGTACAAGtagatacccacttacatttacaatatgtttta	Length = 60 nt ; Tm = 53.59 C
AST1_C_R2	tgtagtctaccacatgctcaaggtcg	Length = 26 nt ; Tm = 58.36 C
AST1_C_Fc	tgtactcgattttgtcggtggttacg	Length = 26 nt ; Tm = 60.01 C
PRS4_C_F1	aaatggtgcttgttggtgatgttacc	Length = 26 nt ; Tm = 59.04 C
PRS4_C_R1	CCAGCACCAGCACCTGCTCCtactggagcatgggtgaacaaatatg	Length = 46 nt ; Tm = 58.02 C
PRS4_C_F2	CGTTATGGGTATGGACGAATTGTACAAGtaggacaattttttattcttagattcctgatt	Length = 60 nt ; Tm = 56.60 C
PRS4_C_R2	cgatttggatactgctatagacgacagc	Length = 28 nt ; Tm = 59.54 C
PRS4_C_Fc	caaagagaggcaaaaagctaacgagg	Length = 26 nt ; Tm = 59.82 C
UBP13_C_F1	ttaaagaggaaacagtgttagaattcacagg	Length = 31 nt ; Tm = 58.82 C
UBP13_C_R1	CCAGCACCAGCACCTGCTCCgcttttcctaaaactaaacattctcgacttttt	Length = 53 nt ; Tm = 60.35 C
UBP13_C_F2	CGTTATGGGTATGGACGAATTGTACAAGtgaaaaatatttgcatatcaaggaaggtaaag	Length = 60 nt ; Tm = 59.54 C
UBP13_C_R2	agctataagaagactacacaatggtgaatcc	Length = 31 nt ; Tm = 58.07 C
UBP13_C_Fc	tgttatttgatgacgaaacggtagagg	Length = 27 nt ; Tm = 58.58 C
SEF1_C_F1	aatatgacagatttgcattccgtcg	Length = 25 nt ; Tm = 58.09 C
SEF1_C_R1	CCAGCACCAGCACCTGCTCCaaaaccttgttccatgttcatatcgaacc	Length = 49 nt ; Tm = 61.31 C
SEF1_C_F2	CGTTATGGGTATGGACGAATTGTACAAGtaacgcctatattcttctaatattctaagaaa	Length = 60 nt ; Tm = 53.97 C
SEF1_C_R2	ttggtaaatgcacacggataaatgc	Length = 25 nt ; Tm = 58.78 C
SEF1_C_Fc	cattcacgtacaccgattgcttcg	Length = 24 nt ; Tm = 60.18 C
PRX1_C_F1	tcctatatgatatggtagatgccgaagg	Length = 28 nt ; Tm = 58.79 C
PRX1_C_R1	CCAGCACCAGCACCTGCTCCtttcgacttggtgaatcttaaatagggttta	Length = 51 nt ; Tm = 59.87 C
PRX1_C_F2	CGTTATGGGTATGGACGAATTGTACAAGtaagctttgaaataaacgactttactatatac	Length = 60 nt ; Tm = 52.68 C
PRX1_C_R2	tgagcagaactaaaatcttggtcttgg	Length = 27 nt ; Tm = 58.16 C
PRX1_C_Fc	aataattggtgacacttttagaaacgtgg	Length = 29 nt ; Tm = 58.19 C
KIP1_C_F1	ccaaaacaatttcagatttatagggatgc	Length = 29 nt ; Tm = 59.43 C
KIP1_C_R1	CCAGCACCAGCACCTGCTCCttgatgaagttttttattttgcagtatgtca	Length = 51 nt ; Tm = 58.71 C
KIP1_C_F2	CGTTATGGGTATGGACGAATTGTACAAGtaaggggatatagccattgtaaaatatttgta	Length = 60 nt ; Tm = 57.58 C
KIP1_C_R2	gatcgtgagccacaaggtttgc	Length = 22 nt ; Tm = 58.18 C
KIP1_C_Fc	aaccccttcatgagcatacaagacc	Length = 25 nt ; Tm = 58.42 C
SKT5_C_F1	gaaatccaaaacgtgatcgtgagc	Length = 24 nt ; Tm = 58.56 C
SKT5_C_R1	CCAGCACCAGCACCTGCTCCcataattacacagtcttttttttttttaccttgttta	Length = 57 nt ; Tm = 59.51 C
SKT5_C_F2	CGTTATGGGTATGGACGAATTGTACAAGtaagtacacatactagattgttttcattcttt	Length = 60 nt ; Tm = 53.09 C
SKT5_C_R2	gccagtgcctgatcaacctctacc	Length = 24 nt ; Tm = 59.82 C
SKT5_C_Fc	actagccagcattggtaaaaaacagc	Length = 26 nt ; Tm = 58.14 C
YEL1_C_F1	ccgtatctaacgcagaatatggatgg	Length = 26 nt ; Tm = 58.83 C
YEL1_C_R1	CCAGCACCAGCACCTGCTCCgaactgaacagaacccatggctttttg	Length = 47 nt ; Tm = 61.81 C
YEL1_C_F2	CGTTATGGGTATGGACGAATTGTACAAGtaagtatatttaaagatataaatataaagact	Length = 60 nt ; Tm = 45.20 C
YEL1_C_R2	aagagaatatttggcctttgtaacaacg	Length = 28 nt ; Tm = 58.35 C
YEL1_C_Fc	atttctccagttcctttaacacaattcg	Length = 28 nt ; Tm = 58.28 C
CMC2_C_F1	cccttcttcattttagcctgtttgg	Length = 25 nt ; Tm = 58.31 C
CMC2_C_R1	CCAGCACCAGCACCTGCTCCtttcgagttcgcatcattgtcactttc	Length = 47 nt ; Tm = 61.33 C
CMC2_C_F2	CGTTATGGGTATGGACGAATTGTACAAGtaaaagctttttttctgtcgctacttcattc	Length = 59 nt ; Tm = 60.00 C
CMC2_C_R2	tggatagataaacataacgaaataaaggataagc	Length = 34 nt ; Tm = 59.20 C
CMC2_C_Fc	ttcatatatttgcctttttctgtgctcc	Length = 28 nt ; Tm = 59.04 C
YBL059W_C_F1	tcggcctcatactcaaagaacacg	Length = 24 nt ; Tm = 59.15 C
YBL059W_C_R1	CCAGCACCAGCACCTGCTCCtttacaaagagatgaattgtgtgtcttaactaagc	Length = 55 nt ; Tm = 60.08 C
YBL059W_C_F2	CGTTATGGGTATGGACGAATTGTACAAGtagtgttataccatagtagtagtttcaataat	Length = 60 nt ; Tm = 49.30 C
YBL059W_C_R2	cgtttgagaagcataataggaatttagtgc	Length = 30 nt ; Tm = 59.17 C
YBL059W_C_Fc	gaagaaaatgataactgcaaaaggtatgc	Length = 29 nt ; Tm = 58.08 C
SHP1_C_F1	tgaatcgtcacctgcggagg	Length = 20 nt ; Tm = 58.07 C
SHP1_C_R1	CCAGCACCAGCACCTGCTCCtgcccatctttgcacgacaacg	Length = 42 nt ; Tm = 62.43 C
SHP1_C_F2	CGTTATGGGTATGGACGAATTGTACAAGtgagcataaatatacaaaaacagaaacggg	Length = 58 nt ; Tm = 59.87 C
SHP1_C_R2	gctaaatgctggacaggctaaaataacg	Length = 28 nt ; Tm = 60.50 C
SHP1_C_Fc	ccagggccaaagactaggatctcc	Length = 24 nt ; Tm = 60.10 C
PTH2_C_F1	agcggcacaatgctgtcacg	Length = 20 nt ; Tm = 59.24 C
PTH2_C_R1	CCAGCACCAGCACCTGCTCCatacaatttcaaatcacctgttatttgatcc	Length = 51 nt ; Tm = 58.31 C
PTH2_C_F2	CGTTATGGGTATGGACGAATTGTACAAGtgaggtacaaatgatatatactacgggtatag	Length = 60 nt ; Tm = 54.77 C
PTH2_C_R2	gacacctccatccaaattagatacgc	Length = 26 nt ; Tm = 58.06 C
PTH2_C_Fc	aagatcttggcatgacaaagggc	Length = 23 nt ; Tm = 58.17 C
PTC3_C_F1	cgaattaggcagcagtgctactcc	Length = 24 nt ; Tm = 58.23 C
PTC3_C_R1	CCAGCACCAGCACCTGCTCCttcaatttcttcaatcttggaacccttc	Length = 48 nt ; Tm = 59.95 C
PTC3_C_F2	CGTTATGGGTATGGACGAATTGTACAAGtaataaatattgtcgaaccgtactttgcaacg	Length = 60 nt ; Tm = 62.17 C
PTC3_C_R2	ggagagtaacatctattggtgcaaagagc	Length = 29 nt ; Tm = 59.85 C
PTC3_C_Fc	ccgcttgaatcgtagtaaagataatgacg	Length = 29 nt ; Tm = 60.41 C
YBL055C_C_F1	ggaaaatctagctgttgtaaagcaaatacc	Length = 30 nt ; Tm = 58.48 C
YBL055C_C_R1	CCAGCACCAGCACCTGCTCCctctccaaatatcttacaggtcgtcttcc	Length = 49 nt ; Tm = 59.06 C
YBL055C_C_F2	CGTTATGGGTATGGACGAATTGTACAAGtaacatctattggtgcaaagagcaaagttac	Length = 59 nt ; Tm = 59.48 C
YBL055C_C_R2	tctttgcggcccatattgagg	Length = 21 nt ; Tm = 58.51 C
YBL055C_C_Fc	tcttcataggagtaaacggttgctcg	Length = 26 nt ; Tm = 58.86 C
TOD6_C_F1	tgttctgcctaataatagatccgagttgg	Length = 29 nt ; Tm = 60.01 C
TOD6_C_R1	CCAGCACCAGCACCTGCTCCaaatatatttttaaagatagaatttatacctggaagttca	Length = 60 nt ; Tm = 59.12 C
TOD6_C_F2	CGTTATGGGTATGGACGAATTGTACAAGtaagctaagagacgaatttagtttgttttgac	Length = 60 nt ; Tm = 57.82 C
TOD6_C_R2	agcaggatgaaaacgatatagaaagcc	Length = 27 nt ; Tm = 58.43 C
TOD6_C_Fc	ctacttaacaatacgaaggacaaacaaaacc	Length = 31 nt ; Tm = 58.36 C
SAS3_C_F1	catgcagctaggagaaacgatactgg	Length = 26 nt ; Tm = 59.27 C
SAS3_C_R1	CCAGCACCAGCACCTGCTCCttcttcgtcatcctctattagagttatttttcttc	Length = 55 nt ; Tm = 59.77 C
SAS3_C_F2	CGTTATGGGTATGGACGAATTGTACAAGtaagcggcgatgggtatatattgg	Length = 52 nt ; Tm = 58.04 C
SAS3_C_R2	tgagctttcttctatgaccagcgc	Length = 24 nt ; Tm = 58.72 C
SAS3_C_Fc	ctattaaaaactccgaaacaccacttgg	Length = 28 nt ; Tm = 58.62 C
PIN4_C_F1	caaactcaacaacgggtaccagtgg	Length = 25 nt ; Tm = 60.33 C
PIN4_C_R1	CCAGCACCAGCACCTGCTCCccatagattcttcttgttttggttttgtaaatc	Length = 53 nt ; Tm = 60.07 C
PIN4_C_F2	CGTTATGGGTATGGACGAATTGTACAAGtaatatatacttccattattctatgattatag	Length = 60 nt ; Tm = 47.62 C
PIN4_C_R2	caaaagagggaaaaaaaaaaaagaggg	Length = 27 nt ; Tm = 59.06 C
PIN4_C_Fc	cgcaaccaccagcacagtcc	Length = 20 nt ; Tm = 58.53 C
SEC17_C_F1	gttgatcaagagcagcatgggc	Length = 22 nt ; Tm = 58.26 C
SEC17_C_R1	CCAGCACCAGCACCTGCTCCtaacaaatcatcttcttgttgctggatgg	Length = 49 nt ; Tm = 61.36 C
SEC17_C_F2	CGTTATGGGTATGGACGAATTGTACAAGtgaacggcatatacttacgcgcac	Length = 52 nt ; Tm = 59.87 C
SEC17_C_R2	gctccggatcagaaaagctaaggg	Length = 24 nt ; Tm = 60.33 C
SEC17_C_Fc	gcgcagatctaaaggctcttgacg	Length = 24 nt ; Tm = 60.29 C
MOH1_C_F1	tcgatcgcaaaaaaacgtgagc	Length = 22 nt ; Tm = 58.85 C
MOH1_C_R1	CCAGCACCAGCACCTGCTCCagtacatttacaaatgtttttcagctctaagataaac	Length = 57 nt ; Tm = 59.13 C
MOH1_C_F2	CGTTATGGGTATGGACGAATTGTACAAGtgatgtcttcctttgtctgctatctagcacc	Length = 59 nt ; Tm = 62.85 C
MOH1_C_R2	cgttcagggcataagtcaatggc	Length = 23 nt ; Tm = 59.33 C
MOH1_C_Fc	cgacccgttattccactctcagc	Length = 23 nt ; Tm = 58.64 C
EDE1_C_F1	aaccagtgaccctgctcaagtaagc	Length = 25 nt ; Tm = 58.82 C
EDE1_C_R1	CCAGCACCAGCACCTGCTCCagcactatccaacaaaaagttagtggcg	Length = 48 nt ; Tm = 60.83 C
EDE1_C_F2	CGTTATGGGTATGGACGAATTGTACAAGtagtctgtaatggaccatttcgtcttctttt	Length = 59 nt ; Tm = 59.98 C
EDE1_C_R2	tgtttcccatgttgtaatacgccc	Length = 24 nt ; Tm = 58.61 C
EDE1_C_Fc	tcctctaacccaactatcccaaaacc	Length = 26 nt ; Tm = 58.73 C
PSY4_C_F1	caaacatggatctcacgacgcc	Length = 22 nt ; Tm = 58.87 C
PSY4_C_R1	CCAGCACCAGCACCTGCTCCtctggacttcttgcctaatggactgc	Length = 46 nt ; Tm = 60.71 C
PSY4_C_F2	CGTTATGGGTATGGACGAATTGTACAAGtgatcgagagatgacttctctaccaacaac	Length = 58 nt ; Tm = 60.24 C
PSY4_C_R2	gcacgctcgcacactcacacc	Length = 21 nt ; Tm = 61.12 C
PSY4_C_Fc	cccacagatttagataactttgaatatgacg	Length = 31 nt ; Tm = 58.88 C
COR1_C_F1	gagaaacgttaccatgattgacgacc	Length = 26 nt ; Tm = 58.79 C
COR1_C_R1	CCAGCACCAGCACCTGCTCCccatctcatcatggacatgtcacttc	Length = 46 nt ; Tm = 58.27 C
COR1_C_F2	CGTTATGGGTATGGACGAATTGTACAAGtaagatgtgtgataatatattttccatgcaca	Length = 60 nt ; Tm = 58.42 C
COR1_C_R2	ttctctaccaacaacttcccatttgc	Length = 26 nt ; Tm = 58.62 C
COR1_C_Fc	ggtttatgggggttctctacggc	Length = 23 nt ; Tm = 58.69 C
YBL044W_C_F1	tgcaagcatcaccgaaacagg	Length = 21 nt ; Tm = 58.21 C
YBL044W_C_R1	CCAGCACCAGCACCTGCTCCgttttgcctttttttccaattgtcac	Length = 46 nt ; Tm = 58.17 C
YBL044W_C_F2	CGTTATGGGTATGGACGAATTGTACAAGtaaatgcaatgtatccggttgccc	Length = 52 nt ; Tm = 60.52 C
YBL044W_C_R2	ggttgtagagttcattataatcgcagtatgc	Length = 31 nt ; Tm = 59.00 C
YBL044W_C_Fc	gaaatgctagagaggcaaaaaaaaagg	Length = 27 nt ; Tm = 58.30 C
ECM13_C_F1	catgtactttagttttcacaccgcacc	Length = 27 nt ; Tm = 58.93 C
ECM13_C_R1	CCAGCACCAGCACCTGCTCCtgctgtgataggacaagaatgaaatctcg	Length = 49 nt ; Tm = 61.59 C
ECM13_C_F2	CGTTATGGGTATGGACGAATTGTACAAGtaaattaaaatgaaggaaataacacaacttcg	Length = 60 nt ; Tm = 58.07 C
ECM13_C_R2	aacgccgttttggagcatgg	Length = 20 nt ; Tm = 59.36 C
ECM13_C_Fc	gatgatgattatgaagactatgattttgagtacg	Length = 34 nt ; Tm = 59.21 C
FUI1_C_F1	gcggtggtagcttatatatttggtattgc	Length = 29 nt ; Tm = 59.50 C
FUI1_C_R1	CCAGCACCAGCACCTGCTCCgatatatcgtatcttttcatagccagtggaaac	Length = 53 nt ; Tm = 60.06 C
FUI1_C_F2	CGTTATGGGTATGGACGAATTGTACAAGtaaacacaattgttaacaacgcaagtagc	Length = 57 nt ; Tm = 58.14 C
FUI1_C_R2	aatgctatttcgttgcagtgagaagg	Length = 26 nt ; Tm = 58.87 C
FUI1_C_Fc	ctacaccgacaagccaggatcg	Length = 22 nt ; Tm = 58.20 C
PRE7_C_F1	tgtctattcgttcgacccagttgg	Length = 24 nt ; Tm = 58.91 C
PRE7_C_R1	CCAGCACCAGCACCTGCTCCatctctttttagctcataaaattctttccttacacc	Length = 56 nt ; Tm = 61.23 C
PRE7_C_F2	CGTTATGGGTATGGACGAATTGTACAAGtaatgcatacatatcatagtataaaaagaaat	Length = 60 nt ; Tm = 51.57 C
PRE7_C_R2	agagcattgtatattcctaactggatttgg	Length = 30 nt ; Tm = 58.58 C
PRE7_C_Fc	tgacgaagatggtaagggcgc	Length = 21 nt ; Tm = 58.63 C
ERD2_C_F1	gggagtgctctaatgagtgtttttttcc	Length = 28 nt ; Tm = 59.72 C
ERD2_C_R1	CCAGCACCAGCACCTGCTCCttttggcagtttgaaaccctttcc	Length = 44 nt ; Tm = 59.28 C
ERD2_C_F2	CGTTATGGGTATGGACGAATTGTACAAGtaaaaaaaaaacctgttttaaatagtgttcgc	Length = 60 nt ; Tm = 59.06 C
ERD2_C_R2	aggtacaaacggtaaagtcaaaaagcc	Length = 27 nt ; Tm = 58.33 C
ERD2_C_Fc	gggtctaaaagaaccaacaccattgc	Length = 26 nt ; Tm = 59.87 C
YBL039W-B_C_F1	aattgaggaggggaaggtattctaacc	Length = 27 nt ; Tm = 58.41 C
YBL039W-B_C_R1	CCAGCACCAGCACCTGCTCCtttatcattttttttcttactcttcgagttgaag	Length = 54 nt ; Tm = 59.54 C
YBL039W-B_C_F2	CGTTATGGGTATGGACGAATTGTACAAGtaatctccctgttcagtactttggtaaaagc	Length = 59 nt ; Tm = 59.73 C
YBL039W-B_C_R2	tgcttctctacactgttttttttttttcg	Length = 29 nt ; Tm = 58.70 C
YBL039W-B_C_Fc	gcgatgaagcaagagagaaaaataagg	Length = 27 nt ; Tm = 59.01 C
URA7_C_F1	atacggtgacgtctccgaagtcc	Length = 23 nt ; Tm = 58.04 C
URA7_C_R1	CCAGCACCAGCACCTGCTCCaaagttgaatttgttttcgccgg	Length = 43 nt ; Tm = 58.21 C
URA7_C_F2	CGTTATGGGTATGGACGAATTGTACAAGtaaatcaaaattttagaattaaaagtctactg	Length = 60 nt ; Tm = 52.65 C
URA7_C_R2	tgataaataatctccctgttcagtactttgg	Length = 31 nt ; Tm = 58.61 C
URA7_C_Fc	gagattaggtttgagaccaacatttttcc	Length = 29 nt ; Tm = 58.87 C
MRPL16_C_F1	gggtaaaggtaaaggtgggtttgacc	Length = 26 nt ; Tm = 59.97 C
MRPL16_C_R1	CCAGCACCAGCACCTGCTCCacgtcctctgaagagtttgtactgtgg	Length = 47 nt ; Tm = 58.04 C
MRPL16_C_F2	CGTTATGGGTATGGACGAATTGTACAAGtgaacggattgaacacaccatgtatacatg	Length = 58 nt ; Tm = 62.40 C
MRPL16_C_R2	agtgtttttttgcgatccatggc	Length = 23 nt ; Tm = 58.90 C
MRPL16_C_Fc	tgagatatgtcaggcctttaaacaatgg	Length = 28 nt ; Tm = 59.59 C
APL3_C_F1	ggagaataccaaaaatctggcataaagc	Length = 28 nt ; Tm = 59.61 C
APL3_C_R1	CCAGCACCAGCACCTGCTCCcttcgtaagcacattctttatacattcgac	Length = 50 nt ; Tm = 58.14 C
APL3_C_F2	CGTTATGGGTATGGACGAATTGTACAAGtaaaattttctcaaattcactataatgaaaat	Length = 60 nt ; Tm = 54.17 C
APL3_C_R2	ggaagaagaagattgatgctaaatttgg	Length = 28 nt ; Tm = 58.06 C
APL3_C_Fc	ggaagactttgagcgatgctttgg	Length = 24 nt ; Tm = 60.04 C
YBL036C_C_F1	cccatgaggatcaaaaatcggg	Length = 22 nt ; Tm = 58.96 C
YBL036C_C_R1	CCAGCACCAGCACCTGCTCCaatgattctagcttcattttttggaggtc	Length = 49 nt ; Tm = 58.70 C
YBL036C_C_F2	CGTTATGGGTATGGACGAATTGTACAAGtagtaggttgaatgaactgagattttatacga	Length = 60 nt ; Tm = 56.89 C
YBL036C_C_R2	tgttcgtagtacattgtttgtctcggg	Length = 27 nt ; Tm = 59.31 C
YBL036C_C_Fc	ggctaaatttcaaccagattgcaacc	Length = 26 nt ; Tm = 59.96 C
POL12_C_F1	aagaaggaaaccaatgatatggaaagc	Length = 27 nt ; Tm = 58.19 C
POL12_C_R1	CCAGCACCAGCACCTGCTCCactagcaatcaagtcaactctagcgcg	Length = 47 nt ; Tm = 60.28 C
POL12_C_F2	CGTTATGGGTATGGACGAATTGTACAAGtgatatatttaattcaaacttaactaatggaa	Length = 60 nt ; Tm = 53.18 C
POL12_C_R2	ttaattgtgtctttctatcttcatcataagtaatacc	Length = 37 nt ; Tm = 58.12 C
POL12_C_Fc	cgcaggtattaccccatatttccagg	Length = 26 nt ; Tm = 61.40 C
STU1_C_F1	caagagttcagggacagtctaatgttatcg	Length = 30 nt ; Tm = 59.78 C
STU1_C_R1	CCAGCACCAGCACCTGCTCCttcgtttgaggcgatgaacatgatc	Length = 45 nt ; Tm = 60.90 C
STU1_C_F2	CGTTATGGGTATGGACGAATTGTACAAGtagagaatagcgtggtagacgcgtaatttt	Length = 58 nt ; Tm = 60.79 C
STU1_C_R2	tgatgatttccggcttgtctgc	Length = 22 nt ; Tm = 58.62 C
STU1_C_Fc	agaagtatgggaacagatccttttaatgc	Length = 29 nt ; Tm = 58.61 C
RIB1_C_F1	gatcttggcatcggtaatgtcagg	Length = 24 nt ; Tm = 58.41 C
RIB1_C_R1	CCAGCACCAGCACCTGCTCCtattgccagcgtcgatgttgatg	Length = 43 nt ; Tm = 59.42 C
RIB1_C_F2	CGTTATGGGTATGGACGAATTGTACAAGtaaacacaagtgtagcataattattagtacat	Length = 60 nt ; Tm = 52.11 C
RIB1_C_R2	tggatgtgtattagtgttgctgttattattgg	Length = 32 nt ; Tm = 59.74 C
RIB1_C_Fc	ctcgctgggtaaggctattttgc	Length = 23 nt ; Tm = 58.11 C
HEK2_C_F1	gaactgtatgtaggcgccattattgg	Length = 26 nt ; Tm = 58.86 C
HEK2_C_R1	CCAGCACCAGCACCTGCTCCcgactgctcctctttgttatcatgattc	Length = 48 nt ; Tm = 59.49 C
HEK2_C_F2	CGTTATGGGTATGGACGAATTGTACAAGtagtatatacgtgtgcgtgcgcacg	Length = 53 nt ; Tm = 60.70 C
HEK2_C_R2	catgtttattgtttatttgtttataccattgcc	Length = 33 nt ; Tm = 59.51 C
HEK2_C_Fc	cccttctacctcatctaacactaggatcg	Length = 29 nt ; Tm = 59.08 C
SHE1_C_F1	cctcctcttcgacagcttcatcg	Length = 23 nt ; Tm = 58.96 C
SHE1_C_R1	CCAGCACCAGCACCTGCTCCccgccaaataggtctatcactctttg	Length = 46 nt ; Tm = 58.34 C
SHE1_C_F2	CGTTATGGGTATGGACGAATTGTACAAGtgattaagtaataaaaaaattgcattttataa	Length = 60 nt ; Tm = 53.49 C
SHE1_C_R2	tggtaagaagttcaaataagtctaatctggc	Length = 31 nt ; Tm = 58.21 C
SHE1_C_Fc	tgaacaagatcaattccgctcacc	Length = 24 nt ; Tm = 58.97 C
PET9_C_F1	ctctattgttgactggttctttggaagg	Length = 28 nt ; Tm = 58.73 C
PET9_C_R1	CCAGCACCAGCACCTGCTCCtttgaacttcttaccaaacaagatcatttgc	Length = 51 nt ; Tm = 60.95 C
PET9_C_F2	CGTTATGGGTATGGACGAATTGTACAAGtaagtctaatctggcttgattcttaatctaaa	Length = 60 nt ; Tm = 55.96 C
PET9_C_R2	caccggcacaaagagtgatagacc	Length = 24 nt ; Tm = 58.57 C
PET9_C_Fc	ttgctggtctttacagaggtttcttacc	Length = 28 nt ; Tm = 58.49 C
YBL029C-A_C_F1	ggaataaatgtcagcaaggaagattgg	Length = 27 nt ; Tm = 59.25 C
YBL029C-A_C_R1	CCAGCACCAGCACCTGCTCCgttgggctgcttttgtcgtaagttttg	Length = 47 nt ; Tm = 61.89 C
YBL029C-A_C_F2	CGTTATGGGTATGGACGAATTGTACAAGtgataacgaaataatttccttttcttcctc	Length = 58 nt ; Tm = 58.05 C
YBL029C-A_C_R2	tgaatatatacttttttgagtgggttgtcg	Length = 30 nt ; Tm = 58.21 C
YBL029C-A_C_Fc	cctttccctttttccctttctactcc	Length = 26 nt ; Tm = 58.98 C
YBL029W_C_F1	gccgaaggtttagccaaagtgc	Length = 22 nt ; Tm = 58.80 C
YBL029W_C_R1	CCAGCACCAGCACCTGCTCCggttgttcttttacgttccttaagcttca	Length = 49 nt ; Tm = 59.52 C
YBL029W_C_F2	CGTTATGGGTATGGACGAATTGTACAAGtaattttattacccaaaaaaaaaaatgcatta	Length = 60 nt ; Tm = 57.69 C
YBL029W_C_R2	agacggtagacatcacacttataaaaaggc	Length = 30 nt ; Tm = 58.71 C
YBL029W_C_Fc	ctaagaaaatttccgactcgagattatcc	Length = 29 nt ; Tm = 58.43 C
YBL028C_C_F1	atggccaaatcattacgtgctagc	Length = 24 nt ; Tm = 58.22 C
YBL028C_C_R1	CCAGCACCAGCACCTGCTCCgaatctggtgaaagaagtttttttcttagattg	Length = 53 nt ; Tm = 59.75 C
YBL028C_C_F2	CGTTATGGGTATGGACGAATTGTACAAGtgataaaatgaaggtaataagaacttgatagg	Length = 60 nt ; Tm = 55.94 C
YBL028C_C_R2	agtaggttaagaagagagaggagaatgaagc	Length = 31 nt ; Tm = 58.19 C
YBL028C_C_Fc	cattctgatatattgacactgatgacaaacc	Length = 31 nt ; Tm = 58.40 C
RPL19B_C_F1	cgtttaccatcccaagtcgtctgg	Length = 24 nt ; Tm = 60.38 C
RPL19B_C_R1	CCAGCACCAGCACCTGCTCCagcgtcttcctttagcaaagcgtc	Length = 44 nt ; Tm = 59.15 C
RPL19B_C_F2	CGTTATGGGTATGGACGAATTGTACAAGtaattgattacaaataattagctaagaaatta	Length = 60 nt ; Tm = 51.48 C
RPL19B_C_R2	gcagcaaatcaattcactcctggg	Length = 24 nt ; Tm = 60.57 C
RPL19B_C_Fc	gttacggtaagagaaagggtactagagaagc	Length = 31 nt ; Tm = 58.38 C
LSM2_C_F1	tccctttgatacaagaaaactaacggg	Length = 27 nt ; Tm = 58.92 C
LSM2_C_R1	CCAGCACCAGCACCTGCTCCttttctttcagtcattacctcccttctgg	Length = 49 nt ; Tm = 61.04 C
LSM2_C_F2	CGTTATGGGTATGGACGAATTGTACAAGtaagaattatgcagtctatcctcatggca	Length = 57 nt ; Tm = 59.42 C
LSM2_C_R2	gcatttcatgacattcgcttttcc	Length = 24 nt ; Tm = 58.56 C
LSM2_C_Fc	cgctgataacaccctagcaagtatgc	Length = 26 nt ; Tm = 59.20 C
RRN10_C_F1	ggaggagatagatgccgacgtgg	Length = 23 nt ; Tm = 60.56 C
RRN10_C_R1	CCAGCACCAGCACCTGCTCCgatattacctggcgcatgcctataatc	Length = 47 nt ; Tm = 59.19 C
RRN10_C_F2	CGTTATGGGTATGGACGAATTGTACAAGtgaatgtagcaaaaacctggcttttgc	Length = 55 nt ; Tm = 62.24 C
RRN10_C_R2	aagatatgcgcgcggtttcg	Length = 20 nt ; Tm = 59.62 C
RRN10_C_Fc	tcgcagaaaaaatagataatgctgttcc	Length = 28 nt ; Tm = 59.14 C
NCL1_C_F1	tctttccctaactttgacgacattcg	Length = 26 nt ; Tm = 58.73 C
NCL1_C_R1	CCAGCACCAGCACCTGCTCCattagcagcgctaggagcttcagtagagg	Length = 49 nt ; Tm = 62.54 C
NCL1_C_F2	CGTTATGGGTATGGACGAATTGTACAAGtgatagttatcatgtttcttatcccctccac	Length = 59 nt ; Tm = 60.00 C
NCL1_C_R2	tgggtcactaaaactttgttattcctacg	Length = 29 nt ; Tm = 58.29 C
NCL1_C_Fc	caccatatgaaatctaatagaattgttgaagc	Length = 32 nt ; Tm = 58.31 C
MCM2_C_F1	gaagagatctcgcctattccacagg	Length = 25 nt ; Tm = 58.39 C
MCM2_C_R1	CCAGCACCAGCACCTGCTCCgtgacccaaggtataaattgcgaaag	Length = 46 nt ; Tm = 58.17 C
MCM2_C_F2	CGTTATGGGTATGGACGAATTGTACAAGtaaaactttgttattcctacgaatatctggat	Length = 60 nt ; Tm = 57.11 C
MCM2_C_R2	cctctactgaagctcctagcgctgc	Length = 25 nt ; Tm = 60.86 C
MCM2_C_Fc	aggcaaagaagacttcaaagacaaagg	Length = 27 nt ; Tm = 58.63 C
PIM1_C_F1	gtcgattgacccaacggttgc	Length = 21 nt ; Tm = 58.72 C
PIM1_C_R1	CCAGCACCAGCACCTGCTCCgtccttttcctttttagcatccaaaatc	Length = 48 nt ; Tm = 58.96 C
PIM1_C_F2	CGTTATGGGTATGGACGAATTGTACAAGtaacttttcatctaaatggattaaatacctgt	Length = 60 nt ; Tm = 55.57 C
PIM1_C_R2	agaaaagaggcaaagaggtgtgtgg	Length = 25 nt ; Tm = 58.79 C
PIM1_C_Fc	gccacttccttcctttccctagc	Length = 23 nt ; Tm = 58.37 C
HAP3_C_F1	gctaagagagcaggacagatggctacc	Length = 27 nt ; Tm = 60.83 C
HAP3_C_R1	CCAGCACCAGCACCTGCTCCaggcacctcttcgtcgtcctgc	Length = 42 nt ; Tm = 61.34 C
HAP3_C_F2	CGTTATGGGTATGGACGAATTGTACAAGtgagaagacaaaaccaggtggtagatcg	Length = 56 nt ; Tm = 61.53 C
HAP3_C_R2	caaatgcacactgtattatcaggttttagg	Length = 30 nt ; Tm = 58.59 C
HAP3_C_Fc	ctccagcggcagtttgcagc	Length = 20 nt ; Tm = 60.39 C
RFT1_C_F1	tggtattttcctgctcaattcctgg	Length = 25 nt ; Tm = 59.27 C
RFT1_C_R1	CCAGCACCAGCACCTGCTCCtacatctttagaattggaaaccgccc	Length = 46 nt ; Tm = 59.54 C
RFT1_C_F2	CGTTATGGGTATGGACGAATTGTACAAGtaaacaaaaattcttatataacttaggcgaca	Length = 60 nt ; Tm = 56.46 C
RFT1_C_R2	cttataccattgacattgaaagttaaaaatcg	Length = 32 nt ; Tm = 58.29 C
RFT1_C_Fc	tttttgaagcttttttccagagtgtagc	Length = 28 nt ; Tm = 58.72 C
APN2_C_F1	caaaagtcatgaataccaaaaaaaacagc	Length = 29 nt ; Tm = 58.65 C
APN2_C_R1	CCAGCACCAGCACCTGCTCCaacccactgaaaaaacccacaagatg	Length = 46 nt ; Tm = 60.18 C
APN2_C_F2	CGTTATGGGTATGGACGAATTGTACAAGtaaatatgaaaacgtcagctgatattttgg	Length = 58 nt ; Tm = 58.32 C
APN2_C_R2	ctgcatgttgacgataagctggc	Length = 23 nt ; Tm = 58.41 C
APN2_C_Fc	ttagagatgtttgccaaaaaggatacg	Length = 27 nt ; Tm = 58.03 C
POP8_C_F1	gatcaaatgacatggaggcaatgg	Length = 24 nt ; Tm = 59.03 C
POP8_C_R1	CCAGCACCAGCACCTGCTCCtatacatttacagtcttgttcttcttcttccattac	Length = 56 nt ; Tm = 58.79 C
POP8_C_F2	CGTTATGGGTATGGACGAATTGTACAAGtagaatatcagtttattatttaaaaaaacttg	Length = 60 nt ; Tm = 51.14 C
POP8_C_R2	aatcctctgaaattccacagcaagc	Length = 25 nt ; Tm = 58.76 C
POP8_C_Fc	ttcgatcaagatgtggacgatgc	Length = 23 nt ; Tm = 58.50 C
PEP1_C_F1	gcatgctatctccaaaattagaggaagg	Length = 28 nt ; Tm = 59.79 C
PEP1_C_R1	CCAGCACCAGCACCTGCTCCctggttttcgttagatggcgctg	Length = 43 nt ; Tm = 59.61 C
PEP1_C_F2	CGTTATGGGTATGGACGAATTGTACAAGtagagagattactttacatagagtagataatt	Length = 60 nt ; Tm = 48.30 C
PEP1_C_R2	actatttatctgccttttcttattctgattatcc	Length = 34 nt ; Tm = 58.16 C
PEP1_C_Fc	ttctcaaatatcgggtctcttttacagc	Length = 28 nt ; Tm = 58.46 C
FUS3_C_F1	cacctcactcagataatgatttgcgg	Length = 26 nt ; Tm = 59.74 C
FUS3_C_R1	CCAGCACCAGCACCTGCTCCactaaatatttcgttccaaatgagtttcttg	Length = 51 nt ; Tm = 58.06 C
FUS3_C_F2	CGTTATGGGTATGGACGAATTGTACAAGtagccatcattatcattaaaatatcaacccg	Length = 59 nt ; Tm = 60.50 C
FUS3_C_R2	cattgcccgcctttggcccg	Length = 20 nt ; Tm = 67.66 C
FUS3_C_Fc	ttccctggcagagattatcgcc	Length = 22 nt ; Tm = 59.01 C
ACH1_C_F1	ccctctgcaagaccaactaaagtagacc	Length = 28 nt ; Tm = 59.86 C
ACH1_C_R1	CCAGCACCAGCACCTGCTCCgtcaactggttcccagctgtcg	Length = 42 nt ; Tm = 58.16 C
ACH1_C_F2	CGTTATGGGTATGGACGAATTGTACAAGtagtgtttgtgcgcaaaccgagag	Length = 52 nt ; Tm = 60.12 C
ACH1_C_R2	gacctaagcaagagaactaccctgacg	Length = 27 nt ; Tm = 58.93 C
ACH1_C_Fc	gcaaagttgtccatcatgcatgc	Length = 23 nt ; Tm = 58.93 C
RRN6_C_F1	atagtcaattttcagcaccctttaatgg	Length = 28 nt ; Tm = 58.21 C
RRN6_C_R1	CCAGCACCAGCACCTGCTCCtccaaacccccggatccttttc	Length = 42 nt ; Tm = 61.67 C
RRN6_C_F2	CGTTATGGGTATGGACGAATTGTACAAGtaaggtataatgcgtgcacaggtaatca	Length = 56 nt ; Tm = 58.96 C
RRN6_C_R2	ttattgtggcatcgatccttgtacg	Length = 25 nt ; Tm = 58.86 C
RRN6_C_Fc	cgaaatttcacgatcactaagtggtcc	Length = 27 nt ; Tm = 59.99 C
FMT1_C_F1	cgctcggtcctctgcacgcg	Length = 20 nt ; Tm = 65.60 C
FMT1_C_R1	CCAGCACCAGCACCTGCTCCcaggaaaactaacttttcactcagggc	Length = 47 nt ; Tm = 58.83 C
FMT1_C_F2	CGTTATGGGTATGGACGAATTGTACAAGtaacccggctctacattcctcttttag	Length = 55 nt ; Tm = 58.47 C
FMT1_C_R2	tccgtgagttttggtgcaggc	Length = 21 nt ; Tm = 59.50 C
FMT1_C_Fc	ccgccgaactacttaacaaactcg	Length = 24 nt ; Tm = 58.09 C
SCT1_C_F1	attccgatggcgtctcattgg	Length = 21 nt ; Tm = 58.31 C
SCT1_C_R1	CCAGCACCAGCACCTGCTCCcgcatctccttctttcccttcttc	Length = 44 nt ; Tm = 58.48 C
SCT1_C_F2	CGTTATGGGTATGGACGAATTGTACAAGtagatgccatttactgacggtgaagatac	Length = 57 nt ; Tm = 58.96 C
SCT1_C_R2	ggtaggatactaatcgccgtctcgg	Length = 25 nt ; Tm = 60.05 C
SCT1_C_Fc	acaaccacgatgcctatgaacacc	Length = 24 nt ; Tm = 58.68 C
YBL010C_C_F1	cggctactggtctcttcctgagg	Length = 23 nt ; Tm = 58.07 C
YBL010C_C_R1	CCAGCACCAGCACCTGCTCCgtatcctacccaactgaaccttttctttttg	Length = 51 nt ; Tm = 60.76 C
YBL010C_C_F2	CGTTATGGGTATGGACGAATTGTACAAGtaatcgccgtctcggcaaagc	Length = 49 nt ; Tm = 60.91 C
YBL010C_C_R2	ggaaagaaggagatgcgtagatgcc	Length = 25 nt ; Tm = 60.24 C
YBL010C_C_Fc	gcgatgcagtggagaaaaatgagc	Length = 24 nt ; Tm = 60.81 C
ALK2_C_F1	gccgggggactcttcaattcg	Length = 21 nt ; Tm = 61.32 C
ALK2_C_R1	CCAGCACCAGCACCTGCTCCctgcattatttctcccttcaaagataaca	Length = 49 nt ; Tm = 58.41 C
ALK2_C_F2	CGTTATGGGTATGGACGAATTGTACAAGtaaagacatcgtagtaataaggtgcaagcttt	Length = 60 nt ; Tm = 59.54 C
ALK2_C_R2	cgttttatttttgttgcgatgcg	Length = 23 nt ; Tm = 58.33 C
ALK2_C_Fc	caacaataaggcttcctatacaagattagacc	Length = 32 nt ; Tm = 58.72 C
YBL008W-A_C_F1	cgtagtaataaggtgcaagcttttgtatcc	Length = 30 nt ; Tm = 59.12 C
YBL008W-A_C_R1	CCAGCACCAGCACCTGCTCCgagacctttggttactggcaattttattatgc	Length = 52 nt ; Tm = 62.14 C
YBL008W-A_C_F2	CGTTATGGGTATGGACGAATTGTACAAGtgataacatgaaagtggtaaagtttccatgg	Length = 59 nt ; Tm = 61.31 C
YBL008W-A_C_R2	cccatatcagtaaaattcgatcatcgg	Length = 27 nt ; Tm = 59.71 C
YBL008W-A_C_Fc	tgcggtgatttgttatctttgaagg	Length = 25 nt ; Tm = 58.23 C
HIR1_C_F1	tttcatacaatggacagcagagaatcc	Length = 27 nt ; Tm = 58.59 C
HIR1_C_R1	CCAGCACCAGCACCTGCTCCtttatataacgaccaacaacccagatcc	Length = 48 nt ; Tm = 58.63 C
HIR1_C_F2	CGTTATGGGTATGGACGAATTGTACAAGtaataagcttataccccttcctttggacaag	Length = 59 nt ; Tm = 60.47 C
HIR1_C_R2	aatctgtgcttatactcgtgaaaatggc	Length = 28 nt ; Tm = 59.06 C
HIR1_C_Fc	aaagattgtaagtgctggtgcctagc	Length = 26 nt ; Tm = 58.19 C
SLA1_C_F1	cttcaacaacagcaaccacaaacg	Length = 24 nt ; Tm = 58.28 C
SLA1_C_R1	CCAGCACCAGCACCTGCTCCgaatccaaacggatttgatgcagtagc	Length = 47 nt ; Tm = 61.75 C
SLA1_C_F2	CGTTATGGGTATGGACGAATTGTACAAGtagattaatgtattttaagattttataggata	Length = 60 nt ; Tm = 49.20 C
SLA1_C_R2	ggcacagatcagaagtattttaatgtcgg	Length = 29 nt ; Tm = 60.30 C
SLA1_C_Fc	ggtattgcgccattaaaccagaacc	Length = 25 nt ; Tm = 60.55 C
LDB7_C_F1	gcacaggtggagtatgaagtaggcc	Length = 25 nt ; Tm = 58.99 C
LDB7_C_R1	CCAGCACCAGCACCTGCTCCatctacgcaggcatgttctctaagttg	Length = 47 nt ; Tm = 58.21 C
LDB7_C_F2	CGTTATGGGTATGGACGAATTGTACAAGtaaaccatgtaattgatagaggtagaatgttg	Length = 60 nt ; Tm = 56.98 C
LDB7_C_R2	acagatcgtcttcttggatggcc	Length = 23 nt ; Tm = 58.10 C
LDB7_C_Fc	aaagtgtcgctcgccgatgc	Length = 20 nt ; Tm = 59.74 C
PDR3_C_F1	acagtactgctccttcatacaacaatgc	Length = 28 nt ; Tm = 58.03 C
PDR3_C_R1	CCAGCACCAGCACCTGCTCCtaagaagggatatgaagtattgtcattccac	Length = 51 nt ; Tm = 58.47 C
PDR3_C_F2	CGTTATGGGTATGGACGAATTGTACAAGtgaaaacgcaaagaaaatagggaagc	Length = 54 nt ; Tm = 59.87 C
PDR3_C_R2	ggtgaatagctcatccaatcgatcc	Length = 25 nt ; Tm = 58.77 C
PDR3_C_Fc	agacaaattggccactggtaatattcc	Length = 27 nt ; Tm = 58.69 C
YBL005W-B_C_F1	agaaatacacgcaataagtgaatctgtcc	Length = 29 nt ; Tm = 58.31 C
YBL005W-B_C_R1	CCAGCACCAGCACCTGCTCCatgaatccatttgtttgttaatagtttgaatg	Length = 52 nt ; Tm = 58.40 C
YBL005W-B_C_F2	CGTTATGGGTATGGACGAATTGTACAAGtagatctattacattatgggtggtatgttgga	Length = 60 nt ; Tm = 58.62 C
YBL005W-B_C_R2	ggattccattgttgataaaggctataatattagg	Length = 34 nt ; Tm = 60.12 C
YBL005W-B_C_Fc	ggcttcattaacatgtacttcaaccacg	Length = 28 nt ; Tm = 59.94 C
YBL005W-A_C_F1	tttttaccgtacgcacgtcatcg	Length = 23 nt ; Tm = 58.61 C
YBL005W-A_C_R1	CCAGCACCAGCACCTGCTCCgtaagttcctggcctaaggtgaaggtcg	Length = 48 nt ; Tm = 63.05 C
YBL005W-A_C_F2	CGTTATGGGTATGGACGAATTGTACAAGtgaatctacggtaaatcacactaatcattctg	Length = 60 nt ; Tm = 59.26 C
YBL005W-A_C_R2	tggtaaagcatgctgtgatatctactgc	Length = 28 nt ; Tm = 58.83 C
YBL005W-A_C_Fc	caattcattatgagaggtctatctggcg	Length = 28 nt ; Tm = 59.38 C
UTP20_C_F1	cagaaggggaaaagatattattgccg	Length = 26 nt ; Tm = 59.25 C
UTP20_C_R1	CCAGCACCAGCACCTGCTCCggctctctttcttttgttacgtctttga	Length = 48 nt ; Tm = 58.69 C
UTP20_C_F2	CGTTATGGGTATGGACGAATTGTACAAGtagctgtaatatatctttataacatgtatact	Length = 60 nt ; Tm = 47.89 C
UTP20_C_R2	gcccaaggtggtgttttgcc	Length = 20 nt ; Tm = 58.71 C
UTP20_C_Fc	cttattagttcaagttctggacgaagacg	Length = 29 nt ; Tm = 58.26 C
HTA2_C_F1	ggtagagtgcacagattgctaagaagagg	Length = 29 nt ; Tm = 60.07 C
HTA2_C_R1	CCAGCACCAGCACCTGCTCCcagttcttgagaagctttggcagtcttg	Length = 48 nt ; Tm = 61.66 C
HTA2_C_F2	CGTTATGGGTATGGACGAATTGTACAAGtaagaactgagttgaaaagaaacaaagcaaat	Length = 60 nt ; Tm = 59.60 C
HTA2_C_R2	tcaaagacgtaacaaaagaaagagagcc	Length = 28 nt ; Tm = 58.69 C
HTA2_C_Fc	gctgctaaagcttctcaatctagatctgc	Length = 29 nt ; Tm = 59.68 C
HTB2_C_F1	ccgtcgatggtaagaagagatctaagg	Length = 27 nt ; Tm = 58.78 C
HTB2_C_R1	CCAGCACCAGCACCTGCTCCggcttgagtagaggaggagtatttggtaac	Length = 50 nt ; Tm = 59.42 C
HTB2_C_F2	CGTTATGGGTATGGACGAATTGTACAAGtaagtcactcactaggtattgtgatttagtca	Length = 60 nt ; Tm = 55.84 C
HTB2_C_R2	gcaccaaactgctcaagataagatcg	Length = 26 nt ; Tm = 59.25 C
HTB2_C_Fc	ccagctgccaagaaaacatcaacc	Length = 24 nt ; Tm = 60.60 C
ECM15_C_F1	ccaagatcttttgtttagcggacg	Length = 24 nt ; Tm = 58.02 C
ECM15_C_R1	CCAGCACCAGCACCTGCTCCttgagaaattttttttaaaacaacatcgatc	Length = 51 nt ; Tm = 58.65 C
ECM15_C_F2	CGTTATGGGTATGGACGAATTGTACAAGtgaatgctcgtgtagtgaacctaaatagg	Length = 57 nt ; Tm = 59.10 C
ECM15_C_R2	gtactagggctgttaccaaatactcctcc	Length = 29 nt ; Tm = 58.29 C
ECM15_C_Fc	tgccgtcgtgatcattaactataaagc	Length = 27 nt ; Tm = 58.71 C
NTH2_C_F1	caagtagctacaagattggcttataggtgg	Length = 30 nt ; Tm = 59.19 C
NTH2_C_R1	CCAGCACCAGCACCTGCTCCtaggtaatacaattttttctcagagggtttca	Length = 52 nt ; Tm = 59.29 C
NTH2_C_F2	CGTTATGGGTATGGACGAATTGTACAAGtaatattgacgaacatatgtaaataagatata	Length = 60 nt ; Tm = 50.49 C
NTH2_C_R2	gcaagaagatctggcaagctacaagg	Length = 26 nt ; Tm = 60.52 C
NTH2_C_Fc	gcctggaaaggtttatctgcatatgg	Length = 26 nt ; Tm = 59.94 C
RER2_C_F1	cgctatagacgaaagcacgttagaatcg	Length = 28 nt ; Tm = 61.37 C
RER2_C_R1	CCAGCACCAGCACCTGCTCCattcaactttttttctttcaaatcgatgg	Length = 49 nt ; Tm = 59.26 C
RER2_C_F2	CGTTATGGGTATGGACGAATTGTACAAGtaagaaaggtctgcatttttttcctaccac	Length = 58 nt ; Tm = 60.32 C
RER2_C_R2	caaatgtctgatccgaacctgcg	Length = 23 nt ; Tm = 60.24 C
RER2_C_Fc	caattgttcaacataagaagggcgc	Length = 25 nt ; Tm = 59.75 C
COQ1_C_F1	ctgtgtctggaaaagatttagggaagc	Length = 27 nt ; Tm = 58.80 C
COQ1_C_R1	CCAGCACCAGCACCTGCTCCctttcttcttgttagtatactattagttaaaaactctagg	Length = 60 nt ; Tm = 56.65 C
COQ1_C_F2	CGTTATGGGTATGGACGAATTGTACAAGtaaaccttgaaatttcaaataaagggtgaag	Length = 59 nt ; Tm = 59.53 C
COQ1_C_R2	cccttgcacctttggtatttggc	Length = 23 nt ; Tm = 60.34 C
COQ1_C_Fc	cctgccgttatcgacgaatgc	Length = 21 nt ; Tm = 59.01 C
GPI18_C_F1	aaatactggaccccaaacaacatcc	Length = 25 nt ; Tm = 58.11 C
GPI18_C_R1	CCAGCACCAGCACCTGCTCCggctggtggtaaaaaagctgcaaat	Length = 45 nt ; Tm = 60.49 C
GPI18_C_F2	CGTTATGGGTATGGACGAATTGTACAAGtgatccttaatgcttgtatatttcttctttta	Length = 60 nt ; Tm = 56.40 C
GPI18_C_R2	gttgaaaaaactattgattctgtgagactcc	Length = 31 nt ; Tm = 58.40 C
GPI18_C_Fc	cattcagagtcattattggggagttgg	Length = 27 nt ; Tm = 59.84 C
RCR1_C_F1	aacagcgaacgaacatgatcttgg	Length = 24 nt ; Tm = 59.03 C
RCR1_C_R1	CCAGCACCAGCACCTGCTCCtgaccttgcatttacctttgccc	Length = 43 nt ; Tm = 58.89 C
RCR1_C_F2	CGTTATGGGTATGGACGAATTGTACAAGtgaactgaatctttttttccggctg	Length = 53 nt ; Tm = 59.52 C
RCR1_C_R2	tggtgatgtgatgtgatgtggtgc	Length = 24 nt ; Tm = 59.90 C
RCR1_C_Fc	cagcaacggacagatgattatgttcc	Length = 26 nt ; Tm = 59.63 C
UGA2_C_F1	ggaggagacttttggtccattatgtcc	Length = 27 nt ; Tm = 60.14 C
UGA2_C_R1	CCAGCACCAGCACCTGCTCCaatgctgtttggcaaattcccaatt	Length = 45 nt ; Tm = 60.54 C
UGA2_C_F2	CGTTATGGGTATGGACGAATTGTACAAGtaaagcaatagtaatcgtggacgatacttaga	Length = 60 nt ; Tm = 58.55 C
UGA2_C_R2	caaggtccgaaataaagataaagaaacg	Length = 28 nt ; Tm = 58.07 C
UGA2_C_Fc	ttgtcacacgttccctcaacagc	Length = 23 nt ; Tm = 58.59 C
DSF2_C_F1	ttaaattttgcttcaatggacgatatcc	Length = 28 nt ; Tm = 58.83 C
DSF2_C_R1	CCAGCACCAGCACCTGCTCCtttcggaccttgtttcatgtacttttcc	Length = 48 nt ; Tm = 60.58 C
DSF2_C_F2	CGTTATGGGTATGGACGAATTGTACAAGtaaagataaagaaacgttgtatacataaaagc	Length = 60 nt ; Tm = 54.67 C
DSF2_C_R2	gcatttaaagcaatagtaatcgtggacg	Length = 28 nt ; Tm = 59.38 C
DSF2_C_Fc	aatggctgccactgatatcaaatcc	Length = 25 nt ; Tm = 59.15 C
FLR1_C_F1	cagttatctcggaagttttttttgttttagc	Length = 31 nt ; Tm = 59.50 C
FLR1_C_R1	CCAGCACCAGCACCTGCTCCctcctctgtgtacgaagatcttgtacgtaatg	Length = 52 nt ; Tm = 60.77 C
FLR1_C_F2	CGTTATGGGTATGGACGAATTGTACAAGtagaaagccgatgttcttaccatgaaaat	Length = 57 nt ; Tm = 59.64 C
FLR1_C_R2	aattgaacttcttacgtgtataaatggttgc	Length = 31 nt ; Tm = 58.60 C
FLR1_C_Fc	gctcgagtgcattggattttgc	Length = 22 nt ; Tm = 58.33 C
HHF1_C_F1	tccggtagaggtaaaggtggtaaagg	Length = 26 nt ; Tm = 58.89 C
HHF1_C_R1	CCAGCACCAGCACCTGCTCCaccaccgaaaccgtataaggttctacc	Length = 47 nt ; Tm = 59.73 C
HHF1_C_F2	CGTTATGGGTATGGACGAATTGTACAAGtaatttagctaattctaagaaaacggtaacaa	Length = 60 nt ; Tm = 56.02 C
HHF1_C_R2	tttttttcttcattccgtaactcttctacc	Length = 30 nt ; Tm = 58.18 C
HHF1_C_Fc	ctctatagtactaaagcaacaaacaaaaacaagc	Length = 34 nt ; Tm = 58.50 C
HHT1_C_F1	ccatctaccggtggtgttaagaagc	Length = 25 nt ; Tm = 58.91 C
HHT1_C_R1	CCAGCACCAGCACCTGCTCCtgatctttcacctcttaatcttctagccaac	Length = 51 nt ; Tm = 59.87 C
HHT1_C_F2	CGTTATGGGTATGGACGAATTGTACAAGtagtttgttgattgtcatcagttttagtaaaa	Length = 60 nt ; Tm = 55.93 C
HHT1_C_R2	tgcggcttcaagttgtttaatatgtagc	Length = 28 nt ; Tm = 59.86 C
HHT1_C_Fc	ctaaggctgccagaaaatccgc	Length = 22 nt ; Tm = 58.88 C
IPP1_C_F1	gtctgttgagggctactaacgaatgg	Length = 26 nt ; Tm = 58.33 C
IPP1_C_R1	CCAGCACCAGCACCTGCTCCaacagaaccggagatgaagaaccac	Length = 45 nt ; Tm = 58.51 C
IPP1_C_F2	CGTTATGGGTATGGACGAATTGTACAAGtaaaatattttgaattgaaaatgagacaccta	Length = 60 nt ; Tm = 56.78 C
IPP1_C_R2	aggatatcaagttggctagaagattaagagg	Length = 31 nt ; Tm = 58.56 C
IPP1_C_Fc	ccccaaaattgaacgacattgagg	Length = 24 nt ; Tm = 60.21 C
YBR012W-B_C_F1	agaaatacacgcaataagtgaatctgtcc	Length = 29 nt ; Tm = 58.31 C
YBR012W-B_C_R1	CCAGCACCAGCACCTGCTCCatgaatccatttgtttgttaatagtttgaatg	Length = 52 nt ; Tm = 58.40 C
YBR012W-B_C_F2	CGTTATGGGTATGGACGAATTGTACAAGtagatctattacattatgggtggtatgttgga	Length = 60 nt ; Tm = 58.62 C
YBR012W-B_C_R2	ggattccattgttgataaaggctataatattagg	Length = 34 nt ; Tm = 60.12 C
YBR012W-B_C_Fc	caaggcttcattaacatgtacttcaactacg	Length = 31 nt ; Tm = 59.76 C
YBR012W-A_C_F1	cgctgaactgttcttagatatccatgc	Length = 27 nt ; Tm = 58.46 C
YBR012W-A_C_R1	CCAGCACCAGCACCTGCTCCgtaagtttctggcctaagatgaaggtcg	Length = 48 nt ; Tm = 59.84 C
YBR012W-A_C_F2	CGTTATGGGTATGGACGAATTGTACAAGtgaatctacagtaaatcatactaatcattctg	Length = 60 nt ; Tm = 53.84 C
YBR012W-A_C_R2	tggtaaagcatgctgtgatatctactgc	Length = 28 nt ; Tm = 58.83 C
YBR012W-A_C_Fc	tcaattaattatgagaggtctatctggcg	Length = 29 nt ; Tm = 58.39 C
YBR013C_C_F1	tacgcaaaagggtattgaagggg	Length = 23 nt ; Tm = 58.07 C
YBR013C_C_R1	CCAGCACCAGCACCTGCTCCgtaattcacagttaacaacagttgataaaaaatattc	Length = 57 nt ; Tm = 58.33 C
YBR013C_C_F2	CGTTATGGGTATGGACGAATTGTACAAGtgagatatatgtgggtaattagataattgttg	Length = 60 nt ; Tm = 55.28 C
YBR013C_C_R2	tgggtggtatgttggaataaaaatcc	Length = 26 nt ; Tm = 58.08 C
YBR013C_C_Fc	cctaggtgcatttctgttgggtagc	Length = 25 nt ; Tm = 59.03 C
GRX7_C_F1	tgtatttagcaagactggctgccc	Length = 24 nt ; Tm = 58.43 C
GRX7_C_R1	CCAGCACCAGCACCTGCTCCggcactctcagattgcgaattagc	Length = 44 nt ; Tm = 58.16 C
GRX7_C_F2	CGTTATGGGTATGGACGAATTGTACAAGtagatcagattataaactgagagttattcttc	Length = 60 nt ; Tm = 52.25 C
GRX7_C_R2	tggagatcatcggttcaaatccg	Length = 23 nt ; Tm = 59.58 C
GRX7_C_Fc	cagaatacaacaaaataatggaacagtcacc	Length = 31 nt ; Tm = 59.42 C
MNN2_C_F1	tttttcgacaacgaggacttaaatgc	Length = 26 nt ; Tm = 58.77 C
MNN2_C_R1	CCAGCACCAGCACCTGCTCCtttaccggcaatcgccttatcatg	Length = 44 nt ; Tm = 60.74 C
MNN2_C_F2	CGTTATGGGTATGGACGAATTGTACAAGtaatatgcaacgggtcggactatagtttgg	Length = 58 nt ; Tm = 62.85 C
MNN2_C_R2	catctctaattttcttcagttgttttgcg	Length = 29 nt ; Tm = 58.92 C
MNN2_C_Fc	aacaaatacggtggcactaaatcagc	Length = 26 nt ; Tm = 58.59 C
YBR016W_C_F1	ccgctcatcagaacaaaactcagg	Length = 24 nt ; Tm = 58.80 C
YBR016W_C_R1	CCAGCACCAGCACCTGCTCCgaatagcatatccatggtgcagcatat	Length = 47 nt ; Tm = 58.43 C
YBR016W_C_F2	CGTTATGGGTATGGACGAATTGTACAAGtaagagaacccgcaaaagtattcaagaatg	Length = 58 nt ; Tm = 61.02 C
YBR016W_C_R2	aatctccttcttacaacagttcaccagc	Length = 28 nt ; Tm = 58.44 C
YBR016W_C_Fc	cgtccctccaacccgccacc	Length = 20 nt ; Tm = 65.03 C
KAP104_C_F1	ttttcagttctggcgcatttgc	Length = 22 nt ; Tm = 58.85 C
KAP104_C_R1	CCAGCACCAGCACCTGCTCCgctggtgaactgttgtaagaaggagatttc	Length = 50 nt ; Tm = 60.82 C
KAP104_C_F2	CGTTATGGGTATGGACGAATTGTACAAGtaaaattttttttactgtatcctacgtgtttg	Length = 60 nt ; Tm = 56.62 C
KAP104_C_R2	ctggctgcatgtctggctgc	Length = 20 nt ; Tm = 58.92 C
KAP104_C_Fc	cggaaaaatggggctaacacacc	Length = 23 nt ; Tm = 60.22 C
GAL7_C_F1	tggtgaaggaggacctcgcc	Length = 20 nt ; Tm = 58.48 C
GAL7_C_R1	CCAGCACCAGCACCTGCTCCcagtctttgtagataatgaatctgaccatctaaat	Length = 55 nt ; Tm = 59.27 C
GAL7_C_F2	CGTTATGGGTATGGACGAATTGTACAAGtaaaaagaaagtggaatattcattcatatcat	Length = 60 nt ; Tm = 56.05 C
GAL7_C_R2	ggaatttctacgtaataaacttcaacagagcc	Length = 32 nt ; Tm = 60.26 C
GAL7_C_Fc	caaagaagaagcttgcctcaattagc	Length = 26 nt ; Tm = 58.10 C
GAL10_C_F1	ccagtttgattgttgttttgtggtgg	Length = 26 nt ; Tm = 60.21 C
GAL10_C_R1	CCAGCACCAGCACCTGCTCCggaaaatctgtagacaatcttggaccc	Length = 47 nt ; Tm = 58.42 C
GAL10_C_F2	CGTTATGGGTATGGACGAATTGTACAAGtgatttgccagcttactatccttcttg	Length = 55 nt ; Tm = 58.20 C
GAL10_C_R2	tccttatgattttttcactgaagcgc	Length = 26 nt ; Tm = 58.85 C
GAL10_C_Fc	cggtcttaggccccaaaaatcc	Length = 22 nt ; Tm = 59.51 C
GAL1_C_F1	gcaatttggtgccttgatgaacg	Length = 23 nt ; Tm = 60.13 C
GAL1_C_R1	CCAGCACCAGCACCTGCTCCtaattcatatagacagctgcccaatgc	Length = 47 nt ; Tm = 58.67 C
GAL1_C_F2	CGTTATGGGTATGGACGAATTGTACAAGtaagtatacttcttttttttactttgttcaga	Length = 60 nt ; Tm = 52.93 C
GAL1_C_R2	gataagacgtcaactgccccacg	Length = 23 nt ; Tm = 59.34 C
GAL1_C_Fc	cagcgagctttactgccgacg	Length = 21 nt ; Tm = 59.58 C
FUR4_C_F1	gcccggtttcatcgcggagg	Length = 20 nt ; Tm = 65.10 C
FUR4_C_R1	CCAGCACCAGCACCTGCTCCaatgaaagtcttttcgtgttcgtgttcg	Length = 48 nt ; Tm = 61.52 C
FUR4_C_F2	CGTTATGGGTATGGACGAATTGTACAAGtaagctctccatatctacatcactttctgca	Length = 59 nt ; Tm = 59.97 C
FUR4_C_R2	ggcttcaagttcgcatagcataacg	Length = 25 nt ; Tm = 59.99 C
FUR4_C_Fc	ctatgtggggtggctccttgc	Length = 21 nt ; Tm = 58.00 C
POA1_C_F1	gcaaatgcatattacttcccagttacg	Length = 27 nt ; Tm = 58.25 C
POA1_C_R1	CCAGCACCAGCACCTGCTCCcagctgatatactgtaaaactcatgtcgcc	Length = 50 nt ; Tm = 60.46 C
POA1_C_F2	CGTTATGGGTATGGACGAATTGTACAAGtaattgccttagccacgtaatatgtgc	Length = 55 nt ; Tm = 58.66 C
POA1_C_R2	tgatacgagaactattgcgggagg	Length = 24 nt ; Tm = 58.26 C
POA1_C_Fc	gattacgttgaagtatgcgaaaagtatgg	Length = 29 nt ; Tm = 58.65 C
CHS3_C_F1	gcaattattcttggtctgcccgg	Length = 23 nt ; Tm = 60.42 C
CHS3_C_R1	CCAGCACCAGCACCTGCTCCtgcaacgaaggagtcactttcctcc	Length = 45 nt ; Tm = 61.48 C
CHS3_C_F2	CGTTATGGGTATGGACGAATTGTACAAGtagacagtatgaaaatatttttactgtgatac	Length = 60 nt ; Tm = 51.68 C
CHS3_C_R2	cggccacatcaaatacccaatagg	Length = 24 nt ; Tm = 60.10 C
CHS3_C_Fc	ccatttgctttactatttatgtcattatttttgc	Length = 34 nt ; Tm = 60.01 C
SCO2_C_F1	agagtacttaagcgattttcacccagc	Length = 27 nt ; Tm = 58.57 C
SCO2_C_R1	CCAGCACCAGCACCTGCTCCattgaagataaaagagtaccatttttttgacc	Length = 52 nt ; Tm = 58.29 C
SCO2_C_F2	CGTTATGGGTATGGACGAATTGTACAAGtgagcaaaaaaaaaaagaaaaagacacagc	Length = 58 nt ; Tm = 61.22 C
SCO2_C_R2	agttgacttttctttatttggtttagttccc	Length = 31 nt ; Tm = 58.37 C
SCO2_C_Fc	gtgatcctgcaagagatacaccgg	Length = 24 nt ; Tm = 58.53 C
OLA1_C_F1	ctgccttgccaaagattatcactacc	Length = 26 nt ; Tm = 58.34 C
OLA1_C_R1	CCAGCACCAGCACCTGCTCCattcttaccagcaccagctctgaagtaaat	Length = 50 nt ; Tm = 60.18 C
OLA1_C_F2	CGTTATGGGTATGGACGAATTGTACAAGtgatttcgtgcactaaagttgacttttc	Length = 56 nt ; Tm = 58.16 C
OLA1_C_R2	gctaggataccgaacttatgggtcg	Length = 25 nt ; Tm = 58.19 C
OLA1_C_Fc	gatgctgaagaagaattgaagaaactgc	Length = 28 nt ; Tm = 59.01 C
ETR1_C_F1	aatgctttgatgctcacttatggagg	Length = 26 nt ; Tm = 58.71 C
ETR1_C_R1	CCAGCACCAGCACCTGCTCCccattctaaaacaaccatttttttcttcc	Length = 49 nt ; Tm = 58.83 C
ETR1_C_F2	CGTTATGGGTATGGACGAATTGTACAAGtaagggccttagcattgctcagagt	Length = 53 nt ; Tm = 58.63 C
ETR1_C_R2	gtcaagttgaagtagcgaataggactcc	Length = 28 nt ; Tm = 58.16 C
ETR1_C_Fc	ggaggtaaatccagtgcatcaatagc	Length = 26 nt ; Tm = 58.18 C
YPK3_C_F1	cctactaagtctaagaagaagaaatcagggg	Length = 31 nt ; Tm = 58.32 C
YPK3_C_R1	CCAGCACCAGCACCTGCTCCaaagtacttctccaaatagctaccacttgc	Length = 50 nt ; Tm = 58.30 C
YPK3_C_F2	CGTTATGGGTATGGACGAATTGTACAAGtgaattaaaagttagatagattaagagagaag	Length = 60 nt ; Tm = 52.04 C
YPK3_C_R2	actcgtgcgtcccttggagg	Length = 20 nt ; Tm = 58.56 C
YPK3_C_Fc	atactgggccaaaaccgggg	Length = 20 nt ; Tm = 59.33 C
CDS1_C_F1	tggaggctttttcgcatctgg	Length = 21 nt ; Tm = 58.74 C
CDS1_C_R1	CCAGCACCAGCACCTGCTCCagagtgattggtcaatgatttcttggtc	Length = 48 nt ; Tm = 58.84 C
CDS1_C_F2	CGTTATGGGTATGGACGAATTGTACAAGtgaatataaaaaagaccatataaaagtatata	Length = 60 nt ; Tm = 49.65 C
CDS1_C_R2	aatcttatcatagggcaccttccagg	Length = 26 nt ; Tm = 58.82 C
CDS1_C_Fc	gctacctttgcatcattatttgcgc	Length = 25 nt ; Tm = 59.86 C
RKM3_C_F1	cctcaacgtgggccttagctaacc	Length = 24 nt ; Tm = 60.91 C
RKM3_C_R1	CCAGCACCAGCACCTGCTCCggatagtctcttgagacatctatctaagatattatgc	Length = 57 nt ; Tm = 58.85 C
RKM3_C_F2	CGTTATGGGTATGGACGAATTGTACAAGtaaataatattgaatatgcacttttactatat	Length = 60 nt ; Tm = 49.66 C
RKM3_C_R2	ggagcggagaagacagctggc	Length = 21 nt ; Tm = 59.86 C
RKM3_C_Fc	gctttacatagactcaagtggcgagc	Length = 26 nt ; Tm = 58.68 C
RPL4A_C_F1	gttggaccaagtctggggttcc	Length = 22 nt ; Tm = 58.15 C
RPL4A_C_R1	CCAGCACCAGCACCTGCTCCatcgtgtttcaaagtttcggtgaaaac	Length = 47 nt ; Tm = 59.62 C
RPL4A_C_F2	CGTTATGGGTATGGACGAATTGTACAAGtaaacttattagtacattaaaaatattctttt	Length = 60 nt ; Tm = 48.88 C
RPL4A_C_R2	tctcctttctccctcagtaggttgc	Length = 25 nt ; Tm = 58.10 C
RPL4A_C_Fc	tggaccgaagctgctttcacc	Length = 21 nt ; Tm = 58.74 C
EDS1_C_F1	ccgtaatggaaatatggccaagg	Length = 23 nt ; Tm = 58.24 C
EDS1_C_R1	CCAGCACCAGCACCTGCTCCgttaaagaagcaacagcaacaaccca	Length = 46 nt ; Tm = 59.51 C
EDS1_C_F2	CGTTATGGGTATGGACGAATTGTACAAGtaatattcatgataacaaggtgaaaaatagca	Length = 60 nt ; Tm = 57.37 C
EDS1_C_R2	tgaaggtgaattggtttgctctcc	Length = 24 nt ; Tm = 58.20 C
EDS1_C_Fc	gctgccaatggtggaagaatgc	Length = 22 nt ; Tm = 60.21 C
HMT1_C_F1	cggccaagagacaagatatgattaatgg	Length = 28 nt ; Tm = 60.93 C
HMT1_C_R1	CCAGCACCAGCACCTGCTCCatgcattaaataagaaccttcgttttttctgc	Length = 52 nt ; Tm = 61.95 C
HMT1_C_F2	CGTTATGGGTATGGACGAATTGTACAAGtaagacttttgtttgctggagaaagaaaaaa	Length = 59 nt ; Tm = 60.25 C
HMT1_C_R2	gaaaaagtttgccgacataggttgg	Length = 25 nt ; Tm = 58.93 C
HMT1_C_Fc	aacaccacctcagacaaattgatcg	Length = 25 nt ; Tm = 58.03 C
PDX3_C_F1	gcaaaggcaggtgagagttgaagg	Length = 24 nt ; Tm = 60.07 C
PDX3_C_R1	CCAGCACCAGCACCTGCTCCtggggctagtctaacgactttccatgg	Length = 47 nt ; Tm = 63.13 C
PDX3_C_F2	CGTTATGGGTATGGACGAATTGTACAAGtgagggactgttaatgaaaaattcaatgtag	Length = 59 nt ; Tm = 59.23 C
PDX3_C_R2	ggctgtcttgctcattattttctttgg	Length = 27 nt ; Tm = 59.50 C
PDX3_C_Fc	cggcaatcgtattcttttggaagg	Length = 24 nt ; Tm = 59.70 C
CSG2_C_F1	cctcccgtgagtctgtggaatcc	Length = 23 nt ; Tm = 60.45 C
CSG2_C_R1	CCAGCACCAGCACCTGCTCCatggtggtatttaccttccccgag	Length = 44 nt ; Tm = 58.20 C
CSG2_C_F2	CGTTATGGGTATGGACGAATTGTACAAGtagtacggacaacatactttatatgactgatg	Length = 60 nt ; Tm = 56.01 C
CSG2_C_R2	ttttttgtattgtagaaatcgcgcg	Length = 25 nt ; Tm = 58.47 C
CSG2_C_Fc	gcacccacatggccctaatcg	Length = 21 nt ; Tm = 60.78 C
SCO1_C_F1	gtatttgagcgactttcatccctcc	Length = 25 nt ; Tm = 58.21 C
SCO1_C_R1	CCAGCACCAGCACCTGCTCCtttgaataagaaggagtaccatgcctcc	Length = 48 nt ; Tm = 59.98 C
SCO1_C_F2	CGTTATGGGTATGGACGAATTGTACAAGtaagattgtaaatatatgctactttcttcctt	Length = 60 nt ; Tm = 53.77 C
SCO1_C_R2	tgggccccacggagatttcc	Length = 20 nt ; Tm = 62.42 C
SCO1_C_Fc	atccagcaagagactcccctgc	Length = 22 nt ; Tm = 58.29 C
CHS2_C_F1	caagcggcaatgaaaaacaatcc	Length = 23 nt ; Tm = 59.34 C
CHS2_C_R1	CCAGCACCAGCACCTGCTCCgccctttttgtggaaaacatttgg	Length = 44 nt ; Tm = 59.49 C
CHS2_C_F2	CGTTATGGGTATGGACGAATTGTACAAGtaatgccagtatttttcagctaatttctcg	Length = 58 nt ; Tm = 59.52 C
CHS2_C_R2	aacaagagtttattctccttagtatgtatttgatagc	Length = 37 nt ; Tm = 58.58 C
CHS2_C_Fc	tggaaataaaaagtcgtttgaaagaacc	Length = 28 nt ; Tm = 58.31 C
ATP3_C_F1	aaccatctgaaaaaccgatctttaacg	Length = 27 nt ; Tm = 58.92 C
ATP3_C_R1	CCAGCACCAGCACCTGCTCCtcccaaagaggaagcaccagtaataata	Length = 48 nt ; Tm = 58.65 C
ATP3_C_F2	CGTTATGGGTATGGACGAATTGTACAAGtgataaaaaaatcaccctgcattgc	Length = 53 nt ; Tm = 58.13 C
ATP3_C_R2	tcattttcttggttcgtttcattgc	Length = 25 nt ; Tm = 58.21 C
ATP3_C_Fc	ccggcacttacccaaagatttcc	Length = 23 nt ; Tm = 59.56 C
FIG1_C_F1	caaactagcggttaataaatttctactgttgc	Length = 32 nt ; Tm = 59.46 C
FIG1_C_R1	CCAGCACCAGCACCTGCTCCaactttggaatgcaatgtagatgaatcc	Length = 48 nt ; Tm = 58.79 C
FIG1_C_F2	CGTTATGGGTATGGACGAATTGTACAAGtagttttatcctcaaataaacatataagtttt	Length = 60 nt ; Tm = 52.17 C
FIG1_C_R2	gcttttcaatttagtttacgactttaaggtcc	Length = 32 nt ; Tm = 59.69 C
FIG1_C_Fc	tcctaatgtttctatttattctgtatgtaactgtcc	Length = 36 nt ; Tm = 58.63 C
FAT1_C_F1	cctaaatatgaaggtagagctggttttgc	Length = 29 nt ; Tm = 59.13 C
FAT1_C_R1	CCAGCACCAGCACCTGCTCCtaatttaattgtttgtgcatcgatggc	Length = 47 nt ; Tm = 59.18 C
FAT1_C_F2	CGTTATGGGTATGGACGAATTGTACAAGtgatttgatgttcctgaattaggataaagtat	Length = 60 nt ; Tm = 57.59 C
FAT1_C_R2	agtgagaaggatgctctaatggaaagg	Length = 27 nt ; Tm = 58.46 C
FAT1_C_Fc	acggccagtaacaaagaacaatatgc	Length = 26 nt ; Tm = 58.59 C
CST26_C_F1	tgggctgaagagcatatttttagaagg	Length = 27 nt ; Tm = 59.20 C
CST26_C_R1	CCAGCACCAGCACCTGCTCCaaaaataaaacaataaagtttataaactaaccaaattatt	Length = 60 nt ; Tm = 57.46 C
CST26_C_F2	CGTTATGGGTATGGACGAATTGTACAAGtgaatttaaataatcctttccatatgttatta	Length = 60 nt ; Tm = 54.60 C
CST26_C_R2	aaatctaccgtcttatgctatgcccc	Length = 26 nt ; Tm = 58.88 C
CST26_C_Fc	ggtgtaaaacaggaggaatatggtgagc	Length = 28 nt ; Tm = 60.20 C
QDR3_C_F1	tggaacagccctctttggatatgc	Length = 24 nt ; Tm = 60.11 C
QDR3_C_R1	CCAGCACCAGCACCTGCTCCatcaattttgtcgtacaatttttgtaaatcg	Length = 51 nt ; Tm = 59.11 C
QDR3_C_F2	CGTTATGGGTATGGACGAATTGTACAAGtaatcatatcggttaataagacggaagcg	Length = 57 nt ; Tm = 59.91 C
QDR3_C_R2	acgacgacttttcgaactttatgagc	Length = 26 nt ; Tm = 58.17 C
QDR3_C_Fc	aaaaatgccactgggtaacgcc	Length = 22 nt ; Tm = 58.78 C
TCM62_C_F1	tccctactgaaggcaattccagg	Length = 23 nt ; Tm = 58.17 C
TCM62_C_R1	CCAGCACCAGCACCTGCTCCggctttgtgccgttcaggct	Length = 40 nt ; Tm = 58.75 C
TCM62_C_F2	CGTTATGGGTATGGACGAATTGTACAAGtagataaagcccttacatacttttaaatagtc	Length = 60 nt ; Tm = 53.54 C
TCM62_C_R2	tgttttcttttaaggatacaaggacacagc	Length = 30 nt ; Tm = 59.43 C
TCM62_C_Fc	aaggtttcatcccaggttacggc	Length = 23 nt ; Tm = 59.13 C
GIP1_C_F1	caaagatgaattcacagcatgatgagg	Length = 27 nt ; Tm = 59.73 C
GIP1_C_R1	CCAGCACCAGCACCTGCTCCaaaaacatcctcatcaagcgatataatttg	Length = 50 nt ; Tm = 59.20 C
GIP1_C_F2	CGTTATGGGTATGGACGAATTGTACAAGtgagcgaaaaaacaacacttaactgcc	Length = 55 nt ; Tm = 60.64 C
GIP1_C_R2	cgccgcttataatcctattccagc	Length = 24 nt ; Tm = 59.10 C
GIP1_C_Fc	caaagtggttattcgactactgaaatgagg	Length = 30 nt ; Tm = 59.69 C
ZTA1_C_F1	ggatacctttgaaatcagcttagccg	Length = 26 nt ; Tm = 59.47 C
ZTA1_C_R1	CCAGCACCAGCACCTGCTCCttgtggtatttcaagaactagcttaccaacag	Length = 52 nt ; Tm = 60.39 C
ZTA1_C_F2	CGTTATGGGTATGGACGAATTGTACAAGtagaatcatatattgatttatcgtaataattt	Length = 60 nt ; Tm = 51.01 C
ZTA1_C_R2	ggcaaggaggaagaaaatagctatgc	Length = 26 nt ; Tm = 58.88 C
ZTA1_C_Fc	gttgatgctagttttgactcggtcg	Length = 25 nt ; Tm = 58.02 C
FMP23_C_F1	ggaagattctaactacattgaaaagcattataagg	Length = 35 nt ; Tm = 59.87 C
FMP23_C_R1	CCAGCACCAGCACCTGCTCCttctttctgcattttgtcaaatacttctttgg	Length = 52 nt ; Tm = 61.87 C
FMP23_C_F2	CGTTATGGGTATGGACGAATTGTACAAGtgaagaaagctataaaaaatttgaattatact	Length = 60 nt ; Tm = 53.89 C
FMP23_C_R2	ggaaccaggcggactctagcg	Length = 21 nt ; Tm = 59.64 C
FMP23_C_Fc	gcatcacacttcaaaacctccagtcc	Length = 26 nt ; Tm = 60.84 C
RPS11B_C_F1	ccccaaagaccgctattgaagg	Length = 22 nt ; Tm = 58.51 C
RPS11B_C_R1	CCAGCACCAGCACCTGCTCCaaatttagcaaattgcttgttggcc	Length = 45 nt ; Tm = 58.67 C
RPS11B_C_F2	CGTTATGGGTATGGACGAATTGTACAAGtaaagaaataaaattaacaagatgatataata	Length = 60 nt ; Tm = 49.74 C
RPS11B_C_R2	tggaaggactggccaagcgc	Length = 20 nt ; Tm = 61.81 C
RPS11B_C_Fc	agatggtataagaatgccggtttgg	Length = 25 nt ; Tm = 58.38 C
REB1_C_F1	agatcacgtattcaatgtcgttataaatgg	Length = 30 nt ; Tm = 58.09 C
REB1_C_R1	CCAGCACCAGCACCTGCTCCattttctgttttcattgaaatattggagct	Length = 50 nt ; Tm = 58.32 C
REB1_C_F2	CGTTATGGGTATGGACGAATTGTACAAGtaattccggaaaatataattggtgaaagc	Length = 57 nt ; Tm = 59.09 C
REB1_C_R2	cgcgcttggccagtccttcc	Length = 20 nt ; Tm = 63.46 C
REB1_C_Fc	tgtcagtgagcgtatgggcgg	Length = 21 nt ; Tm = 60.37 C
REG2_C_F1	acgactgccgctgccactgc	Length = 20 nt ; Tm = 62.98 C
REG2_C_R1	CCAGCACCAGCACCTGCTCCtaggagcaggttgggtatactggtgtc	Length = 47 nt ; Tm = 59.60 C
REG2_C_F2	CGTTATGGGTATGGACGAATTGTACAAGtaaattttacgtaaactttcaatacattgaaa	Length = 60 nt ; Tm = 55.40 C
REG2_C_R2	gctataaatattctaattcagcagcaacacg	Length = 31 nt ; Tm = 59.22 C
REG2_C_Fc	tgattataacagcgtttacgtcgcg	Length = 25 nt ; Tm = 59.18 C
RFS1_C_F1	gggcaaagggttctctccatgg	Length = 22 nt ; Tm = 60.40 C
RFS1_C_R1	CCAGCACCAGCACCTGCTCCcaaatctttgatacggtcgtaaaaggc	Length = 47 nt ; Tm = 59.33 C
RFS1_C_F2	CGTTATGGGTATGGACGAATTGTACAAGtaaaaccgtatatatctttacataagtacgat	Length = 60 nt ; Tm = 52.62 C
RFS1_C_R2	ggtgtggctaaaaacgagtaaaaaagc	Length = 27 nt ; Tm = 58.82 C
RFS1_C_Fc	tgggactcgaatactggtgggc	Length = 22 nt ; Tm = 59.61 C
YBR053C_C_F1	cagatggaagtgcaatttggtttagc	Length = 26 nt ; Tm = 59.05 C
YBR053C_C_R1	CCAGCACCAGCACCTGCTCCgtggagaggttgtcgctttgtagattcc	Length = 48 nt ; Tm = 62.19 C
YBR053C_C_F2	CGTTATGGGTATGGACGAATTGTACAAGtaggtgtatatacatatgtttatatatatgca	Length = 60 nt ; Tm = 49.31 C
YBR053C_C_R2	ggcgtagtatgtgcttataatagtgagtagtatgc	Length = 35 nt ; Tm = 59.70 C
YBR053C_C_Fc	tgctaaaacgtgacgagttaattgacg	Length = 27 nt ; Tm = 59.55 C
YRO2_C_F1	cattttctatggtattattgatttgttgatcc	Length = 32 nt ; Tm = 58.03 C
YRO2_C_R1	CCAGCACCAGCACCTGCTCCctcagagtcggtggctacatcctcc	Length = 45 nt ; Tm = 61.06 C
YRO2_C_F2	CGTTATGGGTATGGACGAATTGTACAAGtaaatgctttgatctgctgatgtagca	Length = 55 nt ; Tm = 58.23 C
YRO2_C_R2	agtgcttcataggtattaagacaacaaatgg	Length = 31 nt ; Tm = 58.66 C
YRO2_C_Fc	ggtaacgttttgcaaccagattctgc	Length = 26 nt ; Tm = 60.82 C
PRP6_C_F1	tttaagaaggacacaaaacgatcatcg	Length = 27 nt ; Tm = 58.67 C
PRP6_C_R1	CCAGCACCAGCACCTGCTCCtttgtcattcatcaagcgcaataaaatc	Length = 48 nt ; Tm = 60.36 C
PRP6_C_F2	CGTTATGGGTATGGACGAATTGTACAAGtaaagtaattctatcttgcgttgttttctact	Length = 60 nt ; Tm = 55.97 C
PRP6_C_R2	tggattgtagcgaccaaaggcc	Length = 22 nt ; Tm = 59.75 C
PRP6_C_Fc	gagcaaatcaagctgtttaagcatgg	Length = 26 nt ; Tm = 59.28 C
YBR056W_C_F1	ggaaatttaccaaaacgtcctcacg	Length = 25 nt ; Tm = 58.81 C
YBR056W_C_R1	CCAGCACCAGCACCTGCTCCatacttattaaactcatctaacccacgttggtag	Length = 54 nt ; Tm = 59.17 C
YBR056W_C_F2	CGTTATGGGTATGGACGAATTGTACAAGtaagaaatatacaaacacatatatactaacta	Length = 60 nt ; Tm = 46.81 C
YBR056W_C_R2	actctcaaatgcttaaagatcgccc	Length = 25 nt ; Tm = 58.08 C
YBR056W_C_Fc	ggggcttagctcccatgatgc	Length = 21 nt ; Tm = 59.33 C
YBR056W-A_C_F1	gcctcgaaaaatgcttgttcagc	Length = 23 nt ; Tm = 58.92 C
YBR056W-A_C_R1	CCAGCACCAGCACCTGCTCCcatgccgccagcgcagctac	Length = 40 nt ; Tm = 63.32 C
YBR056W-A_C_F2	CGTTATGGGTATGGACGAATTGTACAAGtaagctgtggtttgccttgtaagctg	Length = 54 nt ; Tm = 59.74 C
YBR056W-A_C_R2	tgatgttctccattttttgctggc	Length = 24 nt ; Tm = 59.01 C
YBR056W-A_C_Fc	gatccgttatagtgccgcaaagc	Length = 23 nt ; Tm = 58.72 C
MUM2_C_F1	gcaaaggaaaaggagttagcagagacg	Length = 27 nt ; Tm = 60.81 C
MUM2_C_R1	CCAGCACCAGCACCTGCTCCattagcaacgtcctcctttgaagactcc	Length = 48 nt ; Tm = 61.17 C
MUM2_C_F2	CGTTATGGGTATGGACGAATTGTACAAGtgaaagaggtttactcattatcgagaacatat	Length = 60 nt ; Tm = 57.77 C
MUM2_C_R2	ttgccttgatgcttctaaaaaaatatatacg	Length = 31 nt ; Tm = 58.79 C
MUM2_C_Fc	gatattcagaaaactgtcatcgtcactgc	Length = 29 nt ; Tm = 59.43 C
UBP14_C_F1	cggagatgttaatcgtagtgttgaatgg	Length = 28 nt ; Tm = 59.91 C
UBP14_C_R1	CCAGCACCAGCACCTGCTCCgcatcttgtatagaaataaatataaccattttttttc	Length = 57 nt ; Tm = 58.59 C
UBP14_C_F2	CGTTATGGGTATGGACGAATTGTACAAGtaaaagaacgtttacacacacacacacacac	Length = 59 nt ; Tm = 60.29 C
UBP14_C_R2	atcaaaagatcaagtaccaagccagc	Length = 26 nt ; Tm = 58.01 C
UBP14_C_Fc	ggactaaatcccaacttatgtcgtaaagc	Length = 29 nt ; Tm = 58.94 C
TSC3_C_F1	gcggttaagtgaagagtaatagtgctcg	Length = 28 nt ; Tm = 59.02 C
TSC3_C_R1	CCAGCACCAGCACCTGCTCCaaggaagcaatactttagtataccgaagaaactc	Length = 54 nt ; Tm = 59.74 C
TSC3_C_F2	CGTTATGGGTATGGACGAATTGTACAAGtgaatgattatttatatccttattcggttaat	Length = 60 nt ; Tm = 55.45 C
TSC3_C_R2	tctgaatgtgagaaagacttcgggc	Length = 25 nt ; Tm = 59.60 C
TSC3_C_Fc	gagatgacgtttactcctgacgcg	Length = 24 nt ; Tm = 58.83 C
AKL1_C_F1	aagcgccacagtactggtcacg	Length = 22 nt ; Tm = 58.76 C
AKL1_C_R1	CCAGCACCAGCACCTGCTCCtttctcgcttctaaagactgagaaaaaagatc	Length = 52 nt ; Tm = 60.42 C
AKL1_C_F2	CGTTATGGGTATGGACGAATTGTACAAGtgattcgataaatagagcacatataaaatcat	Length = 60 nt ; Tm = 56.73 C
AKL1_C_R2	gcttttatgttgtgtcatttcttcccc	Length = 27 nt ; Tm = 59.18 C
AKL1_C_Fc	tcacctcatgcttccaccgc	Length = 20 nt ; Tm = 58.07 C
ORC2_C_F1	ggtgctgaaggtgcgaaatacg	Length = 22 nt ; Tm = 58.27 C
ORC2_C_R1	CCAGCACCAGCACCTGCTCCtagagtatttaaaacggttttcagaagtttttc	Length = 53 nt ; Tm = 58.01 C
ORC2_C_F2	CGTTATGGGTATGGACGAATTGTACAAGtaaatgtatacatatcacgaacaattgtaata	Length = 60 nt ; Tm = 53.06 C
ORC2_C_R2	gcaccgattctgattcaacaatgc	Length = 24 nt ; Tm = 59.33 C
ORC2_C_Fc	caagatgtgatgaagatgggtaaaagc	Length = 27 nt ; Tm = 58.21 C
TRM7_C_F1	ggctataacccaccatccaattgg	Length = 24 nt ; Tm = 59.23 C
TRM7_C_R1	CCAGCACCAGCACCTGCTCCaactgatctagtgagtttcccgctcc	Length = 46 nt ; Tm = 59.15 C
TRM7_C_F2	CGTTATGGGTATGGACGAATTGTACAAGtgattgcaatattactacctctaatcaaacaa	Length = 60 nt ; Tm = 57.44 C
TRM7_C_R2	ttttgggttgtaatattgacagattcacc	Length = 29 nt ; Tm = 58.66 C
TRM7_C_Fc	cgcaaagccaagatcatcaagagg	Length = 24 nt ; Tm = 60.79 C
YBR062C_C_F1	ggataaaggcaagagtgcgggc	Length = 22 nt ; Tm = 60.66 C
YBR062C_C_R1	CCAGCACCAGCACCTGCTCCaccgtacataccccaatcttcttccag	Length = 47 nt ; Tm = 60.48 C
YBR062C_C_F2	CGTTATGGGTATGGACGAATTGTACAAGtaatatctttcttttatattatataaagacac	Length = 60 nt ; Tm = 47.30 C
YBR062C_C_R2	gccctatagccctgctcttttgc	Length = 23 nt ; Tm = 59.28 C
YBR062C_C_Fc	tgcacattcagattcaacactacttttacg	Length = 30 nt ; Tm = 59.81 C
YBR063C_C_F1	tgattataaaaagccaatttggtgacg	Length = 27 nt ; Tm = 58.52 C
YBR063C_C_R1	CCAGCACCAGCACCTGCTCCtgaatagttagagtaccacagtagaatcgaagttgc	Length = 56 nt ; Tm = 62.34 C
YBR063C_C_F2	CGTTATGGGTATGGACGAATTGTACAAGtagataaagtttatttgatacataatccggaa	Length = 60 nt ; Tm = 56.17 C
YBR063C_C_R2	ttaggagtggcaaaactggtattataacg	Length = 29 nt ; Tm = 58.32 C
YBR063C_C_Fc	tgagtagagaaattcgtgatatctgtaaatcg	Length = 32 nt ; Tm = 58.81 C
ECM2_C_F1	atctagtgaattgggggagcgg	Length = 22 nt ; Tm = 58.00 C
ECM2_C_R1	CCAGCACCAGCACCTGCTCCtattgttaacttgttagcgcgaggtttcg	Length = 49 nt ; Tm = 62.41 C
ECM2_C_F2	CGTTATGGGTATGGACGAATTGTACAAGtagatgaaacgtaagaaaaatcatgggttg	Length = 58 nt ; Tm = 59.84 C
ECM2_C_R2	aaatcagtcaatatatcatgtacctatggaacc	Length = 33 nt ; Tm = 58.59 C
ECM2_C_Fc	caaggcgaagtgtggtggcc	Length = 20 nt ; Tm = 59.85 C
NRG2_C_F1	cggtaacggtaaatcagatccatatagc	Length = 28 nt ; Tm = 58.48 C
NRG2_C_R1	CCAGCACCAGCACCTGCTCCactgctagcctccctcctcttcc	Length = 43 nt ; Tm = 58.11 C
NRG2_C_F2	CGTTATGGGTATGGACGAATTGTACAAGtgatgtgagtgagctcagccaaaaac	Length = 54 nt ; Tm = 60.44 C
NRG2_C_R2	caaaagcccttccatcatcattacc	Length = 25 nt ; Tm = 58.74 C
NRG2_C_Fc	acgtcaccgatactgccattgc	Length = 22 nt ; Tm = 58.45 C
TIP1_C_F1	tccgtttccccagcttcttcc	Length = 21 nt ; Tm = 58.98 C
TIP1_C_R1	CCAGCACCAGCACCTGCTCCtaacaataaagcagctgcacctgcaac	Length = 47 nt ; Tm = 61.46 C
TIP1_C_F2	CGTTATGGGTATGGACGAATTGTACAAGtaaaagggaaccttttacaacaaatatttga	Length = 59 nt ; Tm = 58.26 C
TIP1_C_R2	cgttggcgatgcccatatttagc	Length = 23 nt ; Tm = 61.18 C
TIP1_C_Fc	ctgaaatcgctgctgctcttgc	Length = 22 nt ; Tm = 58.85 C
BAP2_C_F1	cagggatttggggttccatatacg	Length = 24 nt ; Tm = 59.23 C
BAP2_C_R1	CCAGCACCAGCACCTGCTCCacaccagaaatgataagcttttctcatca	Length = 49 nt ; Tm = 58.75 C
BAP2_C_F2	CGTTATGGGTATGGACGAATTGTACAAGtaaacttaactacaccactcaggtctggacac	Length = 60 nt ; Tm = 60.33 C
BAP2_C_R2	aagggataggcaagaataggaacgg	Length = 25 nt ; Tm = 58.92 C
BAP2_C_Fc	tctagacgagttgggatacaaggcc	Length = 25 nt ; Tm = 58.66 C
TAT1_C_F1	gttctgggtagccatcgcacc	Length = 21 nt ; Tm = 58.00 C
TAT1_C_R1	CCAGCACCAGCACCTGCTCCgcaccagaaattggtcatcctcttaaaa	Length = 48 nt ; Tm = 60.66 C
TAT1_C_F2	CGTTATGGGTATGGACGAATTGTACAAGtaacagcaattccattcattttccg	Length = 53 nt ; Tm = 58.13 C
TAT1_C_R2	ttctttttttgcgcgttatattctgc	Length = 26 nt ; Tm = 58.94 C
TAT1_C_Fc	ttaattgcaatcttcttccttgtgtgc	Length = 27 nt ; Tm = 58.78 C
ALG14_C_F1	tgtaaagaccatcattggaacgttgg	Length = 26 nt ; Tm = 59.85 C
ALG14_C_R1	CCAGCACCAGCACCTGCTCCaacaaggatgccgaaccacttgg	Length = 43 nt ; Tm = 60.82 C
ALG14_C_F2	CGTTATGGGTATGGACGAATTGTACAAGtaagtaaaccatttatgtaggatagtaaaact	Length = 60 nt ; Tm = 52.08 C
ALG14_C_R2	caaaaatctctaagaccggtgtcgc	Length = 25 nt ; Tm = 59.12 C
ALG14_C_Fc	agctagggaagttaaagcgactctcc	Length = 26 nt ; Tm = 58.03 C
YBR071W_C_F1	ccaacgcagtcaacgaggagc	Length = 21 nt ; Tm = 59.27 C
YBR071W_C_R1	CCAGCACCAGCACCTGCTCCaaaaaagtccaacgatgtccttctactgg	Length = 49 nt ; Tm = 60.98 C
YBR071W_C_F2	CGTTATGGGTATGGACGAATTGTACAAGtaatataacctaccataggacacactttgttg	Length = 60 nt ; Tm = 56.94 C
YBR071W_C_R2	tgttttcaaggagccaaattgcc	Length = 23 nt ; Tm = 59.00 C
YBR071W_C_Fc	gaaaagctgcggatggctcc	Length = 20 nt ; Tm = 58.33 C
HSP26_C_F1	ttcctggtgtcaaaagcaagaagg	Length = 24 nt ; Tm = 58.37 C
HSP26_C_R1	CCAGCACCAGCACCTGCTCCgttaccccacgattcttgagaagaaacc	Length = 48 nt ; Tm = 61.24 C
HSP26_C_F2	CGTTATGGGTATGGACGAATTGTACAAGtaaagtgacctggctctatagtgttgtcc	Length = 57 nt ; Tm = 58.41 C
HSP26_C_R2	cccagaagtagaagtaggcaagacatcc	Length = 28 nt ; Tm = 59.83 C
HSP26_C_Fc	gatattttggaccatgacaacaactacg	Length = 28 nt ; Tm = 58.00 C
YBR072C-A_C_F1	ccgagctgttttttacctcctgtagg	Length = 26 nt ; Tm = 59.51 C
YBR072C-A_C_R1	CCAGCACCAGCACCTGCTCCagttttaacgaaggaatctaacctcgttc	Length = 49 nt ; Tm = 58.14 C
YBR072C-A_C_F2	CGTTATGGGTATGGACGAATTGTACAAGtagtcaaaaataacggtcatatatcgaagcc	Length = 59 nt ; Tm = 60.12 C
YBR072C-A_C_R2	tgcagacaacattaaagcagactacgc	Length = 27 nt ; Tm = 59.76 C
YBR072C-A_C_Fc	ggcttgttctcatatttcggtatctgc	Length = 27 nt ; Tm = 59.38 C
RDH54_C_F1	gatggtttaggtgaggaaattgaatatcc	Length = 29 nt ; Tm = 58.64 C
RDH54_C_R1	CCAGCACCAGCACCTGCTCCttgttctctgagacatatctcgccg	Length = 45 nt ; Tm = 58.49 C
RDH54_C_F2	CGTTATGGGTATGGACGAATTGTACAAGtgacgccaaatatggacacttatatactaaat	Length = 60 nt ; Tm = 58.19 C
RDH54_C_R2	tgatcaaagatatagagtaacgtaataatcgaatagg	Length = 37 nt ; Tm = 59.51 C
RDH54_C_Fc	tgagccaaaaatttctaggtgactcg	Length = 26 nt ; Tm = 58.84 C
YBR074W_C_F1	tggcataaacgaactgcaattgc	Length = 23 nt ; Tm = 58.67 C
YBR074W_C_R1	CCAGCACCAGCACCTGCTCCtaaaattatagcatccttgacaataactaatcctttc	Length = 57 nt ; Tm = 60.25 C
YBR074W_C_F2	CGTTATGGGTATGGACGAATTGTACAAGtaattctaattagttttaaatgtaaattttta	Length = 60 nt ; Tm = 49.58 C
YBR074W_C_R2	cttgcagcagtgtagaacttatctgacg	Length = 28 nt ; Tm = 58.78 C
YBR074W_C_Fc	ccacagaaagctaatatcacgaagacg	Length = 27 nt ; Tm = 58.50 C
ECM8_C_F1	catcattccctctcctttggcc	Length = 22 nt ; Tm = 58.39 C
ECM8_C_R1	CCAGCACCAGCACCTGCTCCattgctttttgttataacttggacatataaacatttc	Length = 57 nt ; Tm = 60.65 C
ECM8_C_F2	CGTTATGGGTATGGACGAATTGTACAAGtgattgtgtacgcaagatattaaaaataaatg	Length = 60 nt ; Tm = 57.68 C
ECM8_C_R2	atcttcctctcctttttttccccc	Length = 24 nt ; Tm = 58.10 C
ECM8_C_Fc	ttcgagtctaagctgttaaaaatccagg	Length = 28 nt ; Tm = 58.60 C
SLM4_C_F1	cgaaaaattccataaacgaaataaactcg	Length = 29 nt ; Tm = 59.57 C
SLM4_C_R1	CCAGCACCAGCACCTGCTCCacctagcttgtagccaaacaaatcagtc	Length = 48 nt ; Tm = 58.51 C
SLM4_C_F2	CGTTATGGGTATGGACGAATTGTACAAGtgatgggtttaacaatatgtatcgaggc	Length = 56 nt ; Tm = 59.39 C
SLM4_C_R2	ctgtcatgtagggccctctgagc	Length = 23 nt ; Tm = 58.72 C
SLM4_C_Fc	gtcctatgcgacgtcaaacaacg	Length = 23 nt ; Tm = 58.20 C
ECM33_C_F1	actcttcttccagtaacttctcctgtaacg	Length = 30 nt ; Tm = 58.33 C
ECM33_C_R1	CCAGCACCAGCACCTGCTCCtagtaaggcaacgccaacagcagc	Length = 44 nt ; Tm = 61.30 C
ECM33_C_F2	CGTTATGGGTATGGACGAATTGTACAAGtaagattaaagcaacaatttgtgtttctatta	Length = 60 nt ; Tm = 55.50 C
ECM33_C_R2	ttatttcatttacttattttttttttttctttactcc	Length = 37 nt ; Tm = 58.02 C
ECM33_C_Fc	ttctttgaagtctgttagaggtggtgc	Length = 27 nt ; Tm = 58.15 C
RPG1_C_F1	gctgctgccaagaaatcaactcc	Length = 23 nt ; Tm = 58.88 C
RPG1_C_R1	CCAGCACCAGCACCTGCTCCcctgccccccttggccaatc	Length = 40 nt ; Tm = 64.01 C
RPG1_C_F2	CGTTATGGGTATGGACGAATTGTACAAGtaacagacaacgcaaaatgatctacttaattt	Length = 60 nt ; Tm = 58.47 C
RPG1_C_R2	ctaatataatgaaatttgtctaagtaacataaaaaaaagg	Length = 40 nt ; Tm = 58.49 C
RPG1_C_Fc	ggctacccgtaaacaaagagaaatcg	Length = 26 nt ; Tm = 59.40 C
SEC18_C_F1	aaacccccacaagaccgtcg	Length = 20 nt ; Tm = 58.20 C
SEC18_C_R1	CCAGCACCAGCACCTGCTCCtgcggattgggtcatcaactcaac	Length = 44 nt ; Tm = 61.61 C
SEC18_C_F2	CGTTATGGGTATGGACGAATTGTACAAGtaattatttcaaatttttcatgtccttgtatt	Length = 60 nt ; Tm = 56.09 C
SEC18_C_R2	tgggcgtttgtatggtttattttgg	Length = 25 nt ; Tm = 59.74 C
SEC18_C_Fc	tgcctatattgataacactttcagagatgc	Length = 30 nt ; Tm = 58.44 C
SPT7_C_F1	tgcaaatgataaaacctcaatgacttcc	Length = 28 nt ; Tm = 59.58 C
SPT7_C_R1	CCAGCACCAGCACCTGCTCCttgattaaggcgaggaaggctcaag	Length = 45 nt ; Tm = 60.76 C
SPT7_C_F2	CGTTATGGGTATGGACGAATTGTACAAGtaatgagcgcgctaaatagttgaatatttta	Length = 59 nt ; Tm = 59.23 C
SPT7_C_R2	ttgagagaaacaacggtagtacttaaaggc	Length = 30 nt ; Tm = 58.93 C
SPT7_C_Fc	ccaaggcctatatagcaaagcaaagc	Length = 26 nt ; Tm = 59.61 C
UBC4_C_F1	gattccccatatgccggcgg	Length = 20 nt ; Tm = 62.68 C
UBC4_C_R1	CCAGCACCAGCACCTGCTCCtacagcgtatttctttgtccattctctgg	Length = 49 nt ; Tm = 60.80 C
UBC4_C_F2	CGTTATGGGTATGGACGAATTGTACAAGtaaacagaagtccttactcagctgaaaaagag	Length = 60 nt ; Tm = 59.51 C
UBC4_C_R2	atatacccgcgcttgcgtgc	Length = 20 nt ; Tm = 59.52 C
UBC4_C_Fc	agcatccatcatgggacctgc	Length = 21 nt ; Tm = 58.25 C
TEC1_C_F1	cggttcagagtacgaatcggagg	Length = 23 nt ; Tm = 58.64 C
TEC1_C_R1	CCAGCACCAGCACCTGCTCCataaaagttcccatgcgattggttgg	Length = 46 nt ; Tm = 61.82 C
TEC1_C_F2	CGTTATGGGTATGGACGAATTGTACAAGtaaatgtctacatacatacatacatctcgtac	Length = 60 nt ; Tm = 52.57 C
TEC1_C_R2	cgctgcaacattatttcggagg	Length = 22 nt ; Tm = 58.28 C
TEC1_C_Fc	ccgcatacaagaacatgaaagtaatcc	Length = 27 nt ; Tm = 58.18 C
MIS1_C_F1	aatgtatggtggggcaaaaatcg	Length = 23 nt ; Tm = 58.55 C
MIS1_C_R1	CCAGCACCAGCACCTGCTCCaaatagaccttcaatttcaccgtcgtcg	Length = 48 nt ; Tm = 62.30 C
MIS1_C_F2	CGTTATGGGTATGGACGAATTGTACAAGtaaatagtttggcagactcctaatggcatc	Length = 58 nt ; Tm = 60.93 C
MIS1_C_R2	gctgatgctcaacgtgaaaaggc	Length = 23 nt ; Tm = 59.70 C
MIS1_C_Fc	cgaggacaagcttaccagcatcg	Length = 23 nt ; Tm = 59.71 C
RPL19A_C_F1	cgtttaccatcccaagttgtctgg	Length = 24 nt ; Tm = 58.37 C
RPL19A_C_R1	CCAGCACCAGCACCTGCTCCagcgtcttccttcaataaagcatctctc	Length = 48 nt ; Tm = 59.72 C
RPL19A_C_F2	CGTTATGGGTATGGACGAATTGTACAAGtaaattttctttaattaatttatcttaatata	Length = 60 nt ; Tm = 47.63 C
RPL19A_C_R2	tggctgcagaaattcaaaccatacc	Length = 25 nt ; Tm = 60.04 C
RPL19A_C_Fc	cgtcacagtggttacggtaagagaaagg	Length = 28 nt ; Tm = 61.16 C
AAC3_C_F1	tctcaagccactggtgctaactgg	Length = 24 nt ; Tm = 59.29 C
AAC3_C_R1	CCAGCACCAGCACCTGCTCCtttgaattttttaccgaacaatatcatttgc	Length = 51 nt ; Tm = 60.61 C
AAC3_C_F2	CGTTATGGGTATGGACGAATTGTACAAGtgatcagttggatgaagaaaaaagtcatttt	Length = 59 nt ; Tm = 60.57 C
AAC3_C_R2	gggggaatgcacttaacaaagaacc	Length = 25 nt ; Tm = 59.83 C
AAC3_C_Fc	tcagtagtgggtatcgtggtttatagagg	Length = 29 nt ; Tm = 58.22 C
YBR085C-A_C_F1	tcattcgataggggctcaagttacc	Length = 25 nt ; Tm = 58.54 C
YBR085C-A_C_R1	CCAGCACCAGCACCTGCTCCagcctggccggccaaatcca	Length = 40 nt ; Tm = 65.10 C
YBR085C-A_C_F2	CGTTATGGGTATGGACGAATTGTACAAGtgaacgagtggctaaatatttgttcga	Length = 55 nt ; Tm = 59.09 C
YBR085C-A_C_R2	gaaaactcaactacaatgcgtccagg	Length = 26 nt ; Tm = 59.06 C
YBR085C-A_C_Fc	cagtttgtataagggaaagcggcg	Length = 24 nt ; Tm = 59.86 C
IST2_C_F1	ctgttgtcaacgcagctgttaacg	Length = 24 nt ; Tm = 58.56 C
IST2_C_R1	CCAGCACCAGCACCTGCTCCaagcttctttttcagcttatgcaatagc	Length = 48 nt ; Tm = 58.21 C
IST2_C_F2	CGTTATGGGTATGGACGAATTGTACAAGtaaaaaaaagctaggacgataacaaattttat	Length = 60 nt ; Tm = 56.81 C
IST2_C_R2	ccgcggttaatagaaaaacggc	Length = 22 nt ; Tm = 58.63 C
IST2_C_Fc	gccactaagactccactcattaaagatgc	Length = 29 nt ; Tm = 59.85 C
RFC5_C_F1	gcagtagccctataataaaaccagattgg	Length = 29 nt ; Tm = 58.95 C
RFC5_C_R1	CCAGCACCAGCACCTGCTCCatctagacagcacataacttttgctatgaacc	Length = 52 nt ; Tm = 59.76 C
RFC5_C_F2	CGTTATGGGTATGGACGAATTGTACAAGtaatgtaagatatgtcataaatactgtataag	Length = 60 nt ; Tm = 48.50 C
RFC5_C_R2	ttggacatcattaagggctcctcc	Length = 24 nt ; Tm = 59.20 C
RFC5_C_Fc	aatctatggcactgaacaacgaattagc	Length = 28 nt ; Tm = 59.06 C
POL30_C_F1	ccaccctgtcattgccatcttcc	Length = 23 nt ; Tm = 61.13 C
POL30_C_R1	CCAGCACCAGCACCTGCTCCttcttcgtcattaaatttaggagccaag	Length = 48 nt ; Tm = 58.50 C
POL30_C_F2	CGTTATGGGTATGGACGAATTGTACAAGtaaatgtaaattatctatatagttgtatacta	Length = 60 nt ; Tm = 44.84 C
POL30_C_R2	gttggatgtggaaaccctgaatacc	Length = 25 nt ; Tm = 58.49 C
POL30_C_Fc	ctctctgaaattgatggatatcgatgc	Length = 27 nt ; Tm = 58.24 C
NHP6B_C_F1	cttcctttgtttatcatagcgcacg	Length = 25 nt ; Tm = 58.12 C
NHP6B_C_R1	CCAGCACCAGCACCTGCTCCagcacgtgtagcattgtacaattcctttt	Length = 49 nt ; Tm = 60.38 C
NHP6B_C_F2	CGTTATGGGTATGGACGAATTGTACAAGtgatctaacaactcaatgttctctacctccc	Length = 59 nt ; Tm = 60.33 C
NHP6B_C_R2	caagtggaaagaaaggaaggctaaagc	Length = 27 nt ; Tm = 60.01 C
NHP6B_C_Fc	ggactgctgttctgtgcacccc	Length = 22 nt ; Tm = 60.28 C
YBR090C_C_F1	cggcatgctcaagttgtaagtcagg	Length = 25 nt ; Tm = 60.76 C
YBR090C_C_R1	CCAGCACCAGCACCTGCTCCcgtcaggattctcggaacggac	Length = 42 nt ; Tm = 59.37 C
YBR090C_C_F2	CGTTATGGGTATGGACGAATTGTACAAGtaacttttggccaagtaggcagaatattgg	Length = 58 nt ; Tm = 62.39 C
YBR090C_C_R2	aatcagcataagttgtgcgaaaaagg	Length = 26 nt ; Tm = 58.79 C
YBR090C_C_Fc	tcaggtgaaatgaaatagccgcc	Length = 23 nt ; Tm = 58.98 C
TIM12_C_F1	ggggcaaccaggaggtctcg	Length = 20 nt ; Tm = 60.17 C
TIM12_C_R1	CCAGCACCAGCACCTGCTCCttttttggaatcatcagctatttctttgg	Length = 49 nt ; Tm = 59.98 C
TIM12_C_F2	CGTTATGGGTATGGACGAATTGTACAAGtagctgtaaatatgaggactgtctgtgctg	Length = 58 nt ; Tm = 59.33 C
TIM12_C_R2	ctcgtccgctgggctcaccc	Length = 20 nt ; Tm = 63.45 C
TIM12_C_Fc	aagtgcaccaagaaaaggatgtcg	Length = 24 nt ; Tm = 58.27 C
PHO3_C_F1	ggcaacaccttccataagtcctgg	Length = 24 nt ; Tm = 59.59 C
PHO3_C_R1	CCAGCACCAGCACCTGCTCCttgttttaatagggtatcgttgtagtgagtagtattcc	Length = 58 nt ; Tm = 61.49 C
PHO3_C_F2	CGTTATGGGTATGGACGAATTGTACAAGtaaattgtataaataaataatattgcaaatat	Length = 60 nt ; Tm = 49.81 C
PHO3_C_R2	acatcgcatcgaattgcactcc	Length = 22 nt ; Tm = 58.51 C
PHO3_C_Fc	aaacaacttaactgccgaatacgttcc	Length = 27 nt ; Tm = 58.98 C
PHO5_C_F1	ggcaacactttccacagatcctgg	Length = 24 nt ; Tm = 60.49 C
PHO5_C_R1	CCAGCACCAGCACCTGCTCCttgtctcaatagactggcgttgtaatgag	Length = 49 nt ; Tm = 59.86 C
PHO5_C_F2	CGTTATGGGTATGGACGAATTGTACAAGtagttttgtataactaaataatattggaaact	Length = 60 nt ; Tm = 50.64 C
PHO5_C_R2	ttgacttccatccagcaaatttaagc	Length = 26 nt ; Tm = 58.73 C
PHO5_C_Fc	aaacaacttaactgccgaatacgttcc	Length = 27 nt ; Tm = 58.98 C
PBY1_C_F1	caaatccatagcataacgaacgacg	Length = 25 nt ; Tm = 58.59 C
PBY1_C_R1	CCAGCACCAGCACCTGCTCCccaaccgtttgaagtgtaatcaatgac	Length = 47 nt ; Tm = 58.76 C
PBY1_C_F2	CGTTATGGGTATGGACGAATTGTACAAGtgaaacaaaaaaaaaaaaagaacccatcc	Length = 57 nt ; Tm = 60.70 C
PBY1_C_R2	aggtaggattttaaattggagtcggg	Length = 26 nt ; Tm = 58.09 C
PBY1_C_Fc	ttccaaatgagagaaagtccaatattaagg	Length = 30 nt ; Tm = 58.64 C
RXT2_C_F1	ggaaattgagtctgcccgacagc	Length = 23 nt ; Tm = 60.70 C
RXT2_C_R1	CCAGCACCAGCACCTGCTCCggctctattagcttcttcatcaggttca	Length = 48 nt ; Tm = 58.63 C
RXT2_C_F2	CGTTATGGGTATGGACGAATTGTACAAGtaaattgacaaaacaaaaaatttcggaaata	Length = 59 nt ; Tm = 58.85 C
RXT2_C_R2	aagttaaattactagagatcaacgctttccc	Length = 31 nt ; Tm = 58.54 C
RXT2_C_Fc	gcttctatatcaacattaacagcggcc	Length = 27 nt ; Tm = 59.42 C
YBR096W_C_F1	cattatccatatattccagttgcgaacg	Length = 28 nt ; Tm = 59.78 C
YBR096W_C_R1	CCAGCACCAGCACCTGCTCCgatttctgaacagtactcttggctcaagtttt	Length = 52 nt ; Tm = 60.82 C
YBR096W_C_F2	CGTTATGGGTATGGACGAATTGTACAAGtaacttctatacacatatagccggtattataa	Length = 60 nt ; Tm = 53.26 C
YBR096W_C_R2	gacatcgatatatgaaaaaatggctatgg	Length = 29 nt ; Tm = 58.38 C
YBR096W_C_Fc	gcggaattggacatttcaagagg	Length = 23 nt ; Tm = 58.50 C
VPS15_C_F1	ggaatcaggtctttaaacgcactaagc	Length = 27 nt ; Tm = 58.85 C
VPS15_C_R1	CCAGCACCAGCACCTGCTCCttggaagattccaataagccctgag	Length = 45 nt ; Tm = 58.64 C
VPS15_C_F2	CGTTATGGGTATGGACGAATTGTACAAGtaattttttttattttattcagcttctttatt	Length = 60 nt ; Tm = 53.51 C
VPS15_C_R2	gatccattgattccgagagagcg	Length = 23 nt ; Tm = 58.66 C
VPS15_C_Fc	ggaggtagttcaaaaacatttctaacaatatgg	Length = 33 nt ; Tm = 60.00 C
MMS4_C_F1	ctagtgtcattaattggaaaacagcgc	Length = 27 nt ; Tm = 58.44 C
MMS4_C_R1	CCAGCACCAGCACCTGCTCCttcaatagtatcatttggatcagtacaagtaaacag	Length = 56 nt ; Tm = 59.82 C
MMS4_C_F2	CGTTATGGGTATGGACGAATTGTACAAGtgatgatcgaacgaaactttgtatataagaac	Length = 60 nt ; Tm = 58.65 C
MMS4_C_R2	ggttacaaacatatcgagcctctaaagg	Length = 28 nt ; Tm = 58.03 C
MMS4_C_Fc	cacatatggagtttattaattctctgccg	Length = 29 nt ; Tm = 58.62 C
FES1_C_F1	gccaaaccaaaactgaaaatgagagc	Length = 26 nt ; Tm = 60.18 C
FES1_C_R1	CCAGCACCAGCACCTGCTCCtaatacatactttacggctaaataatcgtcttca	Length = 54 nt ; Tm = 58.76 C
FES1_C_F2	CGTTATGGGTATGGACGAATTGTACAAGtgattacgtccgtagaaataaaatgatattac	Length = 60 nt ; Tm = 56.40 C
FES1_C_R2	acgaaggtaaatacttgatgactgaggc	Length = 28 nt ; Tm = 58.36 C
FES1_C_Fc	tgcatagcacctgtattaagtgataacacc	Length = 30 nt ; Tm = 58.95 C
EXO84_C_F1	aatatgattaagttaggattaccagagcaagc	Length = 32 nt ; Tm = 58.48 C
EXO84_C_R1	CCAGCACCAGCACCTGCTCCgcgaattttatcactgttctttttgataaac	Length = 51 nt ; Tm = 58.41 C
EXO84_C_F2	CGTTATGGGTATGGACGAATTGTACAAGtaaacaagatcacagaaaataaacctcacttc	Length = 60 nt ; Tm = 58.13 C
EXO84_C_R2	tgacgatgagtgctcttttagatatagcc	Length = 29 nt ; Tm = 58.59 C
EXO84_C_Fc	gcaaactttctcagagcattttatcatcg	Length = 29 nt ; Tm = 60.59 C
SIF2_C_F1	cctatggtcgctgaagcagaatacg	Length = 25 nt ; Tm = 59.98 C
SIF2_C_R1	CCAGCACCAGCACCTGCTCCtatggctacaactgaaccttcttgaagc	Length = 48 nt ; Tm = 59.26 C
SIF2_C_F2	CGTTATGGGTATGGACGAATTGTACAAGtaataactaggtacagtacataaacagatgaa	Length = 60 nt ; Tm = 52.02 C
SIF2_C_R2	cttttttctgttctttatggctacccc	Length = 27 nt ; Tm = 58.00 C
SIF2_C_Fc	tcgatggatggctccgttcg	Length = 20 nt ; Tm = 60.27 C
YMC2_C_F1	aaattggtacgggactaacaagaaacg	Length = 27 nt ; Tm = 58.87 C
YMC2_C_R1	CCAGCACCAGCACCTGCTCCctcttcccccagaaatctcatgactaatt	Length = 49 nt ; Tm = 60.26 C
YMC2_C_F2	CGTTATGGGTATGGACGAATTGTACAAGtaggagagtatatatgaaaacatcgttttata	Length = 60 nt ; Tm = 53.15 C
YMC2_C_R2	caagttaccgggaacattcaaggg	Length = 24 nt ; Tm = 59.49 C
YMC2_C_Fc	ttcttgtctacgaagcattggttgc	Length = 25 nt ; Tm = 58.46 C
VID24_C_F1	tcctactacaccaagcgcagacg	Length = 23 nt ; Tm = 58.11 C
VID24_C_R1	CCAGCACCAGCACCTGCTCCagcaaactcaaaagaacaatcactggac	Length = 48 nt ; Tm = 59.14 C
VID24_C_F2	CGTTATGGGTATGGACGAATTGTACAAGtgatgtgtgatatattcgtttttacctgca	Length = 58 nt ; Tm = 59.85 C
VID24_C_R2	aatggttaggtccgcgcccg	Length = 20 nt ; Tm = 62.51 C
VID24_C_Fc	caagaagttgcctccacagcagc	Length = 23 nt ; Tm = 59.84 C
PHO88_C_F1	actaccgtcagagactacgatttgaagg	Length = 28 nt ; Tm = 58.46 C
PHO88_C_R1	CCAGCACCAGCACCTGCTCCttcagccttaacaccagcgttacc	Length = 44 nt ; Tm = 58.35 C
PHO88_C_F2	CGTTATGGGTATGGACGAATTGTACAAGtgattcgatcaaaagcgaagtatttttttt	Length = 58 nt ; Tm = 60.63 C
PHO88_C_R2	catatagacgagcgcacttagcgg	Length = 24 nt ; Tm = 59.02 C
PHO88_C_Fc	cggcgaaggtgagaagctgc	Length = 20 nt ; Tm = 59.49 C
IML3_C_F1	gaacatcgaacaaattacctggtttagc	Length = 28 nt ; Tm = 58.58 C
IML3_C_R1	CCAGCACCAGCACCTGCTCCctcgctggtaaactgaatcgattgg	Length = 45 nt ; Tm = 59.84 C
IML3_C_F2	CGTTATGGGTATGGACGAATTGTACAAGtaacactataaagaatattcaccaagatacaa	Length = 60 nt ; Tm = 53.63 C
IML3_C_R2	atgactgccgcactttccgc	Length = 20 nt ; Tm = 59.60 C
IML3_C_Fc	gccagcattgtgcacgtaacg	Length = 21 nt ; Tm = 58.68 C
AIM3_C_F1	aaagtgaaggactctagccctgttcc	Length = 26 nt ; Tm = 58.44 C
AIM3_C_R1	CCAGCACCAGCACCTGCTCCttttaatttatgcagtctgtcatcttcttgagg	Length = 53 nt ; Tm = 61.28 C
AIM3_C_F2	CGTTATGGGTATGGACGAATTGTACAAGtaatgaaatagctacgcaacattgaacttaat	Length = 60 nt ; Tm = 58.50 C
AIM3_C_R2	gccgaagtagatgatatgctaagagagg	Length = 28 nt ; Tm = 58.26 C
AIM3_C_Fc	aatttggaaaagttaggcggttcg	Length = 24 nt ; Tm = 58.62 C
CMD1_C_F1	gggtctttcgcccagtgaagc	Length = 21 nt ; Tm = 59.49 C
CMD1_C_R1	CCAGCACCAGCACCTGCTCCtttagataacaaagcagcgaattgttga	Length = 48 nt ; Tm = 58.58 C
CMD1_C_F2	CGTTATGGGTATGGACGAATTGTACAAGtaggtgcatccttgtgattttttgc	Length = 53 nt ; Tm = 58.23 C
CMD1_C_R2	ttctgctgctgacgataacttaaatcc	Length = 27 nt ; Tm = 58.20 C
CMD1_C_Fc	gctctatctcatcaagtgaattggcc	Length = 26 nt ; Tm = 58.34 C
ALG1_C_F1	tgcgattacggagtttccctgc	Length = 22 nt ; Tm = 59.87 C
ALG1_C_R1	CCAGCACCAGCACCTGCTCCatgaattagcttcaaatctctcattgttcg	Length = 50 nt ; Tm = 59.47 C
ALG1_C_F2	CGTTATGGGTATGGACGAATTGTACAAGtgagtcaatggtaactcagcctttcttttt	Length = 58 nt ; Tm = 60.80 C
ALG1_C_R2	cgccatcttctaacgccggc	Length = 20 nt ; Tm = 61.26 C
ALG1_C_Fc	tgtgtggttgtcagcagaggattacc	Length = 26 nt ; Tm = 60.10 C
YSA1_C_F1	cgggtgaagatattgacactgctgc	Length = 25 nt ; Tm = 60.63 C
YSA1_C_R1	CCAGCACCAGCACCTGCTCCtttgatgtggtattgcttggccatg	Length = 45 nt ; Tm = 61.44 C
YSA1_C_F2	CGTTATGGGTATGGACGAATTGTACAAGtagatagcgataagtagtgtttctgtatgaaa	Length = 60 nt ; Tm = 55.51 C
YSA1_C_R2	tgatttcaacagatattaatggtagttttttgc	Length = 33 nt ; Tm = 59.49 C
YSA1_C_Fc	ctcccgttgagggcgtatgc	Length = 20 nt ; Tm = 58.96 C
SUS1_C_F1	tggccttcactccaatgactatgg	Length = 24 nt ; Tm = 58.86 C
SUS1_C_R1	CCAGCACCAGCACCTGCTCCttgtgtatctacaatctcttcaagaaattccc	Length = 52 nt ; Tm = 59.60 C
SUS1_C_F2	CGTTATGGGTATGGACGAATTGTACAAGtgaaggatacgaaaatgcaccttaattcc	Length = 57 nt ; Tm = 61.45 C
SUS1_C_R2	caagtggaagaagatgaaaactacgacg	Length = 28 nt ; Tm = 59.55 C
SUS1_C_Fc	tgaaaaataaaaaatgaaaattgccatagg	Length = 30 nt ; Tm = 59.14 C
CYC8_C_F1	cagaagcaagccctgtagaagacg	Length = 24 nt ; Tm = 58.32 C
CYC8_C_R1	CCAGCACCAGCACCTGCTCCgtcgtcgtagttttcatcttcttccacttg	Length = 50 nt ; Tm = 61.49 C
CYC8_C_F2	CGTTATGGGTATGGACGAATTGTACAAGtaaaaagtttgcattcaaaaaattaatctact	Length = 60 nt ; Tm = 55.90 C
CYC8_C_R2	ggaaaccgttttaaagcaaataaggg	Length = 26 nt ; Tm = 58.57 C
CYC8_C_Fc	aatgaccaaagcactgctgagacc	Length = 24 nt ; Tm = 58.34 C
RAD16_C_F1	acattcaatgcgaggttttcttgg	Length = 24 nt ; Tm = 58.16 C
RAD16_C_R1	CCAGCACCAGCACCTGCTCCgttattgaataagaactgtaaatcagctggc	Length = 51 nt ; Tm = 58.48 C
RAD16_C_F2	CGTTATGGGTATGGACGAATTGTACAAGtaatattttattctcttattatatattattct	Length = 60 nt ; Tm = 45.20 C
RAD16_C_R2	ggaataggtgttactccagaagaggttgg	Length = 29 nt ; Tm = 60.60 C
RAD16_C_Fc	caccgacgcaaagagatgaaacc	Length = 23 nt ; Tm = 59.45 C
LYS2_C_F1	tgaagaaaatgcgttgtatcctttgc	Length = 26 nt ; Tm = 59.46 C
LYS2_C_R1	CCAGCACCAGCACCTGCTCCagctgctgcggagcttccacg	Length = 41 nt ; Tm = 63.39 C
LYS2_C_F2	CGTTATGGGTATGGACGAATTGTACAAGtaaggttgagcattacgtatgatatgtccatg	Length = 60 nt ; Tm = 61.30 C
LYS2_C_R2	gcaaagtggtgatagagttcatagaattgg	Length = 30 nt ; Tm = 59.67 C
LYS2_C_Fc	atactttacacgattatggttacgatgtcg	Length = 30 nt ; Tm = 58.14 C
TKL2_C_F1	caaaaaattgtacgatactaaaaaaatcaaagc	Length = 33 nt ; Tm = 58.75 C
TKL2_C_R1	CCAGCACCAGCACCTGCTCCgaaagctcttcccataggagaaagcaac	Length = 48 nt ; Tm = 60.95 C
TKL2_C_F2	CGTTATGGGTATGGACGAATTGTACAAGtaagtctgaagaagtaaacagttctttgctat	Length = 60 nt ; Tm = 56.01 C
TKL2_C_R2	gttcatgttcattaggcaggtatttcg	Length = 27 nt ; Tm = 58.18 C
TKL2_C_Fc	tggtgtcaacaggatcagaagtctcc	Length = 26 nt ; Tm = 59.38 C
TEF2_C_F1	aggtcaaatctctgctggttactctcc	Length = 27 nt ; Tm = 58.46 C
TEF2_C_R1	CCAGCACCAGCACCTGCTCCtttcttagcagccttttgagcagc	Length = 44 nt ; Tm = 58.17 C
TEF2_C_F2	CGTTATGGGTATGGACGAATTGTACAAGtaagagtaataattattgcttccatataatat	Length = 60 nt ; Tm = 50.65 C
TEF2_C_R2	gaataatgaaaacgttagtagaaagaagatttaagg	Length = 36 nt ; Tm = 58.86 C
TEF2_C_Fc	gctaccgtcattgttttgaaccatcc	Length = 26 nt ; Tm = 60.58 C
MUD1_C_F1	cgtagattggaaaacatgaagtctcagc	Length = 28 nt ; Tm = 59.52 C
MUD1_C_R1	CCAGCACCAGCACCTGCTCCcttagcaaatcctatggtaacgtcattgt	Length = 49 nt ; Tm = 58.27 C
MUD1_C_F2	CGTTATGGGTATGGACGAATTGTACAAGtagaatttcctttgcggaagtatacctcg	Length = 57 nt ; Tm = 61.00 C
MUD1_C_R2	agaaagcatcaacgagcaaattcg	Length = 24 nt ; Tm = 58.53 C
MUD1_C_Fc	agattgataggattgtaaaagaatttgaaacc	Length = 32 nt ; Tm = 58.26 C
CBP6_C_F1	tgacaaaggaaaatctataaaagagaaaaaacc	Length = 33 nt ; Tm = 59.34 C
CBP6_C_R1	CCAGCACCAGCACCTGCTCCtttaccaaataatacagttctcattgcagtaaata	Length = 55 nt ; Tm = 58.70 C
CBP6_C_F2	CGTTATGGGTATGGACGAATTGTACAAGtaaagagcacattattttctaagcttgtaaat	Length = 60 nt ; Tm = 56.02 C
CBP6_C_R2	gccaagcggcactaccgagc	Length = 20 nt ; Tm = 61.46 C
CBP6_C_Fc	tggtctcattcagggatgtacaaatagc	Length = 28 nt ; Tm = 59.58 C
GRS1_C_F1	ccttcccacctttggttgctcc	Length = 22 nt ; Tm = 60.43 C
GRS1_C_R1	CCAGCACCAGCACCTGCTCCgtcagtttcagcttcagcttcagcttgg	Length = 48 nt ; Tm = 63.44 C
GRS1_C_F2	CGTTATGGGTATGGACGAATTGTACAAGtaaataaatgacttaattttaactatatatcg	Length = 60 nt ; Tm = 49.60 C
GRS1_C_R2	cgttaatgttttggcccctacaagg	Length = 25 nt ; Tm = 60.56 C
GRS1_C_Fc	tccgtttttgagcactctttctgg	Length = 24 nt ; Tm = 58.50 C
MRPL36_C_F1	gaaataatccgctgtggaatcctagc	Length = 26 nt ; Tm = 59.33 C
MRPL36_C_R1	CCAGCACCAGCACCTGCTCCcttcttgtctctcttcttactggccaac	Length = 48 nt ; Tm = 58.35 C
MRPL36_C_F2	CGTTATGGGTATGGACGAATTGTACAAGtgaatagtgtttgctccccttacttttc	Length = 56 nt ; Tm = 58.39 C
MRPL36_C_R2	gatcactacaatgccgttgctgc	Length = 23 nt ; Tm = 58.28 C
MRPL36_C_Fc	ccggagatcccaatatccaaagg	Length = 23 nt ; Tm = 59.37 C
TFC1_C_F1	gcaggtagtcaaatgtcctcaaatgc	Length = 26 nt ; Tm = 59.02 C
TFC1_C_R1	CCAGCACCAGCACCTGCTCCcagatcgacttcatcaacaaatcccttg	Length = 48 nt ; Tm = 61.79 C
TFC1_C_F2	CGTTATGGGTATGGACGAATTGTACAAGtaataagtaggttttcttttatttcaatatca	Length = 60 nt ; Tm = 52.77 C
TFC1_C_R2	ttttttgcaggccttcttggc	Length = 21 nt ; Tm = 58.01 C
TFC1_C_Fc	aacaccaataaagatgctgatgggg	Length = 25 nt ; Tm = 59.07 C
PTC4_C_F1	ccgttgaaccagacgtattgatgc	Length = 24 nt ; Tm = 59.26 C
PTC4_C_R1	CCAGCACCAGCACCTGCTCCcactaggcccctttctctttccaaac	Length = 46 nt ; Tm = 60.47 C
PTC4_C_F2	CGTTATGGGTATGGACGAATTGTACAAGtaaggaaaaaaaattatttttcttcttccttt	Length = 60 nt ; Tm = 57.14 C
PTC4_C_R2	gacttctctgtactaagaccaaattatgtaaaagg	Length = 35 nt ; Tm = 58.54 C
PTC4_C_Fc	tggaaccccaccacaagaagc	Length = 21 nt ; Tm = 58.33 C
TPS1_C_F1	gtgatggtatgaacttggtttcctacg	Length = 27 nt ; Tm = 58.05 C
TPS1_C_R1	CCAGCACCAGCACCTGCTCCgtttttggtggcagaggagcttg	Length = 43 nt ; Tm = 58.79 C
TPS1_C_F2	CGTTATGGGTATGGACGAATTGTACAAGtgatgaacccgatgcaaatgagacg	Length = 53 nt ; Tm = 63.54 C
TPS1_C_R2	acagcgacaataaaaaaaaatgtggg	Length = 26 nt ; Tm = 58.50 C
TPS1_C_Fc	gatgtttgtttggtctcgtccacc	Length = 24 nt ; Tm = 58.29 C
YBR126W-A_C_F1	cccttataaacagcgctgacgtgc	Length = 24 nt ; Tm = 60.73 C
YBR126W-A_C_R1	CCAGCACCAGCACCTGCTCCagcgtgaggaatgccgtccaac	Length = 42 nt ; Tm = 61.90 C
YBR126W-A_C_F2	CGTTATGGGTATGGACGAATTGTACAAGtgatgtgcccagggtgatgtg	Length = 49 nt ; Tm = 58.59 C
YBR126W-A_C_R2	agccagagacgatgccgacg	Length = 20 nt ; Tm = 59.72 C
YBR126W-A_C_Fc	cactctaggcccgatccctcg	Length = 21 nt ; Tm = 59.46 C
VMA2_C_F1	ggccgttgtcggtgaagagg	Length = 20 nt ; Tm = 58.93 C
VMA2_C_R1	CCAGCACCAGCACCTGCTCCgattagagattcttcttggctggcg	Length = 45 nt ; Tm = 58.56 C
VMA2_C_F2	CGTTATGGGTATGGACGAATTGTACAAGtaagaggacggttgctgaagaaaaagg	Length = 55 nt ; Tm = 60.98 C
VMA2_C_R2	gctgatgttcttcgagaccggg	Length = 22 nt ; Tm = 59.50 C
VMA2_C_Fc	catcggtaaggacgctgctgc	Length = 21 nt ; Tm = 59.28 C
ATG14_C_F1	catacagacagtagtacaaaggttgatcaagc	Length = 32 nt ; Tm = 59.13 C
ATG14_C_R1	CCAGCACCAGCACCTGCTCCgcctaccacgtaccatcggtcatg	Length = 44 nt ; Tm = 61.06 C
ATG14_C_F2	CGTTATGGGTATGGACGAATTGTACAAGtagagtgcgcactttttttcctgc	Length = 52 nt ; Tm = 58.69 C
ATG14_C_R2	gttcgacggctttcttatttatggc	Length = 25 nt ; Tm = 58.34 C
ATG14_C_Fc	cttcttctcagacattcttatgattaaacttcc	Length = 33 nt ; Tm = 58.27 C
OPY1_C_F1	ccaagaaatgcagagcaccagg	Length = 22 nt ; Tm = 58.31 C
OPY1_C_R1	CCAGCACCAGCACCTGCTCCtatattttcggcctttaatttttttcttatca	Length = 52 nt ; Tm = 58.69 C
OPY1_C_F2	CGTTATGGGTATGGACGAATTGTACAAGtaagcaatgccaatgatgaatatgtattg	Length = 57 nt ; Tm = 58.46 C
OPY1_C_R2	gcttcagtagcagacttgggctcg	Length = 24 nt ; Tm = 60.32 C
OPY1_C_Fc	gacgatggatgagcaactgtctcg	Length = 24 nt ; Tm = 59.56 C
SHE3_C_F1	cgccgaacacaaacgattcatcc	Length = 23 nt ; Tm = 62.05 C
SHE3_C_R1	CCAGCACCAGCACCTGCTCCggattgggccccgtgaacaacc	Length = 42 nt ; Tm = 64.80 C
SHE3_C_F2	CGTTATGGGTATGGACGAATTGTACAAGtagaatatgccgacacaagggagtatatatat	Length = 60 nt ; Tm = 57.57 C
SHE3_C_R2	tcgatgcgatcaaaatttcatgc	Length = 23 nt ; Tm = 58.56 C
SHE3_C_Fc	ttgagtagcaataatgcacaggatatgc	Length = 28 nt ; Tm = 58.72 C
CCZ1_C_F1	gaatttaatgagcgcagaaaagttatgg	Length = 28 nt ; Tm = 58.79 C
CCZ1_C_R1	CCAGCACCAGCACCTGCTCCaatttccctggattcccaccagtc	Length = 44 nt ; Tm = 60.07 C
CCZ1_C_F2	CGTTATGGGTATGGACGAATTGTACAAGtaaaaatgtaacgtttagcatttgatagacat	Length = 60 nt ; Tm = 56.86 C
CCZ1_C_R2	ggtcctttggctatgttcgtttgc	Length = 24 nt ; Tm = 59.73 C
CCZ1_C_Fc	ggatttggaaacggggtaaacg	Length = 22 nt ; Tm = 58.19 C
AGP2_C_F1	ttccgttcgtggggtcaacc	Length = 20 nt ; Tm = 59.03 C
AGP2_C_R1	CCAGCACCAGCACCTGCTCCtgctttgctataatattgaaatttttcgaagg	Length = 52 nt ; Tm = 61.10 C
AGP2_C_F2	CGTTATGGGTATGGACGAATTGTACAAGtaatgcaattatgtcgttatattcacaaattt	Length = 60 nt ; Tm = 57.26 C
AGP2_C_R2	gaaaaaaaaaattgggcaaaataggg	Length = 26 nt ; Tm = 58.45 C
AGP2_C_Fc	ccacgtccaacaagattcgttacc	Length = 24 nt ; Tm = 58.37 C
HSL7_C_F1	cattattcagcgactaccaatcaaaagc	Length = 28 nt ; Tm = 59.44 C
HSL7_C_R1	CCAGCACCAGCACCTGCTCCcagaggcagggaaaaggctctgc	Length = 43 nt ; Tm = 62.14 C
HSL7_C_F2	CGTTATGGGTATGGACGAATTGTACAAGtgaattctgcattgtatactatatactgcgg	Length = 59 nt ; Tm = 58.37 C
HSL7_C_R2	aggggggacaaggctgaagg	Length = 20 nt ; Tm = 58.81 C
HSL7_C_Fc	gctgcaagcatgactattccgagg	Length = 24 nt ; Tm = 60.82 C
CKS1_C_F1	gttacctaaggccatgctaaaagttatcc	Length = 29 nt ; Tm = 58.35 C
CKS1_C_R1	CCAGCACCAGCACCTGCTCCggagatttggggtggaacttgc	Length = 42 nt ; Tm = 58.30 C
CKS1_C_F2	CGTTATGGGTATGGACGAATTGTACAAGtagctttgatatactctaattactgaaattga	Length = 60 nt ; Tm = 53.36 C
CKS1_C_R2	tgtatgtcgttcttgttgtccagcc	Length = 25 nt ; Tm = 58.96 C
CKS1_C_Fc	cactattctccgcggtactcagacg	Length = 25 nt ; Tm = 60.00 C
MEC1_C_F1	caaatttattggatgcgttgggc	Length = 23 nt ; Tm = 59.11 C
MEC1_C_R1	CCAGCACCAGCACCTGCTCCccaaaatggaagccaaccaatatacatc	Length = 48 nt ; Tm = 60.62 C
MEC1_C_F2	CGTTATGGGTATGGACGAATTGTACAAGtaacgactttccaccattttcggc	Length = 52 nt ; Tm = 60.03 C
MEC1_C_R2	catatcttcgagctcttctaagggaacc	Length = 28 nt ; Tm = 59.22 C
MEC1_C_Fc	aggttacctgtcccagaaattgttcc	Length = 26 nt ; Tm = 58.73 C
YBR137W_C_F1	cctacggtggcagtgcattgg	Length = 21 nt ; Tm = 59.76 C
YBR137W_C_R1	CCAGCACCAGCACCTGCTCCatccaaattcaaatcttcttctagactttcatta	Length = 54 nt ; Tm = 59.08 C
YBR137W_C_F2	CGTTATGGGTATGGACGAATTGTACAAGtgagaatgtaggtagaagtaaaatagaggctt	Length = 60 nt ; Tm = 56.84 C
YBR137W_C_R2	tcaaaaaaaaaggacagcttctctaagg	Length = 28 nt ; Tm = 58.05 C
YBR137W_C_Fc	caattgatatctccttaccaaatgggc	Length = 27 nt ; Tm = 59.05 C
YBR138C_C_F1	ccgtttcatttatcgacagatgttcc	Length = 26 nt ; Tm = 58.79 C
YBR138C_C_R1	CCAGCACCAGCACCTGCTCCaggttgaaaatttaaacgatcactattttga	Length = 51 nt ; Tm = 58.31 C
YBR138C_C_F2	CGTTATGGGTATGGACGAATTGTACAAGtgaaaatacattgctaagagatcactaaaaca	Length = 60 nt ; Tm = 57.60 C
YBR138C_C_R2	gagaagtgactacccctatgcctgc	Length = 25 nt ; Tm = 58.34 C
YBR138C_C_Fc	gcggtacttttagtgatctagagaattcagc	Length = 31 nt ; Tm = 59.64 C
YBR139W_C_F1	ccggtattaatatatgcgggtgataagg	Length = 28 nt ; Tm = 59.88 C
YBR139W_C_R1	CCAGCACCAGCACCTGCTCCactagcattttccaaggtggaaagatcc	Length = 48 nt ; Tm = 60.93 C
YBR139W_C_F2	CGTTATGGGTATGGACGAATTGTACAAGtagtagtgctctaaaaatgtttcactcttaac	Length = 60 nt ; Tm = 54.70 C
YBR139W_C_R2	ttgttacacacagtgagtttaattacctagagg	Length = 33 nt ; Tm = 58.15 C
YBR139W_C_Fc	ggatttttgtttacgggcgatgg	Length = 23 nt ; Tm = 60.19 C
IRA1_C_F1	cgttttgctctattgatgaggtatttgc	Length = 28 nt ; Tm = 59.44 C
IRA1_C_R1	CCAGCACCAGCACCTGCTCCggagcacgacattcttgccagtatc	Length = 45 nt ; Tm = 59.84 C
IRA1_C_F2	CGTTATGGGTATGGACGAATTGTACAAGtaattttaaattagagtattgcagtgattata	Length = 60 nt ; Tm = 51.86 C
IRA1_C_R2	aagtcaagaactatggccctttcacc	Length = 26 nt ; Tm = 58.95 C
IRA1_C_Fc	tgtttagctgtgttatgtcagacgaacc	Length = 28 nt ; Tm = 58.74 C
YBR141C_C_F1	tcgacctgatatcatgctctctagtgc	Length = 27 nt ; Tm = 58.91 C
YBR141C_C_R1	CCAGCACCAGCACCTGCTCCgagggtaataccaaaattgttcaaccc	Length = 47 nt ; Tm = 58.21 C
YBR141C_C_F2	CGTTATGGGTATGGACGAATTGTACAAGtaagcgagccgacaccgcctgg	Length = 50 nt ; Tm = 66.73 C
YBR141C_C_R2	agatgatcacttgactttatacgctttcg	Length = 29 nt ; Tm = 58.52 C
YBR141C_C_Fc	accgctaccgagaaatgaaaacg	Length = 23 nt ; Tm = 58.30 C
MAK5_C_F1	ttaggtattgacgttgattccgacg	Length = 25 nt ; Tm = 58.13 C
MAK5_C_R1	CCAGCACCAGCACCTGCTCCattatttctctttttctttttcttcaaagtttctaagg	Length = 58 nt ; Tm = 60.98 C
MAK5_C_F2	CGTTATGGGTATGGACGAATTGTACAAGtaatctcgaggcttttgaagagaaactc	Length = 56 nt ; Tm = 58.06 C
MAK5_C_R2	ggtattggtgccatgctgcg	Length = 20 nt ; Tm = 58.43 C
MAK5_C_Fc	gatgacaattggttaaaaaaggctgc	Length = 26 nt ; Tm = 58.26 C
SUP45_C_F1	actatcagatatacatttaaagatgccgagg	Length = 31 nt ; Tm = 58.02 C
SUP45_C_R1	CCAGCACCAGCACCTGCTCCaatgaaatcatagtcggatccttcatcttcg	Length = 51 nt ; Tm = 63.29 C
SUP45_C_F2	CGTTATGGGTATGGACGAATTGTACAAGtaaataaataaaagggggagaaaaaaatcg	Length = 58 nt ; Tm = 58.84 C
SUP45_C_R2	tcaaaaaaagaggtcataattctatcattgg	Length = 31 nt ; Tm = 58.59 C
SUP45_C_Fc	ggcattggatttaggtgcagtcg	Length = 23 nt ; Tm = 59.33 C
ADH5_C_F1	gtctgtttctgaagcagctatcgagg	Length = 26 nt ; Tm = 58.73 C
ADH5_C_R1	CCAGCACCAGCACCTGCTCCtttagaagtctcaacaacatatctaccaacaatttc	Length = 56 nt ; Tm = 60.70 C
ADH5_C_F2	CGTTATGGGTATGGACGAATTGTACAAGtgatcttttgtaacgaatttgatgaatatatt	Length = 60 nt ; Tm = 56.66 C
ADH5_C_R2	gtttgtcttacgcacgcagttgc	Length = 23 nt ; Tm = 58.50 C
ADH5_C_Fc	ttggtgctataataaaggccactaatgg	Length = 28 nt ; Tm = 58.90 C
MRPS9_C_F1	ggaagaagtatagccgttggaaaaagg	Length = 27 nt ; Tm = 59.71 C
MRPS9_C_R1	CCAGCACCAGCACCTGCTCCtctcttgacccatgttggcatctttc	Length = 46 nt ; Tm = 61.22 C
MRPS9_C_F2	CGTTATGGGTATGGACGAATTGTACAAGtagtcttagtgcatcttgttacctcaatttcg	Length = 60 nt ; Tm = 60.46 C
MRPS9_C_R2	tgaacccggtgttatttgtagtatttatgg	Length = 30 nt ; Tm = 59.59 C
MRPS9_C_Fc	cgaaattaaagcctacgcaatatactcagc	Length = 30 nt ; Tm = 60.76 C
RTC2_C_F1	attcctaaaaaaaaacctgcgttcg	Length = 25 nt ; Tm = 58.01 C
RTC2_C_R1	CCAGCACCAGCACCTGCTCCattatctattagtattttctcgtatttaggtttggc	Length = 56 nt ; Tm = 58.43 C
RTC2_C_F2	CGTTATGGGTATGGACGAATTGTACAAGtaactagttggcttctattaatctttccactt	Length = 60 nt ; Tm = 56.82 C
RTC2_C_R2	cctagttttagcttttttttgtttttgttgg	Length = 31 nt ; Tm = 59.45 C
RTC2_C_Fc	tcatggtatatatcttactgttccggcc	Length = 28 nt ; Tm = 58.72 C
YSW1_C_F1	agattgaaacctgctgtagtgcgc	Length = 24 nt ; Tm = 58.54 C
YSW1_C_R1	CCAGCACCAGCACCTGCTCCagatgttaaggtggaggcgcca	Length = 42 nt ; Tm = 59.42 C
YSW1_C_F2	CGTTATGGGTATGGACGAATTGTACAAGtaacaatttcgtttactgaaaatgctactagt	Length = 60 nt ; Tm = 56.47 C
YSW1_C_R2	ttcgactatgttttcggttgaggc	Length = 24 nt ; Tm = 58.28 C
YSW1_C_Fc	gcaatgatttgaaggaaaacgacg	Length = 24 nt ; Tm = 58.61 C
ARA1_C_F1	ttaggttcccatggcgcacc	Length = 20 nt ; Tm = 59.18 C
ARA1_C_R1	CCAGCACCAGCACCTGCTCCatactttaaattgtccaagtttggtccg	Length = 48 nt ; Tm = 58.14 C
ARA1_C_F2	CGTTATGGGTATGGACGAATTGTACAAGtaagacaacgactttattttcactttatttag	Length = 60 nt ; Tm = 54.69 C
ARA1_C_R2	cgtcatatcctgaacgtacggcg	Length = 23 nt ; Tm = 60.16 C
ARA1_C_Fc	aactcaccctcacttaccacaaatgg	Length = 26 nt ; Tm = 58.39 C
TBS1_C_F1	gatactgacgataataataataataataataataataataaaaatgg	Length = 47 nt ; Tm = 58.45 C
TBS1_C_R1	CCAGCACCAGCACCTGCTCCcatttttacacacacattcttgaagaagaaatc	Length = 53 nt ; Tm = 59.92 C
TBS1_C_F2	CGTTATGGGTATGGACGAATTGTACAAGtaatattatataaaggacattcgagtaattta	Length = 60 nt ; Tm = 51.21 C
TBS1_C_R2	tgaattacaagagttgaacgacttcgg	Length = 27 nt ; Tm = 58.78 C
TBS1_C_Fc	ccaatactgataataacgagactactggcg	Length = 30 nt ; Tm = 59.71 C
APD1_C_F1	cgatgcgggattacggcacc	Length = 20 nt ; Tm = 61.74 C
APD1_C_R1	CCAGCACCAGCACCTGCTCCccagctttgatatttcttaatacagcgaac	Length = 50 nt ; Tm = 59.17 C
APD1_C_F2	CGTTATGGGTATGGACGAATTGTACAAGtaaaggttggccagcaaaatacaatc	Length = 54 nt ; Tm = 58.57 C
APD1_C_R2	ctttactgggaacaacgaagaattgc	Length = 26 nt ; Tm = 58.36 C
APD1_C_Fc	ccaaatgttgccgttgcacg	Length = 20 nt ; Tm = 59.36 C
SPP381_C_F1	tgaaaggcagaacgaacgaaagc	Length = 23 nt ; Tm = 59.37 C
SPP381_C_R1	CCAGCACCAGCACCTGCTCCtataaccgaatattcagtttcttcgtaatctctac	Length = 55 nt ; Tm = 58.77 C
SPP381_C_F2	CGTTATGGGTATGGACGAATTGTACAAGtaacaccgcatcacacacacaaacc	Length = 53 nt ; Tm = 60.35 C
SPP381_C_R2	caaagggcacaatggtattttccg	Length = 24 nt ; Tm = 60.23 C
SPP381_C_Fc	cgattcagaaaaggagagacagaaatgg	Length = 28 nt ; Tm = 60.57 C
RIB7_C_F1	gcccattataaaagaacaacatgtagactacg	Length = 32 nt ; Tm = 59.85 C
RIB7_C_R1	CCAGCACCAGCACCTGCTCCgtcatcggccagtctcgcaca	Length = 41 nt ; Tm = 60.50 C
RIB7_C_F2	CGTTATGGGTATGGACGAATTGTACAAGtaatagtgttagaactccaccttctgtgtaat	Length = 60 nt ; Tm = 56.18 C
RIB7_C_R2	tcagattgagtagtgatgagaaaagagagc	Length = 30 nt ; Tm = 58.07 C
RIB7_C_Fc	acagggtaagccgccaatcg	Length = 20 nt ; Tm = 58.51 C
RPB5_C_F1	tttgtgatgagccttccgttgg	Length = 22 nt ; Tm = 58.53 C
RPB5_C_R1	CCAGCACCAGCACCTGCTCCcatacagattctgtaactggcataacgacc	Length = 50 nt ; Tm = 60.26 C
RPB5_C_F2	CGTTATGGGTATGGACGAATTGTACAAGtagagtggcatttggatttacccct	Length = 53 nt ; Tm = 58.06 C
RPB5_C_R2	ggtgccaatgtaataaatcagttgttgc	Length = 28 nt ; Tm = 59.82 C
RPB5_C_Fc	aagaatctatatcaaagttcccagacatgg	Length = 30 nt ; Tm = 58.52 C
CNS1_C_F1	cacgcaagatgaatttgattttgtagg	Length = 27 nt ; Tm = 58.98 C
CNS1_C_R1	CCAGCACCAGCACCTGCTCCcacagatcttctttctaaggctttttgc	Length = 48 nt ; Tm = 58.41 C
CNS1_C_F2	CGTTATGGGTATGGACGAATTGTACAAGtgaagtgtcaaatagttaaaaatatgtaacgc	Length = 60 nt ; Tm = 57.19 C
CNS1_C_R2	agcaattgataagacagcaagatataaatcc	Length = 31 nt ; Tm = 58.10 C
CNS1_C_Fc	ggtaaaataaggctagaagacccaatgg	Length = 28 nt ; Tm = 58.89 C
SLI15_C_F1	gcgagataccatcaacaaaaatactgc	Length = 27 nt ; Tm = 58.29 C
SLI15_C_R1	CCAGCACCAGCACCTGCTCCagaccttttgggcacaatttgacg	Length = 44 nt ; Tm = 60.05 C
SLI15_C_F2	CGTTATGGGTATGGACGAATTGTACAAGtgaattcgattaccccagaaaagaaaaa	Length = 56 nt ; Tm = 60.23 C
SLI15_C_R2	ttgaagaaagagtcgccagatgtacc	Length = 26 nt ; Tm = 58.81 C
SLI15_C_Fc	ggaacaagatctaaaaaagcaaacaagc	Length = 28 nt ; Tm = 58.24 C
ICS2_C_F1	gccaaatttcattgacgggtacg	Length = 23 nt ; Tm = 59.12 C
ICS2_C_R1	CCAGCACCAGCACCTGCTCCtttattgtcaatatctaagtcaattagtggttgc	Length = 54 nt ; Tm = 58.95 C
ICS2_C_F2	CGTTATGGGTATGGACGAATTGTACAAGtgactggatcatttgtctcgcattttt	Length = 55 nt ; Tm = 60.79 C
ICS2_C_R2	cgtcagttgaggagatactttgaaacg	Length = 27 nt ; Tm = 58.48 C
ICS2_C_Fc	aagtcatgcaatctcattcagcagg	Length = 25 nt ; Tm = 58.36 C
AMN1_C_F1	ccggtatttgggaatttgctcg	Length = 22 nt ; Tm = 59.18 C
AMN1_C_R1	CCAGCACCAGCACCTGCTCCgtccacattattctctatttcgtcgtctgc	Length = 50 nt ; Tm = 61.35 C
AMN1_C_F2	CGTTATGGGTATGGACGAATTGTACAAGtagatggtttttgtgactttacctataaatag	Length = 60 nt ; Tm = 54.45 C
AMN1_C_R2	ccgaaacattacaaaaggcccc	Length = 22 nt ; Tm = 58.32 C
AMN1_C_Fc	cgctaggcaaatacacacaggtgg	Length = 24 nt ; Tm = 59.44 C
IFA38_C_F1	ttggtctaactctttggctgggg	Length = 23 nt ; Tm = 58.21 C
IFA38_C_R1	CCAGCACCAGCACCTGCTCCttcctttttaacctgtcttgcggc	Length = 44 nt ; Tm = 59.53 C
IFA38_C_F2	CGTTATGGGTATGGACGAATTGTACAAGtagaattatcgttctcgagatagtttttatac	Length = 60 nt ; Tm = 54.00 C
IFA38_C_R2	tccactgtagctgatgtgctggc	Length = 23 nt ; Tm = 58.84 C
IFA38_C_Fc	cagtggttcgaaatcattcttacaagg	Length = 27 nt ; Tm = 58.26 C
CDC28_C_F1	catggtccatcggctgtatatttgc	Length = 25 nt ; Tm = 60.24 C
CDC28_C_R1	CCAGCACCAGCACCTGCTCCtgattcttggaagtaggggtggatgg	Length = 46 nt ; Tm = 61.99 C
CDC28_C_F2	CGTTATGGGTATGGACGAATTGTACAAGtaagcattataatctatttcgctattatatta	Length = 60 nt ; Tm = 51.58 C
CDC28_C_R2	cgttttgtttttcgtttgtctttttcc	Length = 27 nt ; Tm = 59.36 C
CDC28_C_Fc	gggtggaaaacaatatagtacaggtgtcg	Length = 29 nt ; Tm = 60.05 C
CSH1_C_F1	tcttgtcttgcgtggttaccgg	Length = 22 nt ; Tm = 58.61 C
CSH1_C_R1	CCAGCACCAGCACCTGCTCCggttaagtcggtaaattttgcgtgattc	Length = 48 nt ; Tm = 60.20 C
CSH1_C_F2	CGTTATGGGTATGGACGAATTGTACAAGtgattgaattgccactgttctaccc	Length = 53 nt ; Tm = 58.05 C
CSH1_C_R2	cgttattatttttgttttagggtttctgtcc	Length = 31 nt ; Tm = 59.14 C
CSH1_C_Fc	aggttcctcctggcatacggg	Length = 21 nt ; Tm = 58.76 C
TOS1_C_F1	cctacaatcaagatatgccagctatttgg	Length = 29 nt ; Tm = 60.29 C
TOS1_C_R1	CCAGCACCAGCACCTGCTCCtggcaaggccgcagaagaacc	Length = 41 nt ; Tm = 62.93 C
TOS1_C_F2	CGTTATGGGTATGGACGAATTGTACAAGtagtcgatcgtttcttattaaccaataaaatt	Length = 60 nt ; Tm = 57.18 C
TOS1_C_R2	tggataaatctcaaaaacaatggcg	Length = 25 nt ; Tm = 58.13 C
TOS1_C_Fc	atgccaagtgacaccagcgg	Length = 20 nt ; Tm = 58.00 C
YSY6_C_F1	cgccatctgcgcttacttgc	Length = 20 nt ; Tm = 58.15 C
YSY6_C_R1	CCAGCACCAGCACCTGCTCCtaggatatagctgattagttgcaaaacaccacc	Length = 53 nt ; Tm = 62.52 C
YSY6_C_F2	CGTTATGGGTATGGACGAATTGTACAAGtgaagcagtggcaaattgcatatataag	Length = 56 nt ; Tm = 58.76 C
YSY6_C_R2	agtgcccggcccagcatacg	Length = 20 nt ; Tm = 63.57 C
YSY6_C_Fc	tgatatcgtgtctaatgacttgacgtgg	Length = 28 nt ; Tm = 59.29 C
EXO5_C_F1	aactttgaaatactttgcggcaagg	Length = 25 nt ; Tm = 58.78 C
EXO5_C_R1	CCAGCACCAGCACCTGCTCCcttcatacttgattcaagaataattttttttaattct	Length = 57 nt ; Tm = 58.50 C
EXO5_C_F2	CGTTATGGGTATGGACGAATTGTACAAGtagtgtaggtattgtaacattatttattctag	Length = 60 nt ; Tm = 49.74 C
EXO5_C_R2	tttgtaactgaattatcaaggagctctatcc	Length = 31 nt ; Tm = 58.17 C
EXO5_C_Fc	ctttgcgagattatggacatttttatacg	Length = 29 nt ; Tm = 58.65 C
ARL1_C_F1	ggccctactggaggtgttattatgc	Length = 25 nt ; Tm = 58.08 C
ARL1_C_R1	CCAGCACCAGCACCTGCTCCtaactgttcctcttttataacatcaatcaacca	Length = 53 nt ; Tm = 59.82 C
ARL1_C_F2	CGTTATGGGTATGGACGAATTGTACAAGtagcgataaagatttgcaaaaaaaaagtg	Length = 57 nt ; Tm = 58.63 C
ARL1_C_R2	tctgtttctgctttcggacgtcc	Length = 23 nt ; Tm = 59.22 C
ARL1_C_Fc	tgaacgtctgggatcttggtgg	Length = 22 nt ; Tm = 58.34 C
UBS1_C_F1	ggtggcagtgtcaatgaatttatgtcc	Length = 27 nt ; Tm = 60.48 C
UBS1_C_R1	CCAGCACCAGCACCTGCTCCgatttttttcctctttgtgtaatgctcac	Length = 49 nt ; Tm = 58.04 C
UBS1_C_F2	CGTTATGGGTATGGACGAATTGTACAAGtaatgggtttatttttacatagaatagtagaa	Length = 60 nt ; Tm = 52.69 C
UBS1_C_R2	ggagctcggttgtttcttttgcc	Length = 23 nt ; Tm = 59.92 C
UBS1_C_Fc	cggaactgataggtactttacaaccagg	Length = 28 nt ; Tm = 58.60 C
TYR1_C_F1	gttggcgattgttgattcgtgg	Length = 22 nt ; Tm = 58.78 C
TYR1_C_R1	CCAGCACCAGCACCTGCTCCtgtatttcttttttcagcggccg	Length = 43 nt ; Tm = 59.17 C
TYR1_C_F2	CGTTATGGGTATGGACGAATTGTACAAGtaatgtttttaatgctgatttcctataatatt	Length = 60 nt ; Tm = 54.19 C
TYR1_C_R2	ctatcgactttatgaccaaaaacttacttgc	Length = 31 nt ; Tm = 58.52 C
TYR1_C_Fc	acaattgcaagccagtgccg	Length = 20 nt ; Tm = 58.22 C
POP7_C_F1	cgttaagtctacaacaccatacgttagtgc	Length = 30 nt ; Tm = 58.75 C
POP7_C_R1	CCAGCACCAGCACCTGCTCCaacataaatacgcaattctacaccgcttac	Length = 50 nt ; Tm = 59.30 C
POP7_C_F2	CGTTATGGGTATGGACGAATTGTACAAGtaatatgtcatacttttagcgctcattgttat	Length = 60 nt ; Tm = 56.94 C
POP7_C_R2	atgacttttgtggctttccattgc	Length = 24 nt ; Tm = 58.16 C
POP7_C_Fc	ccatctttgaaaactctaacgcataagc	Length = 28 nt ; Tm = 58.90 C
PEX32_C_F1	cgggacaagaagggtgatgacc	Length = 22 nt ; Tm = 59.10 C
PEX32_C_R1	CCAGCACCAGCACCTGCTCCcaaatggaagaggcgtcgtttcc	Length = 43 nt ; Tm = 60.56 C
PEX32_C_F2	CGTTATGGGTATGGACGAATTGTACAAGtaatagtattgctttaagcctctaaactgcat	Length = 60 nt ; Tm = 57.55 C
PEX32_C_R2	ttgattaatcggaatttttgtctatttgg	Length = 29 nt ; Tm = 58.16 C
PEX32_C_Fc	cggtgccactggtagaggtattgc	Length = 24 nt ; Tm = 60.52 C
SSE2_C_F1	aatactccgattttgcgtctgacg	Length = 24 nt ; Tm = 58.31 C
SSE2_C_R1	CCAGCACCAGCACCTGCTCCatcaaggtccatgttttcatcattgttg	Length = 48 nt ; Tm = 60.07 C
SSE2_C_F2	CGTTATGGGTATGGACGAATTGTACAAGtaatcggaatttttgtctatttggattgttcc	Length = 60 nt ; Tm = 62.25 C
SSE2_C_R2	tcttccatttgtaatagtattgctttaagcc	Length = 31 nt ; Tm = 58.19 C
SSE2_C_Fc	tttatacccttcgtgccaaactcg	Length = 24 nt ; Tm = 58.24 C
NPL4_C_F1	tcgaaattcgttagttccaccgg	Length = 23 nt ; Tm = 58.89 C
NPL4_C_R1	CCAGCACCAGCACCTGCTCCgccgctttcctgaaggatcatg	Length = 42 nt ; Tm = 59.48 C
NPL4_C_F2	CGTTATGGGTATGGACGAATTGTACAAGtaggagagactgtaagatttgaggttttagat	Length = 60 nt ; Tm = 56.74 C
NPL4_C_R2	ttatattatatcctttggttacgtctgttacagg	Length = 34 nt ; Tm = 58.26 C
NPL4_C_Fc	cccgaataccgatacggaaacc	Length = 22 nt ; Tm = 58.17 C
SEC66_C_F1	gccgctttattgaacagaggagc	Length = 23 nt ; Tm = 58.15 C
SEC66_C_R1	CCAGCACCAGCACCTGCTCCattgactaatcttccatcattatttattttcagc	Length = 54 nt ; Tm = 59.17 C
SEC66_C_F2	CGTTATGGGTATGGACGAATTGTACAAGtagtgcctactgtgtgcaaagatatgtattcg	Length = 60 nt ; Tm = 61.64 C
SEC66_C_R2	ttattaaaagacgtgttgcgtgcg	Length = 24 nt ; Tm = 58.07 C
SEC66_C_Fc	aacgatgcccatgatctgtatttcc	Length = 25 nt ; Tm = 59.03 C
SMY2_C_F1	gcatgaacaatgtttctccccgg	Length = 23 nt ; Tm = 61.11 C
SMY2_C_R1	CCAGCACCAGCACCTGCTCCgtgttttctacccttcttcttgctcactac	Length = 50 nt ; Tm = 58.61 C
SMY2_C_F2	CGTTATGGGTATGGACGAATTGTACAAGtgaaaggaaaagcttcataattttttcttttc	Length = 60 nt ; Tm = 60.04 C
SMY2_C_R2	gctgggttcaattgttcgttatgg	Length = 24 nt ; Tm = 58.38 C
SMY2_C_Fc	ctagcacaacttctactaccactacctttgc	Length = 31 nt ; Tm = 58.73 C
UMP1_C_F1	tccacacaattgaatgacagacatcc	Length = 26 nt ; Tm = 58.66 C
UMP1_C_R1	CCAGCACCAGCACCTGCTCCaatgcctaattgtttttcgattttgctg	Length = 48 nt ; Tm = 60.65 C
UMP1_C_F2	CGTTATGGGTATGGACGAATTGTACAAGtaaaaattgctctcaatttctttatacatctg	Length = 60 nt ; Tm = 56.72 C
UMP1_C_R2	aggtaaaagctcaaggagtacgaatgg	Length = 27 nt ; Tm = 58.46 C
UMP1_C_Fc	gcaagaaggcggtgcagtacc	Length = 21 nt ; Tm = 58.33 C
SWD3_C_F1	aatatgggattgcatcggggg	Length = 21 nt ; Tm = 59.17 C
SWD3_C_R1	CCAGCACCAGCACCTGCTCCaacccatctccataaacagcaatctcc	Length = 47 nt ; Tm = 60.55 C
SWD3_C_F2	CGTTATGGGTATGGACGAATTGTACAAGtaaagaatctgcgttatgtacacgacagac	Length = 58 nt ; Tm = 59.15 C
SWD3_C_R2	agacagatgctagctatcaatgcagtagg	Length = 29 nt ; Tm = 58.72 C
SWD3_C_Fc	tcctggtgaaatcgctggacg	Length = 21 nt ; Tm = 59.45 C
ECM31_C_F1	ggtctatcctgattgaatgtgtcccc	Length = 26 nt ; Tm = 59.68 C
ECM31_C_R1	CCAGCACCAGCACCTGCTCCcttttcgttaattgaagagaggaattcattcc	Length = 52 nt ; Tm = 61.71 C
ECM31_C_F2	CGTTATGGGTATGGACGAATTGTACAAGtaaaatatatagataaaaatcactgcataggg	Length = 60 nt ; Tm = 54.46 C
ECM31_C_R2	ccagatcaaccatactcaatcgtgg	Length = 25 nt ; Tm = 58.34 C
ECM31_C_Fc	cgccatgcaactacaaaaaattgg	Length = 24 nt ; Tm = 59.31 C
EHT1_C_F1	atcatcctcccacagtcaagaatcc	Length = 25 nt ; Tm = 58.29 C
EHT1_C_R1	CCAGCACCAGCACCTGCTCCtacgactaattcatcaaacttagtgaaaaattctgc	Length = 56 nt ; Tm = 62.16 C
EHT1_C_F2	CGTTATGGGTATGGACGAATTGTACAAGtgatgtcacacaattttcaaaccactttcc	Length = 58 nt ; Tm = 62.82 C
EHT1_C_R2	tgtcccaaaatttgtgaagcaagc	Length = 24 nt ; Tm = 59.05 C
EHT1_C_Fc	gagttccaaatggctctctcccc	Length = 23 nt ; Tm = 58.93 C
FZO1_C_F1	gacctcccccgtgccttacc	Length = 20 nt ; Tm = 59.06 C
FZO1_C_R1	CCAGCACCAGCACCTGCTCCatcgatgtctaaatttatttcttccaccatc	Length = 51 nt ; Tm = 59.38 C
FZO1_C_F2	CGTTATGGGTATGGACGAATTGTACAAGtagatattcttgtaaatatatgaggtcttttc	Length = 60 nt ; Tm = 52.23 C
FZO1_C_R2	ccatttggaaacttctgacatatcgg	Length = 26 nt ; Tm = 58.78 C
FZO1_C_Fc	ggtaggttccttgttgggacttacg	Length = 25 nt ; Tm = 58.08 C
DTR1_C_F1	ggcaatcttctttcattatcattttgtgg	Length = 29 nt ; Tm = 60.16 C
DTR1_C_R1	CCAGCACCAGCACCTGCTCCaaattctttggcagtatattttctttgaaaaatg	Length = 54 nt ; Tm = 60.62 C
DTR1_C_F2	CGTTATGGGTATGGACGAATTGTACAAGtaagaaatagtttatgtttagctataaaattt	Length = 60 nt ; Tm = 50.52 C
DTR1_C_R2	gaaagaaaggctgaaaaggccg	Length = 22 nt ; Tm = 58.11 C
DTR1_C_Fc	ttactaacaatatgtggcacaataggatacg	Length = 31 nt ; Tm = 58.20 C
RPS6B_C_F1	aagaagggtgaacaagaattggaagg	Length = 26 nt ; Tm = 58.93 C
RPS6B_C_R1	CCAGCACCAGCACCTGCTCCagccttcaaagaagaagctcttctctttc	Length = 49 nt ; Tm = 59.68 C
RPS6B_C_F2	CGTTATGGGTATGGACGAATTGTACAAGtaagtatgtcttggacctgcataatttttata	Length = 60 nt ; Tm = 56.82 C
RPS6B_C_R2	gttttacagggctcggtctctgc	Length = 23 nt ; Tm = 58.00 C
RPS6B_C_Fc	agatttggctgtcttggctttgg	Length = 23 nt ; Tm = 58.34 C
SMP1_C_F1	caatgtattcaggaaccgcatcacc	Length = 25 nt ; Tm = 60.25 C
SMP1_C_R1	CCAGCACCAGCACCTGCTCCatctggagagtttgtcgaactcgtgg	Length = 46 nt ; Tm = 60.64 C
SMP1_C_F2	CGTTATGGGTATGGACGAATTGTACAAGtaatgaatcgctttctagctactttttactac	Length = 60 nt ; Tm = 55.86 C
SMP1_C_R2	tggtgcaaactgtagaaaaaaaagtaagg	Length = 29 nt ; Tm = 58.52 C
SMP1_C_Fc	gacgcttgccagaggtcgcc	Length = 20 nt ; Tm = 61.48 C
YBR182C-A_C_F1	tttgaaaaaaatataaacgatggtgttgc	Length = 29 nt ; Tm = 58.84 C
YBR182C-A_C_R1	CCAGCACCAGCACCTGCTCCgtgcgtagtgtgagtgccactagttttc	Length = 48 nt ; Tm = 60.32 C
YBR182C-A_C_F2	CGTTATGGGTATGGACGAATTGTACAAGtagcttttacaccacatcgttattgttttcc	Length = 59 nt ; Tm = 60.78 C
YBR182C-A_C_R2	aatttggcaaaagaaagatggataagg	Length = 27 nt ; Tm = 58.24 C
YBR182C-A_C_Fc	ctgctatgctacgtcggccg	Length = 20 nt ; Tm = 58.04 C
YPC1_C_F1	ggctacttgatatacactattgttcgttctgg	Length = 32 nt ; Tm = 59.93 C
YPC1_C_R1	CCAGCACCAGCACCTGCTCCcttctcctttttaacttcaattgattgatcttc	Length = 53 nt ; Tm = 59.72 C
YPC1_C_F2	CGTTATGGGTATGGACGAATTGTACAAGtaataattatagcataatatatattcataatg	Length = 60 nt ; Tm = 46.88 C
YPC1_C_R2	attattttggtacatgtcccgaattagc	Length = 28 nt ; Tm = 58.03 C
YPC1_C_Fc	caattttgttcttatctggctacatttcg	Length = 29 nt ; Tm = 58.74 C
YBR184W_C_F1	agaaagagaaggtccgaggaagagg	Length = 25 nt ; Tm = 58.56 C
YBR184W_C_R1	CCAGCACCAGCACCTGCTCCatagtgcattaactctcccattctaaccc	Length = 49 nt ; Tm = 58.53 C
YBR184W_C_F2	CGTTATGGGTATGGACGAATTGTACAAGtgaaagggagatgcttcaataacttttttc	Length = 58 nt ; Tm = 60.37 C
YBR184W_C_R2	gatgctacaactaatgatatgattttaatggg	Length = 32 nt ; Tm = 58.14 C
YBR184W_C_Fc	cgatctattcctcacaacacagcagc	Length = 26 nt ; Tm = 60.00 C
MBA1_C_F1	ggcagttgataaagtttaatgcagttcc	Length = 28 nt ; Tm = 58.69 C
MBA1_C_R1	CCAGCACCAGCACCTGCTCCgcttggaggtaaacgatatatatcaccg	Length = 48 nt ; Tm = 58.48 C
MBA1_C_F2	CGTTATGGGTATGGACGAATTGTACAAGtaaggcaatatgtatataaatgcgaaaagttt	Length = 60 nt ; Tm = 57.80 C
MBA1_C_R2	aacaggactattcttaccggcttatgg	Length = 27 nt ; Tm = 58.27 C
MBA1_C_Fc	tcccgtcaacttccaggtaatgc	Length = 23 nt ; Tm = 58.85 C
PCH2_C_F1	actggagtcaagttcttcaataaatatcagg	Length = 31 nt ; Tm = 58.05 C
PCH2_C_R1	CCAGCACCAGCACCTGCTCCcttccgcgctgcgctcagcttc	Length = 42 nt ; Tm = 66.85 C
PCH2_C_F2	CGTTATGGGTATGGACGAATTGTACAAGtgacggaggagctttttccttttttt	Length = 54 nt ; Tm = 60.55 C
PCH2_C_R2	cggtaggagggctattaaagatgcc	Length = 25 nt ; Tm = 59.34 C
PCH2_C_Fc	agatgataacttcaggtataattctttttcacg	Length = 33 nt ; Tm = 58.41 C
GDT1_C_F1	aaaaaatagtgcacaggattcgcg	Length = 24 nt ; Tm = 58.36 C
GDT1_C_R1	CCAGCACCAGCACCTGCTCCatcctgagttgtgaatgcttgatatatatacatc	Length = 54 nt ; Tm = 58.78 C
GDT1_C_F2	CGTTATGGGTATGGACGAATTGTACAAGtgagatggtttgtaaccgtattcttcttgg	Length = 58 nt ; Tm = 61.52 C
GDT1_C_R2	ttatggaagtgctcgagaagaaaacg	Length = 26 nt ; Tm = 58.96 C
GDT1_C_Fc	tgcgtatgataaacagctgaagaacg	Length = 26 nt ; Tm = 58.54 C
NTC20_C_F1	ggcaaaacaggcaaagaagaagc	Length = 23 nt ; Tm = 58.17 C
NTC20_C_R1	CCAGCACCAGCACCTGCTCCgccgctatcatcattgtcacgg	Length = 42 nt ; Tm = 58.89 C
NTC20_C_F2	CGTTATGGGTATGGACGAATTGTACAAGtgatcggataattacaaccaattgcg	Length = 54 nt ; Tm = 59.83 C
NTC20_C_R2	tggtgggtgggaaattattggc	Length = 22 nt ; Tm = 59.24 C
NTC20_C_Fc	ccaagaattaaatcagttacgtgccc	Length = 26 nt ; Tm = 58.17 C
RPS9B_C_F1	gttggattatgttttggctttgaagg	Length = 26 nt ; Tm = 58.15 C
RPS9B_C_R1	CCAGCACCAGCACCTGCTCCttcttcgtcttcggcttcttcagc	Length = 44 nt ; Tm = 59.94 C
RPS9B_C_F2	CGTTATGGGTATGGACGAATTGTACAAGtaaataattcgctgatttcataactgtataat	Length = 60 nt ; Tm = 54.75 C
RPS9B_C_R2	gcaagatggcatggagaattagcc	Length = 24 nt ; Tm = 59.78 C
RPS9B_C_Fc	ccttgatcagaagattggttagagttgg	Length = 28 nt ; Tm = 58.70 C
RPL21A_C_F1	caatggttctatccaaaagggtatgc	Length = 26 nt ; Tm = 58.01 C
RPL21A_C_R1	CCAGCACCAGCACCTGCTCCgatgaaagtttcgtatggaactgggg	Length = 46 nt ; Tm = 59.83 C
RPL21A_C_F2	CGTTATGGGTATGGACGAATTGTACAAGtaatttacccgatgctggttttgtatcg	Length = 56 nt ; Tm = 61.11 C
RPL21A_C_R2	tcgtccgatttttttacctcagttagc	Length = 27 nt ; Tm = 59.13 C
RPL21A_C_Fc	tggtgacattgtcgacatcaaagc	Length = 24 nt ; Tm = 58.47 C
RIM2_C_F1	ggatatcaagccgaaggtacaaaaagc	Length = 27 nt ; Tm = 60.36 C
RIM2_C_R1	CCAGCACCAGCACCTGCTCCcgatagtagccttataacaatttcccatgtac	Length = 52 nt ; Tm = 59.15 C
RIM2_C_F2	CGTTATGGGTATGGACGAATTGTACAAGtagccttgaaatctaaaaaactctaaattcac	Length = 60 nt ; Tm = 57.15 C
RIM2_C_R2	ggggaaaagcccattattacggg	Length = 23 nt ; Tm = 60.36 C
RIM2_C_Fc	tgaacaaatgaagaggttaataaaggaaagg	Length = 31 nt ; Tm = 59.61 C
MED8_C_F1	cacctctcatgaaagtttggtcactacc	Length = 28 nt ; Tm = 59.31 C
MED8_C_R1	CCAGCACCAGCACCTGCTCCattactagatgatgttgaagtagatcccgtaataat	Length = 56 nt ; Tm = 59.10 C
MED8_C_F2	CGTTATGGGTATGGACGAATTGTACAAGtgaattttacttcacgctactgatattttaaa	Length = 60 nt ; Tm = 57.04 C
MED8_C_R2	acatgggaaattgttataaggctactatcg	Length = 30 nt ; Tm = 58.54 C
MED8_C_Fc	ctttagactctacagtggtttaccctttgc	Length = 30 nt ; Tm = 58.56 C
AIM4_C_F1	caacgcccaaataagaaaaaggtacg	Length = 26 nt ; Tm = 60.00 C
AIM4_C_R1	CCAGCACCAGCACCTGCTCCctttggtattttgatattctcgaggtttcc	Length = 50 nt ; Tm = 59.83 C
AIM4_C_F2	CGTTATGGGTATGGACGAATTGTACAAGtgaaagttcaaaggtaataaatgagcaacc	Length = 58 nt ; Tm = 59.32 C
AIM4_C_R2	gggacgctcatgacccttgg	Length = 20 nt ; Tm = 58.75 C
AIM4_C_Fc	tgagcttaatggatcaaaagaaggacc	Length = 27 nt ; Tm = 59.05 C
MSI1_C_F1	ggactaagaaagagaagctccagagtaacc	Length = 30 nt ; Tm = 59.06 C
MSI1_C_R1	CCAGCACCAGCACCTGCTCCcgaatgtccaacaaggtttcctgc	Length = 44 nt ; Tm = 60.48 C
MSI1_C_F2	CGTTATGGGTATGGACGAATTGTACAAGtgacctaaacgttccttgaagccagg	Length = 54 nt ; Tm = 62.32 C
MSI1_C_R2	cactgcaccatcacattacagaaatatacc	Length = 30 nt ; Tm = 59.09 C
MSI1_C_Fc	tgtactgaaggaaatgcggtctcc	Length = 24 nt ; Tm = 58.22 C
PGI1_C_F1	gttaaggctgaaggtgccactgg	Length = 23 nt ; Tm = 58.69 C
PGI1_C_R1	CCAGCACCAGCACCTGCTCCcatccattccttgaattgattgattaaacc	Length = 50 nt ; Tm = 60.87 C
PGI1_C_F2	CGTTATGGGTATGGACGAATTGTACAAGtgaacaaatcgctcttaaatatatacctaaag	Length = 60 nt ; Tm = 56.16 C
PGI1_C_R2	tcctccttttaaacagttgatgagaacc	Length = 28 nt ; Tm = 58.32 C
PGI1_C_Fc	tttcatcttagctgctcaatctcataacc	Length = 29 nt ; Tm = 58.57 C
YBR196C-A_C_F1	agaaaaatatgtcaatgaggcaagaacc	Length = 28 nt ; Tm = 58.24 C
YBR196C-A_C_R1	CCAGCACCAGCACCTGCTCCagatatgagaacaatgagaaaaggaaaaatgg	Length = 52 nt ; Tm = 60.46 C
YBR196C-A_C_F2	CGTTATGGGTATGGACGAATTGTACAAGtaaaaaggtcctttcttcataatcaatgct	Length = 58 nt ; Tm = 58.42 C
YBR196C-A_C_R2	aacaagattttggaaccatcatagttgg	Length = 28 nt ; Tm = 58.72 C
YBR196C-A_C_Fc	tgtacaaggccacgttctgtcacc	Length = 24 nt ; Tm = 59.74 C
YBR196C-B_C_F1	cctccgttattttttttttgtatgttaatgc	Length = 31 nt ; Tm = 59.73 C
YBR196C-B_C_R1	CCAGCACCAGCACCTGCTCCctcgcctctaaccccacgtagg	Length = 42 nt ; Tm = 58.65 C
YBR196C-B_C_F2	CGTTATGGGTATGGACGAATTGTACAAGtaagactttggccccgctgc	Length = 48 nt ; Tm = 58.76 C
YBR196C-B_C_R2	ctgtaattccaggttgagcgcg	Length = 22 nt ; Tm = 58.40 C
YBR196C-B_C_Fc	tgtagcgacaccacttccattgg	Length = 23 nt ; Tm = 58.49 C
YBR197C_C_F1	cggagacgcaagacgtatcatgg	Length = 23 nt ; Tm = 60.26 C
YBR197C_C_R1	CCAGCACCAGCACCTGCTCCgcatcggtgaacatctttaatagtatcgac	Length = 50 nt ; Tm = 59.57 C
YBR197C_C_F2	CGTTATGGGTATGGACGAATTGTACAAGtgatgacatgtatgggttgaaaatatttagag	Length = 60 nt ; Tm = 59.06 C
YBR197C_C_R2	tgatatgggaccgctccaagg	Length = 21 nt ; Tm = 58.31 C
YBR197C_C_Fc	caatgcactcaaacctggcacc	Length = 22 nt ; Tm = 58.91 C
TAF5_C_F1	gcgtggccatggtaagaatgc	Length = 21 nt ; Tm = 58.88 C
TAF5_C_R1	CCAGCACCAGCACCTGCTCCtggcctgaaagcacctcctgc	Length = 41 nt ; Tm = 60.96 C
TAF5_C_F2	CGTTATGGGTATGGACGAATTGTACAAGtaattcacactgaaaaaaataacagcatgg	Length = 58 nt ; Tm = 58.95 C
TAF5_C_R2	cctggactggtggggtttgc	Length = 20 nt ; Tm = 58.65 C
TAF5_C_Fc	gggatattggtaccggcaaaagg	Length = 23 nt ; Tm = 59.33 C
KTR4_C_F1	tcgatttagactttttgaggtcagaacc	Length = 28 nt ; Tm = 58.43 C
KTR4_C_R1	CCAGCACCAGCACCTGCTCCatacatttctaactcttcctcagacatagagtgtc	Length = 55 nt ; Tm = 58.87 C
KTR4_C_F2	CGTTATGGGTATGGACGAATTGTACAAGtgaagacattagctttgagaatttgtgc	Length = 56 nt ; Tm = 58.23 C
KTR4_C_R2	aagagatattgtaaagtttttggatttcgg	Length = 30 nt ; Tm = 58.01 C
[truncated: 27,431 more rows]
[truncated: 1 more columns]

## Sheet: C-terminal with marker (_CM)
Name	Sequence	Notes
PAU8_CM_F1	tgcttctgcaaccaccactctagc	Length = 24 nt ; Tm = 59.41 C
PAU8_CM_R1	CCAGCACCAGCACCTGCTCCgtttgcgatagtgtagataccgtccttgg	Length = 49 nt ; Tm = 61.93 C
PAU8_CM_F2	GTTTAAACGAGCTCGAATTCATCGAagacaaacgccaattttacgaacg	Length = 49 nt ; Tm = 58.29 C
PAU8_CM_R2	ttatttaaggacaaaggttgcgaagc	Length = 26 nt ; Tm = 58.13 C
PAU8_CM_Fc	ggtgtcgctgccatcgctgc	Length = 20 nt ; Tm = 63.31 C
YAL067W-A_CM_F1	ctatggagatgctcttgtttctgaacg	Length = 27 nt ; Tm = 58.55 C
YAL067W-A_CM_R1	CCAGCACCAGCACCTGCTCCacagtatacgactcccaacacacgtttaa	Length = 49 nt ; Tm = 59.23 C
YAL067W-A_CM_F2	GTTTAAACGAGCTCGAATTCATCGAggtctgtaaacttgtgaactctcggc	Length = 51 nt ; Tm = 58.42 C
YAL067W-A_CM_R2	tgatgaatgcgatttccaagcg	Length = 22 nt ; Tm = 59.47 C
YAL067W-A_CM_Fc	aaacgatcgctgactggcacc	Length = 21 nt ; Tm = 58.63 C
SEO1_CM_F1	aacgatatttgtcgccgagatgc	Length = 23 nt ; Tm = 59.00 C
SEO1_CM_R1	CCAGCACCAGCACCTGCTCCtttttcatcagatactgataaggtttcaacg	Length = 51 nt ; Tm = 59.33 C
SEO1_CM_F2	GTTTAAACGAGCTCGAATTCATCGAtacgagaataatttctcatcatccagcttta	Length = 56 nt ; Tm = 59.13 C
SEO1_CM_R2	caatcattttacacttttggttgcacg	Length = 27 nt ; Tm = 59.63 C
SEO1_CM_Fc	ggctatggctcctgttttatactcttgg	Length = 28 nt ; Tm = 59.73 C
YAL065C_CM_F1	gctgctgagacgaaaacagtagtcacc	Length = 27 nt ; Tm = 60.49 C
YAL065C_CM_R1	CCAGCACCAGCACCTGCTCCccatacgattgccagcaatacgg	Length = 43 nt ; Tm = 60.01 C
YAL065C_CM_F2	GTTTAAACGAGCTCGAATTCATCGAacgcacggcatcatcttatattaataattc	Length = 55 nt ; Tm = 59.14 C
YAL065C_CM_R2	attgatattaaaagaatgtgtgaatggcc	Length = 29 nt ; Tm = 58.02 C
YAL065C_CM_Fc	caatactggagctgctgagacaactacc	Length = 28 nt ; Tm = 59.66 C
YAL064W-B_CM_F1	gcctcgattctgtggtggaaatagg	Length = 25 nt ; Tm = 60.77 C
YAL064W-B_CM_R1	CCAGCACCAGCACCTGCTCCtgtgtgcactgaatccatctcctctgc	Length = 47 nt ; Tm = 64.14 C
YAL064W-B_CM_F2	GTTTAAACGAGCTCGAATTCATCGAgattcgcaggatgtcacggtaacc	Length = 49 nt ; Tm = 60.36 C
YAL064W-B_CM_R2	tcatcattaccacctgttaccagtgc	Length = 26 nt ; Tm = 58.00 C
YAL064W-B_CM_Fc	cagattcgcaggaagtaacagtaactagc	Length = 29 nt ; Tm = 58.39 C
TDA8_CM_F1	gcaattctatcagtcggtggcg	Length = 22 nt ; Tm = 58.22 C
TDA8_CM_R1	CCAGCACCAGCACCTGCTCCgggatagtacaattgggctgttaggtc	Length = 47 nt ; Tm = 58.40 C
TDA8_CM_F2	GTTTAAACGAGCTCGAATTCATCGAtccttcaaaacatactactagcaccatcg	Length = 54 nt ; Tm = 59.10 C
TDA8_CM_R2	gaagaagtgactagagaagaagtgactgagg	Length = 31 nt ; Tm = 58.18 C
TDA8_CM_Fc	acacgttcaggtttgctaaggtcg	Length = 24 nt ; Tm = 58.34 C
YAL064W_CM_F1	caacttttcggcctttgcaacg	Length = 22 nt ; Tm = 60.38 C
YAL064W_CM_R1	CCAGCACCAGCACCTGCTCCtggttcgctattcaatattagaaaaccaaaa	Length = 51 nt ; Tm = 60.46 C
YAL064W_CM_F2	GTTTAAACGAGCTCGAATTCATCGAgtcgaaaatttaaggccacataaatcc	Length = 52 nt ; Tm = 58.44 C
YAL064W_CM_R2	gctacaacggaactaggcttcttatatatcg	Length = 31 nt ; Tm = 59.49 C
YAL064W_CM_Fc	tgtatacaaacgtacttcaaataagcaatgc	Length = 31 nt ; Tm = 58.42 C
YAL063C-A_CM_F1	gaggtcccactgtatgtatgtgccc	Length = 25 nt ; Tm = 59.38 C
YAL063C-A_CM_R1	CCAGCACCAGCACCTGCTCCaacagaagaggaaataatggtatttttacatagag	Length = 55 nt ; Tm = 58.15 C
YAL063C-A_CM_F2	GTTTAAACGAGCTCGAATTCATCGAtatgctgtccttaattttcatgttacattatcaac	Length = 60 nt ; Tm = 60.26 C
YAL063C-A_CM_R2	gccgcatatatatcttgattagttaaaaatagc	Length = 33 nt ; Tm = 58.18 C
YAL063C-A_CM_Fc	cgaactttcctttgctttttttctgg	Length = 26 nt ; Tm = 59.60 C
FLO9_CM_F1	gctgctgagacgaaaacagtagtcacc	Length = 27 nt ; Tm = 60.49 C
FLO9_CM_R1	CCAGCACCAGCACCTGCTCCaataattgccagcaataaggacgca	Length = 45 nt ; Tm = 59.75 C
FLO9_CM_F2	GTTTAAACGAGCTCGAATTCATCGAtaaaattcgcgttctttttacgtatctgtg	Length = 55 nt ; Tm = 60.08 C
FLO9_CM_R2	gatttaaattcgaagtgttgtttgcagg	Length = 28 nt ; Tm = 59.35 C
FLO9_CM_Fc	caatactggagctgctgagacaactacc	Length = 28 nt ; Tm = 59.66 C
GDH3_CM_F1	cgcgtagcactgcaaccaatgc	Length = 22 nt ; Tm = 62.19 C
GDH3_CM_R1	CCAGCACCAGCACCTGCTCCaaaaacgtctccctggtcaagca	Length = 43 nt ; Tm = 58.67 C
GDH3_CM_F2	GTTTAAACGAGCTCGAATTCATCGAccgtaagcgctattttctttttgttcg	Length = 52 nt ; Tm = 61.23 C
GDH3_CM_R2	ctaatgtgttgctaataatcgcatctgc	Length = 28 nt ; Tm = 58.48 C
GDH3_CM_Fc	cacccgaggctatttctgttttcg	Length = 24 nt ; Tm = 59.83 C
BDH2_CM_F1	tgcatgaaagaaagtacacagggtcc	Length = 26 nt ; Tm = 59.34 C
BDH2_CM_R1	CCAGCACCAGCACCTGCTCCtgtgtgacgcagtttagcctcgt	Length = 43 nt ; Tm = 58.45 C
BDH2_CM_F2	GTTTAAACGAGCTCGAATTCATCGAttgtgattgagtactcacgttctcgtg	Length = 52 nt ; Tm = 58.40 C
BDH2_CM_R2	ccacttttatatgtcgatttttttttctacg	Length = 31 nt ; Tm = 58.38 C
BDH2_CM_Fc	ggccatcacaagatacagttttctcc	Length = 26 nt ; Tm = 58.15 C
BDH1_CM_F1	aacattcaaggggacagccacc	Length = 22 nt ; Tm = 58.67 C
BDH1_CM_R1	CCAGCACCAGCACCTGCTCCcttcatttcaccgtgattgttaggcg	Length = 46 nt ; Tm = 61.52 C
BDH1_CM_F2	GTTTAAACGAGCTCGAATTCATCGAtgacaaaataatatttggggcccc	Length = 49 nt ; Tm = 58.82 C
BDH1_CM_R2	gctcttgaattctttgatattttcttggc	Length = 29 nt ; Tm = 59.17 C
BDH1_CM_Fc	caagttactttcgaaacctctttgaagg	Length = 28 nt ; Tm = 58.23 C
ECM1_CM_F1	gacagggatcgtttagtgaaggcc	Length = 24 nt ; Tm = 58.92 C
ECM1_CM_R1	CCAGCACCAGCACCTGCTCCttcttcaacatcgtctggcaggac	Length = 44 nt ; Tm = 59.10 C
ECM1_CM_F2	GTTTAAACGAGCTCGAATTCATCGAaaaattttcatatgaaaggtcctaggaatacacg	Length = 59 nt ; Tm = 61.89 C
ECM1_CM_R2	aaatttcatagtactactttgtgtggccg	Length = 29 nt ; Tm = 58.31 C
ECM1_CM_Fc	gacaaactggccaactctatttcatcc	Length = 27 nt ; Tm = 59.26 C
CNE1_CM_F1	tgtgatcctcgagttttggagtgg	Length = 24 nt ; Tm = 58.97 C
CNE1_CM_R1	CCAGCACCAGCACCTGCTCCtgtaaatactacacaacaaagaaccgacgtcg	Length = 52 nt ; Tm = 63.05 C
CNE1_CM_F2	GTTTAAACGAGCTCGAATTCATCGAtggacaagtgttagtttataacatggtctca	Length = 56 nt ; Tm = 58.58 C
CNE1_CM_R2	tgtatccaccgtcgttccatgg	Length = 22 nt ; Tm = 58.98 C
CNE1_CM_Fc	cgcatcgaaaacgttatcagtgg	Length = 23 nt ; Tm = 58.21 C
GPB2_CM_F1	cgaaaacgcaaggtcgatacattacc	Length = 26 nt ; Tm = 60.69 C
GPB2_CM_R1	CCAGCACCAGCACCTGCTCCtgcactaggatttacgctaggaaaaatact	Length = 50 nt ; Tm = 58.59 C
GPB2_CM_F2	GTTTAAACGAGCTCGAATTCATCGAaaaggcagttttcaatgctttcactttg	Length = 53 nt ; Tm = 60.90 C
GPB2_CM_R2	tgttttgtttattctacttcttgatggtgg	Length = 30 nt ; Tm = 58.28 C
GPB2_CM_Fc	caattttactcggagaatgatgatgagc	Length = 28 nt ; Tm = 59.37 C
PEX22_CM_F1	gagtacgccgctgatgaagtgg	Length = 22 nt ; Tm = 58.34 C
PEX22_CM_R1	CCAGCACCAGCACCTGCTCCattgcataaagtgtcaatcagcacatcc	Length = 48 nt ; Tm = 60.31 C
PEX22_CM_F2	GTTTAAACGAGCTCGAATTCATCGAtgtagaaaagagtttcttgtaacagtatgtaaaga	Length = 60 nt ; Tm = 56.95 C
PEX22_CM_R2	tgcccaagacaagatccggc	Length = 20 nt ; Tm = 59.40 C
PEX22_CM_Fc	cgatacaaggactgcccataaagtgg	Length = 26 nt ; Tm = 60.69 C
ACS1_CM_F1	ggccgagtgtgctgttgtcg	Length = 20 nt ; Tm = 58.68 C
ACS1_CM_R1	CCAGCACCAGCACCTGCTCCcaacttgaccgaatcaattagatgtctaaca	Length = 51 nt ; Tm = 59.97 C
ACS1_CM_F2	GTTTAAACGAGCTCGAATTCATCGAtgatgatttctttcctttttatattgacgac	Length = 56 nt ; Tm = 58.59 C
ACS1_CM_R2	tgtaagacggctaggtaaatttcagtgc	Length = 28 nt ; Tm = 59.20 C
ACS1_CM_Fc	aattgaggctgctattatcgaagatcc	Length = 27 nt ; Tm = 58.39 C
FLC2_CM_F1	gaacctgaatgcaaacacaaatacagc	Length = 27 nt ; Tm = 58.99 C
FLC2_CM_R1	CCAGCACCAGCACCTGCTCCcaaatatgggttgttgttgcggg	Length = 43 nt ; Tm = 59.79 C
FLC2_CM_F2	GTTTAAACGAGCTCGAATTCATCGAtccaatatatactcacatgtaacaacttattatat	Length = 60 nt ; Tm = 53.50 C
FLC2_CM_R2	ttttcgaccatgacttacgcaacc	Length = 24 nt ; Tm = 58.95 C
FLC2_CM_Fc	tccgtgacgacactttcggc	Length = 20 nt ; Tm = 58.12 C
OAF1_CM_F1	ccttcacaaagacatggagttcatcc	Length = 26 nt ; Tm = 58.84 C
OAF1_CM_R1	CCAGCACCAGCACCTGCTCCagcaaagtcattgccaaacaaaaagtc	Length = 47 nt ; Tm = 59.83 C
OAF1_CM_F2	GTTTAAACGAGCTCGAATTCATCGAaaattttctttccaaactcctacctattcatttc	Length = 59 nt ; Tm = 60.85 C
OAF1_CM_R2	ttgatttcagcagcggaagagg	Length = 22 nt ; Tm = 58.09 C
OAF1_CM_Fc	attgacttaaccaacggcgaacc	Length = 23 nt ; Tm = 58.05 C
AIM2_CM_F1	gggtcttgccaatgctgcagc	Length = 21 nt ; Tm = 61.33 C
AIM2_CM_R1	CCAGCACCAGCACCTGCTCCaacattcgaaaaatgattgaaccagtatatttg	Length = 53 nt ; Tm = 60.81 C
AIM2_CM_F2	GTTTAAACGAGCTCGAATTCATCGAgagggaagagctcttcttacgttaaccg	Length = 53 nt ; Tm = 60.98 C
AIM2_CM_R2	agcaaacgccaatagccggg	Length = 20 nt ; Tm = 60.67 C
AIM2_CM_Fc	gccgtccaacacattagtggcg	Length = 22 nt ; Tm = 60.98 C
GEM1_CM_F1	ttctaaggcagatttggataagcagc	Length = 26 nt ; Tm = 58.26 C
GEM1_CM_R1	CCAGCACCAGCACCTGCTCCttttgagaattttgatgatttgaataatttca	Length = 52 nt ; Tm = 58.87 C
GEM1_CM_F2	GTTTAAACGAGCTCGAATTCATCGAttaatgcccaaatttctatattagggaagtg	Length = 56 nt ; Tm = 59.43 C
GEM1_CM_R2	agcctgctgcataagtatctaaaccg	Length = 26 nt ; Tm = 58.23 C
GEM1_CM_Fc	ttcacacatttacaagatctaccgttgg	Length = 28 nt ; Tm = 58.51 C
SPC72_CM_F1	atgaaatccataaaatctgtaccaaatgc	Length = 29 nt ; Tm = 58.02 C
SPC72_CM_R1	CCAGCACCAGCACCTGCTCCgggattgttgattgataggttgaaaagt	Length = 48 nt ; Tm = 58.02 C
SPC72_CM_F2	GTTTAAACGAGCTCGAATTCATCGAatatcatacgtttatatataaatatatttaatgta	Length = 60 nt ; Tm = 48.53 C
SPC72_CM_R2	tcctgtatggtcggtatgaattcagc	Length = 26 nt ; Tm = 59.19 C
SPC72_CM_Fc	ttttatcaaatttaatcagaaccttttactacacc	Length = 35 nt ; Tm = 58.64 C
AIM1_CM_F1	tggccaaggattctgacggg	Length = 20 nt ; Tm = 59.26 C
AIM1_CM_R1	CCAGCACCAGCACCTGCTCCtgatgatgccggacccttcc	Length = 40 nt ; Tm = 59.07 C
AIM1_CM_F2	GTTTAAACGAGCTCGAATTCATCGAacagtttggaaccaaaaaagctcgtg	Length = 51 nt ; Tm = 60.54 C
AIM1_CM_R2	ggatcgttatgagatgacctcgtgg	Length = 25 nt ; Tm = 59.56 C
AIM1_CM_Fc	cgttctatatctgtgaagcatgtccgg	Length = 27 nt ; Tm = 60.81 C
YAL044W-A_CM_F1	tcccgtggcacgtaccatcc	Length = 20 nt ; Tm = 59.92 C
YAL044W-A_CM_R1	CCAGCACCAGCACCTGCTCCtttcgctttggattcatactcctgtgg	Length = 47 nt ; Tm = 62.17 C
YAL044W-A_CM_F2	GTTTAAACGAGCTCGAATTCATCGAaatgcataagcataagtgtacacgttgag	Length = 54 nt ; Tm = 58.06 C
YAL044W-A_CM_R2	cctccgagatctaccagcctgc	Length = 22 nt ; Tm = 58.80 C
YAL044W-A_CM_Fc	tcaagagagcaatgagcacagatgg	Length = 25 nt ; Tm = 59.36 C
GCV3_CM_F1	ccactgatgccttaggggacg	Length = 21 nt ; Tm = 58.00 C
GCV3_CM_R1	CCAGCACCAGCACCTGCTCCgtcatcatgaaccagtgtcttttcgtac	Length = 48 nt ; Tm = 58.14 C
GCV3_CM_F2	GTTTAAACGAGCTCGAATTCATCGAacaaagcttatacgtacgtaaagtaatttcatata	Length = 60 nt ; Tm = 56.31 C
GCV3_CM_R2	gggccatgctggtgtacaggg	Length = 21 nt ; Tm = 60.83 C
GCV3_CM_Fc	gctgtgcatcaggacaagactgc	Length = 23 nt ; Tm = 58.45 C
PTA1_CM_F1	caagatccctctaactacaaaaaatggtcc	Length = 30 nt ; Tm = 59.84 C
PTA1_CM_R1	CCAGCACCAGCACCTGCTCCttttagcctgtcaagcagtgaatcg	Length = 45 nt ; Tm = 58.58 C
PTA1_CM_F2	GTTTAAACGAGCTCGAATTCATCGAtcacaaccattacatacatcatatatacgcatg	Length = 58 nt ; Tm = 60.16 C
PTA1_CM_R2	gtttagggcattgccggagc	Length = 20 nt ; Tm = 58.14 C
PTA1_CM_Fc	aacgtgtcagtctgatcattgaatgg	Length = 26 nt ; Tm = 58.04 C
ERV46_CM_F1	tgtccccaccagatatgagtacttgg	Length = 26 nt ; Tm = 59.08 C
ERV46_CM_R1	CCAGCACCAGCACCTGCTCCctggctcttcttgccccagatcg	Length = 43 nt ; Tm = 62.81 C
ERV46_CM_F2	GTTTAAACGAGCTCGAATTCATCGAaggaagagactgtcatagggaagagcc	Length = 52 nt ; Tm = 59.58 C
ERV46_CM_R2	cggataaagatgtgcccgaggc	Length = 22 nt ; Tm = 61.32 C
ERV46_CM_Fc	cacactttcaccagttctcgtattttgc	Length = 28 nt ; Tm = 60.16 C
CDC24_CM_F1	ggatgtcctgcctaaacggagg	Length = 22 nt ; Tm = 58.46 C
CDC24_CM_R1	CCAGCACCAGCACCTGCTCCatacagacgaatgttcaagaatttctcattg	Length = 51 nt ; Tm = 59.31 C
CDC24_CM_F2	GTTTAAACGAGCTCGAATTCATCGAtaaataaaactagtatacagcaaatactaaataat	Length = 60 nt ; Tm = 51.20 C
CDC24_CM_R2	cgctgaaacgacaaaaaaaaaatgc	Length = 25 nt ; Tm = 59.88 C
CDC24_CM_Fc	ccgccagacacacgatagtatgg	Length = 23 nt ; Tm = 58.04 C
CLN3_CM_F1	gaccccagactctgcatcacacc	Length = 23 nt ; Tm = 59.26 C
CLN3_CM_R1	CCAGCACCAGCACCTGCTCCgcgagttttcttgaggttgctactatca	Length = 48 nt ; Tm = 59.36 C
CLN3_CM_F2	GTTTAAACGAGCTCGAATTCATCGAaacgacaaaaaaaaaatgcatttaacaac	Length = 54 nt ; Tm = 58.27 C
CLN3_CM_R2	ggggcagatgttcaagctataccc	Length = 24 nt ; Tm = 58.82 C
CLN3_CM_Fc	ctctccatctccattcaattcccc	Length = 24 nt ; Tm = 58.69 C
CYC3_CM_F1	ccctcgtgctcgctggatgc	Length = 20 nt ; Tm = 62.36 C
CYC3_CM_R1	CCAGCACCAGCACCTGCTCCaggggcggaggacgaagagg	Length = 40 nt ; Tm = 61.13 C
CYC3_CM_F2	GTTTAAACGAGCTCGAATTCATCGAatgatatacagccagcgtaagtacgtgtaaat	Length = 57 nt ; Tm = 59.88 C
CYC3_CM_R2	cccgtcaagaaaacccgccg	Length = 20 nt ; Tm = 63.00 C
CYC3_CM_Fc	aattcatggggaaaccgggc	Length = 20 nt ; Tm = 59.27 C
CDC19_CM_F1	cattgtcttgtccacttccggtacc	Length = 25 nt ; Tm = 59.52 C
CDC19_CM_R1	CCAGCACCAGCACCTGCTCCaacggtagagacttgcaaagtgttgg	Length = 46 nt ; Tm = 58.79 C
CDC19_CM_F2	GTTTAAACGAGCTCGAATTCATCGAaaaaagaatcatgattgaatgaagatattattttt	Length = 60 nt ; Tm = 58.25 C
CDC19_CM_R2	tcgccatcctgataatcatgataacc	Length = 26 nt ; Tm = 59.03 C
CDC19_CM_Fc	cgctgtcgctgctgttttcg	Length = 20 nt ; Tm = 59.15 C
YAL037C-A_CM_F1	caccaaacgaaggccagaagc	Length = 21 nt ; Tm = 58.30 C
YAL037C-A_CM_R1	CCAGCACCAGCACCTGCTCCtaaaaagagtattatgttattgttaacctttttgtctcc	Length = 59 nt ; Tm = 60.44 C
YAL037C-A_CM_F2	GTTTAAACGAGCTCGAATTCATCGAaataccttataaaatgtatgttatttaagtaactt	Length = 60 nt ; Tm = 51.85 C
YAL037C-A_CM_R2	cgaaaaggaacctgtctctgactgg	Length = 25 nt ; Tm = 59.19 C
YAL037C-A_CM_Fc	ggacactaattgaatctgcccgc	Length = 23 nt ; Tm = 58.52 C
YAL037W_CM_F1	ggcactctttaagtcatttagtcattttgg	Length = 30 nt ; Tm = 59.06 C
YAL037W_CM_R1	CCAGCACCAGCACCTGCTCCaaagcgacctcgctttgtggtacc	Length = 44 nt ; Tm = 61.37 C
YAL037W_CM_F2	GTTTAAACGAGCTCGAATTCATCGAagagccctcggtagcataacatttttaa	Length = 53 nt ; Tm = 59.75 C
YAL037W_CM_R2	acggtagcagtgtcaaacatcaacc	Length = 25 nt ; Tm = 58.10 C
YAL037W_CM_Fc	gttttgtaattcgaatgtcctcagtgg	Length = 27 nt ; Tm = 58.14 C
RBG1_CM_F1	tgccgtgcctatttcgtctgg	Length = 21 nt ; Tm = 59.50 C
RBG1_CM_R1	CCAGCACCAGCACCTGCTCCctttttcaagatggtaacaacatcttcgtc	Length = 50 nt ; Tm = 59.68 C
RBG1_CM_F2	GTTTAAACGAGCTCGAATTCATCGAttctcgaacaaaaaataatataagaaatgaaaaaa	Length = 60 nt ; Tm = 59.02 C
RBG1_CM_R2	tcagtcaagaggagatgtgtcaatttacc	Length = 29 nt ; Tm = 59.00 C
RBG1_CM_Fc	tttgattgatgttttggaagcttcg	Length = 25 nt ; Tm = 58.33 C
FUN12_CM_F1	tgtgaaaaccgaccctactacaaagg	Length = 26 nt ; Tm = 58.56 C
FUN12_CM_R1	CCAGCACCAGCACCTGCTCCttcgatgccgaaaacgaccttc	Length = 42 nt ; Tm = 59.85 C
FUN12_CM_F2	GTTTAAACGAGCTCGAATTCATCGAgcatggcatacgctgacttgtcaac	Length = 50 nt ; Tm = 61.44 C
FUN12_CM_R2	ggatctcatagtgggagcagacatgg	Length = 26 nt ; Tm = 60.80 C
FUN12_CM_Fc	cgtgtgggaactcctatttgcgc	Length = 23 nt ; Tm = 61.38 C
MTW1_CM_F1	gctaaacgagttactgaaatgcaaagacg	Length = 29 nt ; Tm = 60.65 C
MTW1_CM_R1	CCAGCACCAGCACCTGCTCCtaacacatcatcaagtaaatccaattgagg	Length = 50 nt ; Tm = 58.77 C
MTW1_CM_F2	GTTTAAACGAGCTCGAATTCATCGAtataaagtgggaaaaagtatgtgctatgatatgat	Length = 60 nt ; Tm = 59.37 C
MTW1_CM_R2	ctgaggaacgagctacaccctgc	Length = 23 nt ; Tm = 58.90 C
MTW1_CM_Fc	aagtgaaaagactgttgtttacgataagagg	Length = 31 nt ; Tm = 58.23 C
FUN19_CM_F1	cctacagacagtaacaagtcactcaagatcg	Length = 31 nt ; Tm = 59.94 C
FUN19_CM_R1	CCAGCACCAGCACCTGCTCCtaagtacttcgtaaaattcgaatcctgtagc	Length = 51 nt ; Tm = 58.27 C
FUN19_CM_F2	GTTTAAACGAGCTCGAATTCATCGAtacacatggtggtatgcattttaaacatgg	Length = 55 nt ; Tm = 61.54 C
FUN19_CM_R2	gaccaacgggaagcaaaataataagg	Length = 26 nt ; Tm = 59.18 C
FUN19_CM_Fc	aaaaattaccagattactctccgccc	Length = 26 nt ; Tm = 58.20 C
POP5_CM_F1	tctgggcgactatgggtctgc	Length = 21 nt ; Tm = 58.58 C
POP5_CM_R1	CCAGCACCAGCACCTGCTCCatcgtcctcgttttcgttttcgtttt	Length = 46 nt ; Tm = 61.07 C
POP5_CM_F2	GTTTAAACGAGCTCGAATTCATCGAaatatattaatatatagatgtacacgtatatgcag	Length = 60 nt ; Tm = 51.99 C
POP5_CM_R2	gccaaaaggcatgaagaccagg	Length = 22 nt ; Tm = 59.40 C
POP5_CM_Fc	cgatactccaagagatacgacgctcg	Length = 26 nt ; Tm = 61.14 C
PRP45_CM_F1	gcacagtggccagactaaaagagc	Length = 24 nt ; Tm = 58.19 C
PRP45_CM_R1	CCAGCACCAGCACCTGCTCCggcgccatagttatccgatttatcatc	Length = 47 nt ; Tm = 60.78 C
PRP45_CM_F2	GTTTAAACGAGCTCGAATTCATCGAgcccaggatgagcactaggaaaac	Length = 49 nt ; Tm = 59.04 C
PRP45_CM_R2	atggactgatcgtgaaccccg	Length = 21 nt ; Tm = 58.16 C
PRP45_CM_Fc	caatagttaagcccaaaaagcaaacg	Length = 26 nt ; Tm = 58.48 C
GIP4_CM_F1	tggtgtaccgccaatgacagagg	Length = 23 nt ; Tm = 60.51 C
GIP4_CM_R1	CCAGCACCAGCACCTGCTCCtctcaatttgcttctgattttagaagctattc	Length = 52 nt ; Tm = 59.37 C
GIP4_CM_F2	GTTTAAACGAGCTCGAATTCATCGActccgcaccttataaaaacaactctttatg	Length = 55 nt ; Tm = 59.10 C
GIP4_CM_R2	tccttgagaatgttttggaggtgg	Length = 24 nt ; Tm = 58.07 C
GIP4_CM_Fc	actccagtgaattgtccatcaaaagg	Length = 26 nt ; Tm = 58.45 C
SNC1_CM_F1	acattatactaactttctacatcgttgatacttatgc	Length = 37 nt ; Tm = 58.19 C
SNC1_CM_R1	CCAGCACCAGCACCTGCTCCtcgactaaagtgaacagcaatgggg	Length = 45 nt ; Tm = 60.17 C
SNC1_CM_F2	GTTTAAACGAGCTCGAATTCATCGAaagttcactcgcaatgctatatatatagggagc	Length = 58 nt ; Tm = 61.39 C
SNC1_CM_R2	gcgaagctggagtaccgaacg	Length = 21 nt ; Tm = 58.46 C
SNC1_CM_Fc	gtcaaggactgcggaactacaagc	Length = 24 nt ; Tm = 58.06 C
MYO4_CM_F1	tcgagcggttggtgagctgg	Length = 20 nt ; Tm = 60.62 C
MYO4_CM_R1	CCAGCACCAGCACCTGCTCCttttctgtctaattttataattttactgacagtagctaag	Length = 60 nt ; Tm = 59.04 C
MYO4_CM_F2	GTTTAAACGAGCTCGAATTCATCGAgaacaaagtaaatatacgcccatatatgtatatat	Length = 60 nt ; Tm = 55.63 C
MYO4_CM_R2	aaagtagcagaaagaggtgaaagattaacg	Length = 30 nt ; Tm = 58.39 C
MYO4_CM_Fc	ttaaattggaagtatgggtacgaagtgg	Length = 28 nt ; Tm = 58.77 C
FRT2_CM_F1	tgaatttgaaacaggattttgacaagg	Length = 27 nt ; Tm = 58.54 C
FRT2_CM_R1	CCAGCACCAGCACCTGCTCCtttatgcgatactagatgcttgaaggtatagc	Length = 52 nt ; Tm = 59.83 C
FRT2_CM_F2	GTTTAAACGAGCTCGAATTCATCGAaaaatagtatttgtatatcaaaaaatgatcctgtg	Length = 60 nt ; Tm = 57.64 C
FRT2_CM_R2	cttattgctagtcttatcattggtttgaagg	Length = 31 nt ; Tm = 58.48 C
FRT2_CM_Fc	ggatggaaagagcttgttgaagagg	Length = 25 nt ; Tm = 58.42 C
SAW1_CM_F1	tcatcaacagcattaagaagatcgcc	Length = 26 nt ; Tm = 59.52 C
SAW1_CM_R1	CCAGCACCAGCACCTGCTCCttcctcctggggttgcttcg	Length = 40 nt ; Tm = 58.54 C
SAW1_CM_F2	GTTTAAACGAGCTCGAATTCATCGAaaaaccgataacaaagtgatggcttaatatta	Length = 57 nt ; Tm = 59.16 C
SAW1_CM_R2	aagatgcttcggcgaacccc	Length = 20 nt ; Tm = 59.81 C
SAW1_CM_Fc	ggctggctaaattcaaatacaagttgc	Length = 27 nt ; Tm = 59.43 C
DRS2_CM_F1	actctaggccgcacgttcagc	Length = 21 nt ; Tm = 58.10 C
DRS2_CM_R1	CCAGCACCAGCACCTGCTCCtatatcaaatgaaatatcatctctcgaagaactg	Length = 54 nt ; Tm = 59.03 C
DRS2_CM_F2	GTTTAAACGAGCTCGAATTCATCGAggcacagaaacaaagagcagaagaca	Length = 51 nt ; Tm = 59.80 C
DRS2_CM_R2	cctggatacaccggtggaagagg	Length = 23 nt ; Tm = 60.34 C
DRS2_CM_Fc	cagaaacgtatcatgttattcaagaaatgc	Length = 30 nt ; Tm = 58.64 C
MAK16_CM_F1	ggaagaagactgggatgaagaagagg	Length = 26 nt ; Tm = 58.76 C
MAK16_CM_R1	CCAGCACCAGCACCTGCTCCttgtgccacttcttgctcagca	Length = 42 nt ; Tm = 58.16 C
MAK16_CM_F2	GTTTAAACGAGCTCGAATTCATCGAgctcacgcactatactacgcaacattac	Length = 53 nt ; Tm = 58.53 C
MAK16_CM_R2	tcaaataacctttacctcaataatcccg	Length = 28 nt ; Tm = 58.11 C
MAK16_CM_Fc	agaagataatgggtcaaatggaagagg	Length = 27 nt ; Tm = 58.14 C
LTE1_CM_F1	ctaaagaagattccctcgctagacagg	Length = 27 nt ; Tm = 58.33 C
LTE1_CM_R1	CCAGCACCAGCACCTGCTCCtgtggatagttcattaatctcttcttgtgttaatg	Length = 55 nt ; Tm = 60.45 C
LTE1_CM_F2	GTTTAAACGAGCTCGAATTCATCGAggtattgtgccactttcctccagttcc	Length = 52 nt ; Tm = 62.69 C
LTE1_CM_R2	ctaagcaatgcaatatctgcctctatacc	Length = 29 nt ; Tm = 58.18 C
LTE1_CM_Fc	tgaaccaggcgacttactgacttgg	Length = 25 nt ; Tm = 60.32 C
PMT2_CM_F1	agcttggggcctacactacatgc	Length = 23 nt ; Tm = 58.26 C
PMT2_CM_R1	CCAGCACCAGCACCTGCTCCtgcttcttgcttgtcggcaatg	Length = 42 nt ; Tm = 59.79 C
PMT2_CM_F2	GTTTAAACGAGCTCGAATTCATCGAattaagatcatcgtagtaagtacataagtaaaaaa	Length = 60 nt ; Tm = 54.31 C
PMT2_CM_R2	ggttggggtgggctaaaggg	Length = 20 nt ; Tm = 58.97 C
PMT2_CM_Fc	ttttcttaatgggcgggttctacc	Length = 24 nt ; Tm = 58.47 C
FUN26_CM_F1	actcattgttgcgggtggcc	Length = 20 nt ; Tm = 59.19 C
FUN26_CM_R1	CCAGCACCAGCACCTGCTCCcctgataataaagtcaattatgaagacgaatacg	Length = 54 nt ; Tm = 60.08 C
FUN26_CM_F2	GTTTAAACGAGCTCGAATTCATCGAatagatactgtacataccgaaacgccatc	Length = 54 nt ; Tm = 58.15 C
FUN26_CM_R2	cgaaacagaatgacagtagcgatgtgg	Length = 27 nt ; Tm = 61.70 C
FUN26_CM_Fc	agaaatttacgccacgcaaaacc	Length = 23 nt ; Tm = 58.23 C
CCR4_CM_F1	tgtccaaatacatcaagagggaaatgg	Length = 27 nt ; Tm = 60.13 C
CCR4_CM_R1	CCAGCACCAGCACCTGCTCCtactttcttactgcctgtgtttgtcttcataa	Length = 52 nt ; Tm = 59.24 C
CCR4_CM_F2	GTTTAAACGAGCTCGAATTCATCGAaccgcacactttcatcccactcc	Length = 48 nt ; Tm = 60.84 C
CCR4_CM_R2	tcgggaaattaattctgtttttggc	Length = 25 nt ; Tm = 58.50 C
CCR4_CM_Fc	caattcatacatcaactccgccg	Length = 23 nt ; Tm = 58.03 C
ATS1_CM_F1	ctgtgcatgtggacctcgatcc	Length = 22 nt ; Tm = 58.82 C
ATS1_CM_R1	CCAGCACCAGCACCTGCTCCgagcacgatccacgtggtgg	Length = 40 nt ; Tm = 58.32 C
ATS1_CM_F2	GTTTAAACGAGCTCGAATTCATCGAcactgataagtaactatatacccactatcatatac	Length = 60 nt ; Tm = 52.97 C
ATS1_CM_R2	gctgcgggcccacattaggg	Length = 20 nt ; Tm = 63.02 C
ATS1_CM_Fc	caacagcaaaaaagacacaatctagtgg	Length = 28 nt ; Tm = 58.46 C
FUN30_CM_F1	attcggtattaatttggtgtgcgc	Length = 24 nt ; Tm = 58.04 C
FUN30_CM_R1	CCAGCACCAGCACCTGCTCCttctttggttcccttcggtttcg	Length = 43 nt ; Tm = 60.10 C
FUN30_CM_F2	GTTTAAACGAGCTCGAATTCATCGAataaataaaaatatagtaaaaaagtaaatagataa	Length = 60 nt ; Tm = 49.01 C
FUN30_CM_R2	ggtccctgaaaatttagtagaaactcaagc	Length = 30 nt ; Tm = 59.43 C
FUN30_CM_Fc	tcatcttatcaacaaaggcaggtgg	Length = 25 nt ; Tm = 58.17 C
YAL018C_CM_F1	gaccaatcctttttcatattttaatttctcc	Length = 31 nt ; Tm = 58.46 C
YAL018C_CM_R1	CCAGCACCAGCACCTGCTCCttgattcggttgttgattgatatcttgtgg	Length = 50 nt ; Tm = 62.74 C
YAL018C_CM_F2	GTTTAAACGAGCTCGAATTCATCGAattgaaaaaagttcaccatttctctccc	Length = 53 nt ; Tm = 59.21 C
YAL018C_CM_R2	ttggaaagtaaagttagtgatatgttggagg	Length = 31 nt ; Tm = 58.64 C
YAL018C_CM_Fc	ttttgtgctgttggttatatcttttttcc	Length = 29 nt ; Tm = 58.28 C
PSK1_CM_F1	ctgcgtatgtcaaaagcggacc	Length = 22 nt ; Tm = 58.27 C
PSK1_CM_R1	CCAGCACCAGCACCTGCTCCaataaccaaccatttgtcgttatttatgtcg	Length = 51 nt ; Tm = 60.49 C
PSK1_CM_F2	GTTTAAACGAGCTCGAATTCATCGAaggattaatgatcattctaggacattagtaattgg	Length = 60 nt ; Tm = 59.91 C
PSK1_CM_R2	tggtatcagtatttctgcttttaaggtatgg	Length = 31 nt ; Tm = 58.66 C
PSK1_CM_Fc	tctaaaggctttgttaagattattgattttgg	Length = 32 nt ; Tm = 59.07 C
TPD3_CM_F1	tgtctcgaggttcacaatactctctgc	Length = 27 nt ; Tm = 58.94 C
TPD3_CM_R1	CCAGCACCAGCACCTGCTCCattttttaaaagttcttgacattctgcca	Length = 49 nt ; Tm = 58.10 C
TPD3_CM_F2	GTTTAAACGAGCTCGAATTCATCGAtactagttcaaatatatacatacatacacatatgt	Length = 60 nt ; Tm = 50.95 C
TPD3_CM_R2	gggatttgcagtctcaattgtacaagg	Length = 27 nt ; Tm = 59.99 C
TPD3_CM_Fc	gaaatatttggctctgattggtgtcg	Length = 26 nt ; Tm = 58.90 C
NTG1_CM_F1	gctttggacagaaataaatgggttgc	Length = 26 nt ; Tm = 59.96 C
NTG1_CM_R1	CCAGCACCAGCACCTGCTCCgtcctctactttaacagaaatatcattttccag	Length = 53 nt ; Tm = 58.14 C
NTG1_CM_F2	GTTTAAACGAGCTCGAATTCATCGAgtgtggtaaaaaaaaaaaaaaagaaaagaaaag	Length = 58 nt ; Tm = 59.10 C
NTG1_CM_R2	aggtttaatgtggccaaatcctacg	Length = 25 nt ; Tm = 58.42 C
NTG1_CM_Fc	gatgcgcagaaatgcaagactcc	Length = 23 nt ; Tm = 59.66 C
SYN8_CM_F1	cacagccaccacaacccatgg	Length = 21 nt ; Tm = 60.37 C
SYN8_CM_R1	CCAGCACCAGCACCTGCTCCtaatactaatagaagcaacaggagcaccact	Length = 51 nt ; Tm = 58.59 C
SYN8_CM_F2	GTTTAAACGAGCTCGAATTCATCGAcattatattctgttttttaggctcgaatacg	Length = 56 nt ; Tm = 58.45 C
SYN8_CM_R2	ttaacccagtcgatatccacggg	Length = 23 nt ; Tm = 58.63 C
SYN8_CM_Fc	tcgcagttacagtcacagtcacagc	Length = 25 nt ; Tm = 58.14 C
DEP1_CM_F1	ccagatgtcaattaccacgtcccc	Length = 24 nt ; Tm = 60.12 C
DEP1_CM_R1	CCAGCACCAGCACCTGCTCCctgggcccactggtggaagtcg	Length = 42 nt ; Tm = 64.26 C
DEP1_CM_F2	GTTTAAACGAGCTCGAATTCATCGAccgccacactggaccccatacc	Length = 47 nt ; Tm = 63.84 C
DEP1_CM_R2	ttatcagattcttgtagagtcatattttttttgg	Length = 34 nt ; Tm = 58.44 C
DEP1_CM_Fc	caaggagcgccgcgatatgg	Length = 20 nt ; Tm = 62.09 C
CYS3_CM_F1	gtttgaagacacaccctaactacgacg	Length = 27 nt ; Tm = 58.31 C
CYS3_CM_R1	CCAGCACCAGCACCTGCTCCgttggtggcttgtttcaaggcttgc	Length = 45 nt ; Tm = 63.54 C
CYS3_CM_F2	GTTTAAACGAGCTCGAATTCATCGAtcgccagtgccacgtctctgc	Length = 46 nt ; Tm = 62.96 C
CYS3_CM_R2	cgcttgccccttcttgatctcg	Length = 22 nt ; Tm = 61.70 C
CYS3_CM_Fc	ttggcagcagacaaggaaaacg	Length = 22 nt ; Tm = 58.85 C
SWC3_CM_F1	gccaggctctgatgtggagaagg	Length = 23 nt ; Tm = 60.82 C
SWC3_CM_R1	CCAGCACCAGCACCTGCTCCtcttttgtgtcttctgcttctcatggc	Length = 47 nt ; Tm = 60.84 C
SWC3_CM_F2	GTTTAAACGAGCTCGAATTCATCGAggtgttcggttactttattctgctttaacg	Length = 55 nt ; Tm = 60.62 C
SWC3_CM_R2	ttatgggaaggcaaatggaggg	Length = 22 nt ; Tm = 58.67 C
SWC3_CM_Fc	cgaccaaaaactaaacaaggaggatgc	Length = 27 nt ; Tm = 61.07 C
MDM10_CM_F1	cattaagaaaaatcgatgaagaaagatctacc	Length = 32 nt ; Tm = 58.75 C
MDM10_CM_R1	CCAGCACCAGCACCTGCTCCtgtggagtactggaattgtatgccaaac	Length = 48 nt ; Tm = 60.22 C
MDM10_CM_F2	GTTTAAACGAGCTCGAATTCATCGAtgagtaatgtgaaataaaataaaggttttaatata	Length = 60 nt ; Tm = 54.78 C
MDM10_CM_R2	tcggggattcacaaaagatttaacc	Length = 25 nt ; Tm = 58.34 C
MDM10_CM_Fc	ctaaactactgcacgaaaatgtaccgg	Length = 27 nt ; Tm = 58.39 C
SPO7_CM_F1	gctagttaaagtacagtctacgtgggacg	Length = 29 nt ; Tm = 58.23 C
SPO7_CM_R1	CCAGCACCAGCACCTGCTCCttctgatttaggtcggagttcgtgc	Length = 45 nt ; Tm = 59.52 C
SPO7_CM_F2	GTTTAAACGAGCTCGAATTCATCGAaagagttggagggcttcttccttcg	Length = 50 nt ; Tm = 61.09 C
SPO7_CM_R2	caccaaccgttgcatattaaaagcc	Length = 25 nt ; Tm = 59.56 C
SPO7_CM_Fc	aactatcgtcattccaagaagattttttacc	Length = 31 nt ; Tm = 58.91 C
FUN14_CM_F1	aaaggaggaacaaaataagtagtcacaagc	Length = 30 nt ; Tm = 58.18 C
FUN14_CM_R1	CCAGCACCAGCACCTGCTCCtttgttagcatttaaacttgctaatacgaaac	Length = 52 nt ; Tm = 58.31 C
FUN14_CM_F2	GTTTAAACGAGCTCGAATTCATCGAgcaagacaaatgaccagatataaacgagg	Length = 54 nt ; Tm = 60.30 C
FUN14_CM_R2	acatgtctaccgtcaattccaccg	Length = 24 nt ; Tm = 58.68 C
FUN14_CM_Fc	gcaacagtacggcaattaccgagg	Length = 24 nt ; Tm = 60.51 C
ERP2_CM_F1	caataactatggtacagcgttgaaaaagg	Length = 29 nt ; Tm = 58.69 C
ERP2_CM_R1	CCAGCACCAGCACCTGCTCCaacgtaatttttttgacgaccagtgaag	Length = 48 nt ; Tm = 59.00 C
ERP2_CM_F2	GTTTAAACGAGCTCGAATTCATCGAgaacttttcaatctacgaaaaatatatgtccg	Length = 57 nt ; Tm = 59.21 C
ERP2_CM_R2	acggtacaagggatggattcgc	Length = 22 nt ; Tm = 58.69 C
ERP2_CM_Fc	aatcgtttggagtggggaagtatacc	Length = 26 nt ; Tm = 58.64 C
SSA1_CM_F1	aatctcaaagaattgcttccaagaacc	Length = 27 nt ; Tm = 58.38 C
SSA1_CM_R1	CCAGCACCAGCACCTGCTCCatcaacttcttcaacggttggaccttc	Length = 47 nt ; Tm = 60.70 C
SSA1_CM_F2	GTTTAAACGAGCTCGAATTCATCGAgccaattggtgcggcaattg	Length = 45 nt ; Tm = 60.55 C
SSA1_CM_R2	gattaaacaggaagacaaagcatgcg	Length = 26 nt ; Tm = 59.16 C
SSA1_CM_Fc	cgaaaagatggttgctgaagccg	Length = 23 nt ; Tm = 61.58 C
EFB1_CM_F1	cgcatacaacgctaagaaggctgc	Length = 24 nt ; Tm = 60.96 C
EFB1_CM_R1	CCAGCACCAGCACCTGCTCCtaatttttgcatagcagcaatatcggtag	Length = 49 nt ; Tm = 59.14 C
EFB1_CM_F2	GTTTAAACGAGCTCGAATTCATCGAaaggcttttttataaactttttataattaacatta	Length = 60 nt ; Tm = 54.92 C
EFB1_CM_R2	actccctacaccgcgtattttcg	Length = 23 nt ; Tm = 58.19 C
EFB1_CM_Fc	tgaaaagttgaaggctgaaagaattgc	Length = 27 nt ; Tm = 59.99 C
VPS8_CM_F1	ggaaataatgtcttctgttcttgagcacc	Length = 29 nt ; Tm = 59.73 C
VPS8_CM_R1	CCAGCACCAGCACCTGCTCCtactatttttgggttagattccgtctgg	Length = 48 nt ; Tm = 58.21 C
VPS8_CM_F2	GTTTAAACGAGCTCGAATTCATCGAcatttctaaatatttaatacaactttggttacata	Length = 60 nt ; Tm = 54.99 C
VPS8_CM_R2	tttatgggtgaatggatctggttcc	Length = 25 nt ; Tm = 58.89 C
VPS8_CM_Fc	cctctcagaaggattcaggtgggg	Length = 24 nt ; Tm = 60.88 C
TFC3_CM_F1	caaaattgaatacagcaaggaagtctgc	Length = 28 nt ; Tm = 59.54 C
TFC3_CM_R1	CCAGCACCAGCACCTGCTCCtgtagattcatatatagaataccaattatgattgacc	Length = 57 nt ; Tm = 58.37 C
TFC3_CM_F2	GTTTAAACGAGCTCGAATTCATCGAtgaaatgaggtgtataaattttacttttatgtaac	Length = 60 nt ; Tm = 56.34 C
TFC3_CM_R2	acgactgcgaaatctgcggg	Length = 20 nt ; Tm = 59.60 C
TFC3_CM_Fc	gaacattaactccccctctgattatatatgc	Length = 31 nt ; Tm = 59.04 C
NUP60_CM_F1	gcgaagccgttagttggaaagc	Length = 22 nt ; Tm = 58.93 C
NUP60_CM_R1	CCAGCACCAGCACCTGCTCCaaaggtatatagggacttgaaagcctcaac	Length = 50 nt ; Tm = 58.99 C
NUP60_CM_F2	GTTTAAACGAGCTCGAATTCATCGAtaatgaaaattttagccgtgacataattacc	Length = 56 nt ; Tm = 58.51 C
NUP60_CM_R2	gaagctgttaattctcgtgctatgtgg	Length = 27 nt ; Tm = 58.51 C
NUP60_CM_Fc	tcatcaaaggaattcaattttaccaacc	Length = 28 nt ; Tm = 58.70 C
ERP1_CM_F1	tggctggttgattaaggctaaaacg	Length = 25 nt ; Tm = 59.47 C
ERP1_CM_R1	CCAGCACCAGCACCTGCTCCtaaaattttttgcttaacaaaaaatttgcc	Length = 50 nt ; Tm = 58.73 C
ERP1_CM_F2	GTTTAAACGAGCTCGAATTCATCGAtcagactaaaaaccttttatgtatcttctagaaat	Length = 60 nt ; Tm = 56.65 C
ERP1_CM_R2	ttaatagtgttcaaaagaaatcacggtcc	Length = 29 nt ; Tm = 58.24 C
ERP1_CM_Fc	cataaaatctgtattcagcccgaagc	Length = 26 nt ; Tm = 58.35 C
SWD1_CM_F1	ggctgaagaggagttgatagatataaattgg	Length = 31 nt ; Tm = 59.32 C
SWD1_CM_R1	CCAGCACCAGCACCTGCTCCtgatgactgcatcttaattatcctcgtataatc	Length = 53 nt ; Tm = 59.53 C
SWD1_CM_F2	GTTTAAACGAGCTCGAATTCATCGAgtttctcttcaaaaggagaaagtttaaataggc	Length = 58 nt ; Tm = 60.09 C
SWD1_CM_R2	cccataatgcacaaatgaataaaaatgc	Length = 28 nt ; Tm = 59.68 C
SWD1_CM_Fc	acgttggtgagagtcctggaagg	Length = 23 nt ; Tm = 58.13 C
RFA1_CM_F1	gcgacaccaataatgcaaggcc	Length = 22 nt ; Tm = 60.11 C
RFA1_CM_R1	CCAGCACCAGCACCTGCTCCagctaacaaagccttggataactcatcg	Length = 48 nt ; Tm = 60.23 C
RFA1_CM_F2	GTTTAAACGAGCTCGAATTCATCGAtgtatcaaataatcaagtactatttaatctatgta	Length = 60 nt ; Tm = 52.29 C
RFA1_CM_R2	ctttgataggagcacgtcatgatgg	Length = 25 nt ; Tm = 58.59 C
RFA1_CM_Fc	ctggaacagcctgatggtacttgg	Length = 24 nt ; Tm = 58.57 C
SEN34_CM_F1	cagtacagacaggcaggaaaaatgc	Length = 25 nt ; Tm = 58.02 C
SEN34_CM_R1	CCAGCACCAGCACCTGCTCCaccaaatccagcccattctattgag	Length = 45 nt ; Tm = 58.43 C
SEN34_CM_F2	GTTTAAACGAGCTCGAATTCATCGAgctgggaatcagtcatgtataattattttctc	Length = 57 nt ; Tm = 59.16 C
SEN34_CM_R2	tcgagtaacaatcatccgatataacgg	Length = 27 nt ; Tm = 58.45 C
SEN34_CM_Fc	tgattcagacagcttatcccgcg	Length = 23 nt ; Tm = 60.00 C
YAR009C_CM_F1	gaaatacacgcgataagtgaatctgtcc	Length = 28 nt ; Tm = 59.32 C
YAR009C_CM_R1	CCAGCACCAGCACCTGCTCCatgaatccatttgttagttaatagtttaaatgtttttat	Length = 59 nt ; Tm = 58.76 C
YAR009C_CM_F2	GTTTAAACGAGCTCGAATTCATCGAatctattacattatgggtggtatgttggaatag	Length = 58 nt ; Tm = 58.55 C
YAR009C_CM_R2	ggattccattgttgataaaggctataatattagg	Length = 34 nt ; Tm = 60.12 C
YAR009C_CM_Fc	caaggcttcattaacatgtacttcaactacg	Length = 31 nt ; Tm = 59.76 C
YAR010C_CM_F1	cgctgaactgttcttagatatccatgc	Length = 27 nt ; Tm = 58.46 C
YAR010C_CM_R1	CCAGCACCAGCACCTGCTCCgtaagtttctggcctaagatgaaggtcg	Length = 48 nt ; Tm = 59.84 C
YAR010C_CM_F2	GTTTAAACGAGCTCGAATTCATCGAatctacagtaaatcatactaatcattctgatgatg	Length = 60 nt ; Tm = 56.78 C
YAR010C_CM_R2	ttctaagacgtttttggtaaagcatgc	Length = 27 nt ; Tm = 58.18 C
YAR010C_CM_Fc	ccaattaattatgagaggtctatctggcg	Length = 29 nt ; Tm = 59.62 C
BUD14_CM_F1	gaggaatggcaaatcaaactgacg	Length = 24 nt ; Tm = 58.56 C
BUD14_CM_R1	CCAGCACCAGCACCTGCTCCtttacgaataatttcatccaattgtttcatc	Length = 51 nt ; Tm = 59.03 C
BUD14_CM_F2	GTTTAAACGAGCTCGAATTCATCGAtattgtccttacaataaagcctggtctttttc	Length = 57 nt ; Tm = 60.49 C
BUD14_CM_R2	tcagtaatgttcgtggaaagtacctatcc	Length = 29 nt ; Tm = 58.20 C
BUD14_CM_Fc	gaggggcaaattcaagccagc	Length = 21 nt ; Tm = 59.47 C
ADE1_CM_F1	gcaaagattatgctaaggagaagggc	Length = 26 nt ; Tm = 58.88 C
ADE1_CM_R1	CCAGCACCAGCACCTGCTCCgtgagaccatttagaccctgtcaatgtttc	Length = 50 nt ; Tm = 61.19 C
ADE1_CM_F2	GTTTAAACGAGCTCGAATTCATCGAcgtgatttacatatactacaagtcgccagtg	Length = 56 nt ; Tm = 60.30 C
ADE1_CM_R2	caaacattgaaaaaatcctcgagaagc	Length = 27 nt ; Tm = 59.48 C
ADE1_CM_Fc	ggcagaactggctgtaaaactgtactcc	Length = 28 nt ; Tm = 60.56 C
KIN3_CM_F1	aggccttccacttttgaattactgc	Length = 25 nt ; Tm = 58.00 C
KIN3_CM_R1	CCAGCACCAGCACCTGCTCCtcgatatcttgtttgccagtggtatgc	Length = 47 nt ; Tm = 61.10 C
KIN3_CM_F2	GTTTAAACGAGCTCGAATTCATCGAaatttgctctgagaacatttatacattaatacata	Length = 60 nt ; Tm = 56.67 C
KIN3_CM_R2	tcctctagattctggaacggtgcc	Length = 24 nt ; Tm = 59.45 C
KIN3_CM_Fc	aagattaaaaacgggaaatgtgacacc	Length = 27 nt ; Tm = 58.71 C
CDC15_CM_F1	cgaaccaaatcgtcgtaataaggcc	Length = 25 nt ; Tm = 60.65 C
CDC15_CM_R1	CCAGCACCAGCACCTGCTCCtgtttgaaatgttgtaatggggacg	Length = 45 nt ; Tm = 58.64 C
CDC15_CM_F2	GTTTAAACGAGCTCGAATTCATCGAtgtaggaattgcatgtgcatacatacatatat	Length = 57 nt ; Tm = 58.36 C
CDC15_CM_R2	gccactgcaatcatgtcagatatcg	Length = 25 nt ; Tm = 59.36 C
CDC15_CM_Fc	gactacacaggacagccggatcc	Length = 23 nt ; Tm = 58.46 C
PAU7_CM_F1	cgaccagtaagagcccatgtgtgc	Length = 24 nt ; Tm = 61.45 C
PAU7_CM_R1	CCAGCACCAGCACCTGCTCCgaaagagtagtattcagccaaatgagctctg	Length = 51 nt ; Tm = 60.36 C
PAU7_CM_F2	GTTTAAACGAGCTCGAATTCATCGAgctgctcacccaactgaaacttatcc	Length = 51 nt ; Tm = 60.19 C
PAU7_CM_R2	ggccgttatttccgtaaaggatgg	Length = 24 nt ; Tm = 60.51 C
PAU7_CM_Fc	tggaaggcatgagtgtgagatgg	Length = 23 nt ; Tm = 58.49 C
YAR023C_CM_F1	cgatagctgggaaagaatggaaaacc	Length = 26 nt ; Tm = 61.02 C
YAR023C_CM_R1	CCAGCACCAGCACCTGCTCCtattgcaggtatgcccacatctgg	Length = 44 nt ; Tm = 59.56 C
YAR023C_CM_F2	GTTTAAACGAGCTCGAATTCATCGAgtagagtttacgtatctaatatattggtataaaaa	Length = 60 nt ; Tm = 52.61 C
YAR023C_CM_R2	ttgcctagtcgatcataataaattcgc	Length = 27 nt ; Tm = 58.03 C
YAR023C_CM_Fc	tgaaacattccgtacaaaacttctactagagg	Length = 32 nt ; Tm = 59.77 C
UIP3_CM_F1	aatatgaaccagtatctgtttgaccatgg	Length = 29 nt ; Tm = 58.64 C
UIP3_CM_R1	CCAGCACCAGCACCTGCTCCaggcaaatcaacctctgggtattgc	Length = 45 nt ; Tm = 60.36 C
UIP3_CM_F2	GTTTAAACGAGCTCGAATTCATCGAggccgaatttttggtatttatctagtatattct	Length = 58 nt ; Tm = 58.56 C
UIP3_CM_R2	tgaggcatttttcacgtattgttgc	Length = 25 nt ; Tm = 59.00 C
UIP3_CM_Fc	gggggaaggaatggagaataatcg	Length = 24 nt ; Tm = 59.72 C
YAR028W_CM_F1	gggaaggaatggggtactgtcg	Length = 22 nt ; Tm = 58.20 C
YAR028W_CM_R1	CCAGCACCAGCACCTGCTCCaggtaaatcagcgtcaggatattgctttc	Length = 49 nt ; Tm = 61.04 C
YAR028W_CM_F2	GTTTAAACGAGCTCGAATTCATCGAagcggaagcattttattcaccaagt	Length = 50 nt ; Tm = 58.33 C
YAR028W_CM_R2	cgaatgtaatacggaccaaacaacagc	Length = 27 nt ; Tm = 60.62 C
YAR028W_CM_Fc	gtgatcgcacgcaagcctgc	Length = 20 nt ; Tm = 61.15 C
YAR029W_CM_F1	ccgggacagaccgacaataaagc	Length = 23 nt ; Tm = 60.46 C
YAR029W_CM_R1	CCAGCACCAGCACCTGCTCCcaatatccgctgtcttggaaagca	Length = 44 nt ; Tm = 59.15 C
YAR029W_CM_F2	GTTTAAACGAGCTCGAATTCATCGAaacaatctcaagtgaagtattggcaagatat	Length = 56 nt ; Tm = 58.34 C
YAR029W_CM_R2	gttccggaatgatacaaaataaaaatgg	Length = 28 nt ; Tm = 58.28 C
YAR029W_CM_Fc	cgagtataccatctcatgtcccttctatcc	Length = 30 nt ; Tm = 60.47 C
PRM9_CM_F1	ccagtatttatttgatcatgggctatgg	Length = 28 nt ; Tm = 59.00 C
PRM9_CM_R1	CCAGCACCAGCACCTGCTCCaaaaaactcatcgacaccaggatactcttg	Length = 50 nt ; Tm = 60.99 C
PRM9_CM_F2	GTTTAAACGAGCTCGAATTCATCGAacagaagacgggagacactagcacac	Length = 51 nt ; Tm = 58.83 C
PRM9_CM_R2	tcaaatgtttcaattacgcaggacc	Length = 25 nt ; Tm = 58.11 C
PRM9_CM_Fc	cggtaaaggggaaagaatggagg	Length = 23 nt ; Tm = 58.79 C
MST28_CM_F1	gcggtagaagggaaagaatggagg	Length = 24 nt ; Tm = 60.11 C
MST28_CM_R1	CCAGCACCAGCACCTGCTCCttccgtctttttaagaagcgcatcg	Length = 45 nt ; Tm = 61.47 C
MST28_CM_F2	GTTTAAACGAGCTCGAATTCATCGActtagagacactaccatacgtaaagcgaaca	Length = 56 nt ; Tm = 59.60 C
MST28_CM_R2	ccgacatacgccctgagaatgc	Length = 22 nt ; Tm = 60.22 C
MST28_CM_Fc	cgagcttttagtggatgtcatcacacg	Length = 27 nt ; Tm = 61.70 C
YAT1_CM_F1	ccaactgcggtaacccctgc	Length = 20 nt ; Tm = 58.87 C
YAT1_CM_R1	CCAGCACCAGCACCTGCTCCaccggacacgctcacgtcgaag	Length = 42 nt ; Tm = 62.95 C
YAT1_CM_F2	GTTTAAACGAGCTCGAATTCATCGAgtttatgctgagtttttgcgcatca	Length = 50 nt ; Tm = 59.23 C
YAT1_CM_R2	ttccctttttattttttttttttttggc	Length = 28 nt ; Tm = 58.62 C
YAT1_CM_Fc	tgcagaacaacgtcttgagcacc	Length = 23 nt ; Tm = 58.86 C
YAR035C-A_CM_F1	ccacagacgatagatcaggttgttcc	Length = 26 nt ; Tm = 58.86 C
YAR035C-A_CM_R1	CCAGCACCAGCACCTGCTCCaataagaggaaaacgctttggaagtgac	Length = 48 nt ; Tm = 59.46 C
YAR035C-A_CM_F2	GTTTAAACGAGCTCGAATTCATCGAtatatttaatagtatgtagtagtagtagtagtagt	Length = 60 nt ; Tm = 44.44 C
YAR035C-A_CM_R2	ggctacatcatcagagaccactccg	Length = 25 nt ; Tm = 59.82 C
YAR035C-A_CM_Fc	ttctttaggagatcttgtaggttgggg	Length = 27 nt ; Tm = 58.29 C
SWH1_CM_F1	attgactttgaatgctttgccacc	Length = 24 nt ; Tm = 58.16 C
SWH1_CM_R1	CCAGCACCAGCACCTGCTCCgaaaatatcagcacaatctttaaagtcatgattt	Length = 54 nt ; Tm = 59.83 C
SWH1_CM_F2	GTTTAAACGAGCTCGAATTCATCGAgctgtgcaatgtagtcacaataacactcg	Length = 54 nt ; Tm = 60.91 C
SWH1_CM_R2	tcggctttgaatccatgggg	Length = 20 nt ; Tm = 59.11 C
SWH1_CM_Fc	tgccatttaatttaacgtcgtttgc	Length = 25 nt ; Tm = 58.25 C
FLO1_CM_F1	gctgctgagacgaaaacagtagtcacc	Length = 27 nt ; Tm = 60.49 C
FLO1_CM_R1	CCAGCACCAGCACCTGCTCCaataattgccagcaataaggacgca	Length = 45 nt ; Tm = 59.75 C
FLO1_CM_F2	GTTTAAACGAGCTCGAATTCATCGAtaaaattcgcgttctttttacgtatctgtg	Length = 55 nt ; Tm = 60.08 C
FLO1_CM_R2	ttgaattcgaagtgttgtttgcagg	Length = 25 nt ; Tm = 59.10 C
FLO1_CM_Fc	gctgctgagacgattaccaatactgg	Length = 26 nt ; Tm = 59.15 C
YAR064W_CM_F1	gagcgacattgcgcgtttcc	Length = 20 nt ; Tm = 60.10 C
YAR064W_CM_R1	CCAGCACCAGCACCTGCTCCtaactttggctcagaacagatcatacgc	Length = 48 nt ; Tm = 59.93 C
YAR064W_CM_F2	GTTTAAACGAGCTCGAATTCATCGAatcattgcttgaataagcacctcacag	Length = 52 nt ; Tm = 58.76 C
YAR064W_CM_R2	tgctagatcagaatttttgtgcatgc	Length = 26 nt ; Tm = 58.48 C
YAR064W_CM_Fc	ttcaagaatttataatggaacccaaagg	Length = 28 nt ; Tm = 58.10 C
YAR066W_CM_F1	cgtcttctcatctgatctaaaagttcacg	Length = 29 nt ; Tm = 58.96 C
YAR066W_CM_R1	CCAGCACCAGCACCTGCTCCcaaaccggaaacagaaccaccg	Length = 42 nt ; Tm = 60.01 C
YAR066W_CM_F2	GTTTAAACGAGCTCGAATTCATCGAcgtagagacgacgatgaaggctctg	Length = 50 nt ; Tm = 60.21 C
YAR066W_CM_R2	gcagttaagacaccagtagtaccgtcg	Length = 27 nt ; Tm = 58.44 C
YAR066W_CM_Fc	gtggaagtcgctgccggtgg	Length = 20 nt ; Tm = 62.13 C
YAR068W_CM_F1	aaccgtttcctccaagtcatacacc	Length = 25 nt ; Tm = 58.34 C
YAR068W_CM_R1	CCAGCACCAGCACCTGCTCCaaccagcagccataccttcgga	Length = 42 nt ; Tm = 59.42 C
YAR068W_CM_F2	GTTTAAACGAGCTCGAATTCATCGAgaaccaatgctttaagtactttggcagg	Length = 53 nt ; Tm = 60.42 C
YAR068W_CM_R2	aaaaatttaccgaccgcgcg	Length = 20 nt ; Tm = 58.62 C
YAR068W_CM_Fc	caactgctaccgacgcaactgc	Length = 22 nt ; Tm = 59.38 C
PHO11_CM_F1	atgacaaaaataacttgaccgccg	Length = 24 nt ; Tm = 58.12 C
PHO11_CM_R1	CCAGCACCAGCACCTGCTCCctgttttaataaagtgtcgttgtagtgcttgg	Length = 52 nt ; Tm = 60.67 C
PHO11_CM_F2	GTTTAAACGAGCTCGAATTCATCGAatagataatatgattatgtaattttagaaactaat	Length = 60 nt ; Tm = 50.31 C
PHO11_CM_R2	cccttttctttcacttcatacttttactctagc	Length = 33 nt ; Tm = 59.30 C
PHO11_CM_Fc	aactatttgaccactatcggcataatcg	Length = 28 nt ; Tm = 58.86 C
YBL113C_F1	N/A	Length = nt ; Tm = C
YBL113C_R1	N/A	Length = nt ; Tm = C
YBL113C_F2	N/A	Length = nt ; Tm = C
YBL113C_R2	N/A	Length = nt ; Tm = C
YBL113C_Fc	N/A	Length = nt ; Tm = C
YBL112C_CM_F1	cggtagcatgcaagttctcatcg	Length = 23 nt ; Tm = 58.41 C
YBL112C_CM_R1	CCAGCACCAGCACCTGCTCCgcagacaggtctgtcctggagcc	Length = 43 nt ; Tm = 60.88 C
YBL112C_CM_F2	GTTTAAACGAGCTCGAATTCATCGAcacagtggaactgatagaaagaatggacag	Length = 55 nt ; Tm = 60.45 C
YBL112C_CM_R2	ggagttggtactttcagtggtagtcgc	Length = 27 nt ; Tm = 59.44 C
YBL112C_CM_Fc	cagaaaaggtgtctcgcacaaagg	Length = 24 nt ; Tm = 58.84 C
YBL111C_CM_F1	gaagatctcagcagaggtctatccagc	Length = 27 nt ; Tm = 59.03 C
YBL111C_CM_R1	CCAGCACCAGCACCTGCTCCgtgacaaactcctttgtgcgagacacc	Length = 47 nt ; Tm = 62.80 C
YBL111C_CM_F2	GTTTAAACGAGCTCGAATTCATCGAcggtagcatgcaagttctcatcg	Length = 48 nt ; Tm = 58.41 C
YBL111C_CM_R2	tgtcctggagccacagcatcc	Length = 21 nt ; Tm = 59.43 C
YBL111C_CM_Fc	catcaacgagctcaaacggtcg	Length = 22 nt ; Tm = 59.18 C
PAU9_CM_F1	gctttctgcaaccaccactctagc	Length = 24 nt ; Tm = 58.19 C
PAU9_CM_R1	CCAGCACCAGCACCTGCTCCgtttgcgatagtgtagataccgtccttgg	Length = 49 nt ; Tm = 61.93 C
PAU9_CM_F2	GTTTAAACGAGCTCGAATTCATCGAggagtgatgcctttacgaatgaaaatcc	Length = 53 nt ; Tm = 61.87 C
PAU9_CM_R2	gactcatttttatggaaggacaaagtgc	Length = 28 nt ; Tm = 58.63 C
PAU9_CM_Fc	ggtgtcgctgccatcgctgc	Length = 20 nt ; Tm = 63.31 C
MIC23_CM_F1	aagaactatatccgaactggcaaatacg	Length = 28 nt ; Tm = 58.33 C
MIC23_CM_R1	CCAGCACCAGCACCTGCTCCactgttgtccttgcagaattgcgt	Length = 44 nt ; Tm = 58.74 C
MIC23_CM_F2	GTTTAAACGAGCTCGAATTCATCGAacgccctattcttctagtccgctg	Length = 49 nt ; Tm = 58.90 C
MIC23_CM_R2	tgtccgcgcgagttcgaacc	Length = 20 nt ; Tm = 62.72 C
MIC23_CM_Fc	tcatttttgaggtttctaaggcatgg	Length = 26 nt ; Tm = 58.62 C
SRO77_CM_F1	cggtatagaaaggcccgaatcg	Length = 22 nt ; Tm = 58.54 C
SRO77_CM_R1	CCAGCACCAGCACCTGCTCCaaaacctacagcgctcttcatcatatcc	Length = 48 nt ; Tm = 60.10 C
SRO77_CM_F2	GTTTAAACGAGCTCGAATTCATCGAtccataaatagtttttataaaattcgatcaggttg	Length = 60 nt ; Tm = 60.45 C
SRO77_CM_R2	acgtacgcctattatcaaccataccg	Length = 26 nt ; Tm = 58.41 C
SRO77_CM_Fc	gggctagaggaactatttattgcacacc	Length = 28 nt ; Tm = 59.64 C
PKC1_CM_F1	ggtgagattgtacaaatattccaaggcc	Length = 28 nt ; Tm = 60.07 C
PKC1_CM_R1	CCAGCACCAGCACCTGCTCCtaaatccaaatcatctggcataaagga	Length = 47 nt ; Tm = 58.13 C
PKC1_CM_F2	GTTTAAACGAGCTCGAATTCATCGAagaaaaggtcatgccatgatttatttaatttt	Length = 57 nt ; Tm = 59.95 C
PKC1_CM_R2	catgaactctcgcggatttgatagc	Length = 25 nt ; Tm = 59.93 C
PKC1_CM_Fc	cgatgaacccttatacccaatagatatgg	Length = 29 nt ; Tm = 59.23 C
SEA4_CM_F1	aaagccaagacataagtattgttgccc	Length = 27 nt ; Tm = 58.94 C
SEA4_CM_R1	CCAGCACCAGCACCTGCTCCcttattacactggcaggtgcaacctgg	Length = 47 nt ; Tm = 62.55 C
SEA4_CM_F2	GTTTAAACGAGCTCGAATTCATCGAtattgtacaataaaccaaatcttgcaacttctc	Length = 58 nt ; Tm = 59.59 C
SEA4_CM_R2	agtggtggcagagacttttacaatgg	Length = 26 nt ; Tm = 58.63 C
SEA4_CM_Fc	tggaagttctgaagcacaagcagc	Length = 24 nt ; Tm = 59.52 C
RTG3_CM_F1	gccagttcggggcaaaataatagc	Length = 24 nt ; Tm = 60.73 C
RTG3_CM_R1	CCAGCACCAGCACCTGCTCCccccgaaccaaattctaaaagatagtcagc	Length = 50 nt ; Tm = 62.98 C
RTG3_CM_F2	GTTTAAACGAGCTCGAATTCATCGAtttatggtcttattagcgggaaaaaattaaat	Length = 57 nt ; Tm = 59.41 C
RTG3_CM_R2	catacccaattgcgggcagc	Length = 20 nt ; Tm = 59.69 C
RTG3_CM_Fc	ctgtcgcagcattatctccttttacc	Length = 26 nt ; Tm = 58.45 C
SFT2_CM_F1	aagtttggtttactatggacaatgggg	Length = 27 nt ; Tm = 58.62 C
SFT2_CM_R1	CCAGCACCAGCACCTGCTCCgatgcgcagaacacctcttgcc	Length = 42 nt ; Tm = 60.50 C
SFT2_CM_F2	GTTTAAACGAGCTCGAATTCATCGAattatcattcatagtgcatattgaattgattagtt	Length = 60 nt ; Tm = 57.90 C
SFT2_CM_R2	cgaatgtaaaagatgatgaagaacaagaagg	Length = 31 nt ; Tm = 60.67 C
SFT2_CM_Fc	ccccgttctagccgctaaacc	Length = 21 nt ; Tm = 58.65 C
ECM21_CM_F1	agtggccaaggtgttgctagagc	Length = 23 nt ; Tm = 58.48 C
ECM21_CM_R1	CCAGCACCAGCACCTGCTCCttcttcatcactcatcaaaggcactatttcg	Length = 51 nt ; Tm = 63.33 C
ECM21_CM_F2	GTTTAAACGAGCTCGAATTCATCGAattttttcgttttttatttttttttgaattattc	Length = 59 nt ; Tm = 58.08 C
ECM21_CM_R2	cttgaattagttgccgtcatttattatgc	Length = 29 nt ; Tm = 58.66 C
ECM21_CM_Fc	cggcagtatttcgaattccgc	Length = 21 nt ; Tm = 58.22 C
YBL100W-C_CM_F1	tgaaacggctgtcctttagactgg	Length = 24 nt ; Tm = 58.40 C
YBL100W-C_CM_R1	CCAGCACCAGCACCTGCTCCatttttccaatctctgatctgactcttcc	Length = 49 nt ; Tm = 58.71 C
YBL100W-C_CM_F2	GTTTAAACGAGCTCGAATTCATCGAgaccaatggatatctacagatcctgtgaatc	Length = 56 nt ; Tm = 60.37 C
YBL100W-C_CM_R2	tcccgaaacagtaatattcccttgg	Length = 25 nt ; Tm = 58.36 C
YBL100W-C_CM_Fc	gaccctaatttcttggtgggagagg	Length = 25 nt ; Tm = 59.17 C
YBL100W-B_CM_F1	acgcagtcagtgaagctataccgc	Length = 24 nt ; Tm = 58.57 C
YBL100W-B_CM_R1	CCAGCACCAGCACCTGCTCCatgaatccatttgtttgttaatagtttaaatgttttt	Length = 57 nt ; Tm = 60.27 C
YBL100W-B_CM_F2	GTTTAAACGAGCTCGAATTCATCGAatctattacattatgggtggtatgttggaataaaa	Length = 60 nt ; Tm = 60.46 C
YBL100W-B_CM_R2	gttgggattccattgtgattaaggc	Length = 25 nt ; Tm = 58.62 C
YBL100W-B_CM_Fc	tcgacaaaggcttcgttaacatgc	Length = 24 nt ; Tm = 59.19 C
YBL100W-A_CM_F1	cgtaccaaaacgaacatgaaactttcc	Length = 27 nt ; Tm = 59.92 C
YBL100W-A_CM_R1	CCAGCACCAGCACCTGCTCCgattctttctgttgctggcctaagact	Length = 47 nt ; Tm = 58.62 C
YBL100W-A_CM_F2	GTTTAAACGAGCTCGAATTCATCGAgccaacacacacaatagactcgaatg	Length = 51 nt ; Tm = 58.57 C
YBL100W-A_CM_R2	tttctaaagtgtttctggtaaagcaggc	Length = 28 nt ; Tm = 58.64 C
YBL100W-A_CM_Fc	gtctatccggtgacttcaaatacctacg	Length = 28 nt ; Tm = 58.56 C
ATP1_CM_F1	ggttccgatttagatgcctccacc	Length = 24 nt ; Tm = 60.63 C
ATP1_CM_R1	CCAGCACCAGCACCTGCTCCaaaagtggcaacaaatgattcagtagc	Length = 47 nt ; Tm = 58.01 C
ATP1_CM_F2	GTTTAAACGAGCTCGAATTCATCGAtgtgaactaaaaaaataaaaatgaatataaggtac	Length = 60 nt ; Tm = 55.88 C
ATP1_CM_R2	tcagtgctaagaatggaataaactagaggc	Length = 30 nt ; Tm = 58.96 C
ATP1_CM_Fc	caatacagagaagtcgctgcttttgc	Length = 26 nt ; Tm = 59.51 C
BNA4_CM_F1	gcattcaggagatcgttcaagagc	Length = 24 nt ; Tm = 58.07 C
BNA4_CM_R1	CCAGCACCAGCACCTGCTCCggaacgttctcttgtcaaaaatttgaaaag	Length = 50 nt ; Tm = 60.68 C
BNA4_CM_F2	GTTTAAACGAGCTCGAATTCATCGAagccagtttattcttgccatccg	Length = 48 nt ; Tm = 58.25 C
BNA4_CM_R2	tctttcatcgtcatcgttattttcatacc	Length = 29 nt ; Tm = 58.84 C
BNA4_CM_Fc	cggccaaggtatgaattgcgg	Length = 21 nt ; Tm = 60.88 C
BRN1_CM_F1	agaagattaaagaaaaacgtatggagatcg	Length = 30 nt ; Tm = 58.16 C
BRN1_CM_R1	CCAGCACCAGCACCTGCTCCtgacgctgcctgtgttgtcgc	Length = 41 nt ; Tm = 61.61 C
BRN1_CM_F2	GTTTAAACGAGCTCGAATTCATCGAttgatgatcttttttttttttttttttttttttt	Length = 59 nt ; Tm = 59.77 C
BRN1_CM_R2	aacaccggcatcatcgggcc	Length = 20 nt ; Tm = 63.34 C
BRN1_CM_Fc	cagtgtgaaacttgatttacaggatgacg	Length = 29 nt ; Tm = 60.06 C
YBL095W_CM_F1	gctattgtggcttccctttgttgc	Length = 24 nt ; Tm = 59.84 C
YBL095W_CM_R1	CCAGCACCAGCACCTGCTCCaaacatatcaagccatttaaaatatttgaacc	Length = 52 nt ; Tm = 58.72 C
YBL095W_CM_F2	GTTTAAACGAGCTCGAATTCATCGAaaaagcatgcctgtctcaaaatagcc	Length = 51 nt ; Tm = 59.88 C
YBL095W_CM_R2	caggaaaaagccaatccggc	Length = 20 nt ; Tm = 58.12 C
YBL095W_CM_Fc	gggcttgttgtcattgttgctgg	Length = 23 nt ; Tm = 60.16 C
ROX3_CM_F1	gaacagctgcgcaatagagacatagc	Length = 26 nt ; Tm = 59.50 C
ROX3_CM_R1	CCAGCACCAGCACCTGCTCCctccagcctccttcttttcatatcctc	Length = 47 nt ; Tm = 59.84 C
ROX3_CM_F2	GTTTAAACGAGCTCGAATTCATCGActttacgccatcgcatatcagcc	Length = 48 nt ; Tm = 59.46 C
ROX3_CM_R2	ttaaaggcagaaagtgtatcattgaggg	Length = 28 nt ; Tm = 59.04 C
ROX3_CM_Fc	aacatgtcagagcaacaatggcg	Length = 23 nt ; Tm = 58.62 C
RPL32_CM_F1	gctgaaaactggagaaagcaaaagg	Length = 25 nt ; Tm = 58.63 C
RPL32_CM_R1	CCAGCACCAGCACCTGCTCCagcttccaaagccaaacgaccc	Length = 42 nt ; Tm = 60.23 C
RPL32_CM_F2	GTTTAAACGAGCTCGAATTCATCGAattaaataaagatttacaaaataataaccttcatt	Length = 60 nt ; Tm = 54.57 C
RPL32_CM_R2	tgcagaatcagcaagagcgcc	Length = 21 nt ; Tm = 59.99 C
RPL32_CM_Fc	caagaagcacaccaagaagttcaagc	Length = 26 nt ; Tm = 59.39 C
SCS22_CM_F1	tgacgatgaaatggaccaaaaacg	Length = 24 nt ; Tm = 59.56 C
SCS22_CM_R1	CCAGCACCAGCACCTGCTCCgtagtatatccagccgacgagcaatgc	Length = 47 nt ; Tm = 61.88 C
SCS22_CM_F2	GTTTAAACGAGCTCGAATTCATCGAgtttacaaaagtttatcactaaaagtgaggaaga	Length = 59 nt ; Tm = 58.01 C
SCS22_CM_R2	tgaaattgctcacaacatctccgc	Length = 24 nt ; Tm = 59.91 C
SCS22_CM_Fc	cataggtgctcatgaaagtgtaaatgtcc	Length = 29 nt ; Tm = 59.25 C
MAP2_CM_F1	cggtggggaagtttctcattatgc	Length = 24 nt ; Tm = 59.57 C
MAP2_CM_R1	CCAGCACCAGCACCTGCTCCgtagtcatcacctttcgaaacgacttcc	Length = 48 nt ; Tm = 60.42 C
MAP2_CM_F2	GTTTAAACGAGCTCGAATTCATCGAggtaaaatgcgctttcaaatggc	Length = 48 nt ; Tm = 58.62 C
MAP2_CM_R2	tatactctgttgattgtttattaaggggagc	Length = 31 nt ; Tm = 58.04 C
MAP2_CM_Fc	gccattgaaacttttggttctactgg	Length = 26 nt ; Tm = 58.25 C
MRP21_CM_F1	gctgggagaataaacaagagggagc	Length = 25 nt ; Tm = 59.52 C
MRP21_CM_R1	CCAGCACCAGCACCTGCTCCgtatcctttcctcttggcatctttaaca	Length = 48 nt ; Tm = 58.35 C
MRP21_CM_F2	GTTTAAACGAGCTCGAATTCATCGAtcgtaccatcaactcttgaatattgtgaaat	Length = 56 nt ; Tm = 59.49 C
MRP21_CM_R2	aatggcttgaatgcaaacggc	Length = 21 nt ; Tm = 58.56 C
MRP21_CM_Fc	caaacctctaaaagcaaaactgataatgc	Length = 29 nt ; Tm = 58.22 C
AVT5_CM_F1	caaaacaacgaagagccaaatctgc	Length = 25 nt ; Tm = 59.98 C
AVT5_CM_R1	CCAGCACCAGCACCTGCTCCatgtgatgatgtgcccaaaaatacaatc	Length = 48 nt ; Tm = 59.96 C
AVT5_CM_F2	GTTTAAACGAGCTCGAATTCATCGAgtttgtacattacttttcgtatttctataaacaaa	Length = 60 nt ; Tm = 56.48 C
AVT5_CM_R2	cccctttattcctgggtaatgtcacc	Length = 26 nt ; Tm = 60.62 C
AVT5_CM_Fc	atccgcaggaggcgccaacc	Length = 20 nt ; Tm = 64.81 C
TEL1_CM_F1	ttacgcagtattaagaaaagattatgtcaagg	Length = 32 nt ; Tm = 58.23 C
TEL1_CM_R1	CCAGCACCAGCACCTGCTCCataaaaaggtgaccatcccatatatataacactc	Length = 54 nt ; Tm = 58.84 C
TEL1_CM_F2	GTTTAAACGAGCTCGAATTCATCGAttgctatgcagatgctttatacttctttttttt	Length = 58 nt ; Tm = 60.43 C
TEL1_CM_R2	tgttctcatatctactggctatttcaattacg	Length = 32 nt ; Tm = 58.77 C
TEL1_CM_Fc	ggcgtggatggcctattcagg	Length = 21 nt ; Tm = 60.05 C
RPL23A_CM_F1	atcgccgtcaaaggctctgg	Length = 20 nt ; Tm = 58.71 C
RPL23A_CM_R1	CCAGCACCAGCACCTGCTCCcacaacaacaccggagttagatgcaac	Length = 47 nt ; Tm = 61.52 C
RPL23A_CM_F2	GTTTAAACGAGCTCGAATTCATCGAaaaggaaattattttgactcatactcttagattct	Length = 60 nt ; Tm = 57.43 C
RPL23A_CM_R2	ttcctgctttttttgcgaggc	Length = 21 nt ; Tm = 58.14 C
RPL23A_CM_Fc	cggtgccatcatgaactgtgc	Length = 21 nt ; Tm = 58.41 C
YBL086C_CM_F1	gaacgaaatggaagaagagtactacaatcc	Length = 30 nt ; Tm = 58.37 C
YBL086C_CM_R1	CCAGCACCAGCACCTGCTCCgcccgatggggttattatagaccag	Length = 45 nt ; Tm = 59.70 C
YBL086C_CM_F2	GTTTAAACGAGCTCGAATTCATCGAaatatttgtattgttttatgtaattataatcttaa	Length = 60 nt ; Tm = 51.44 C
YBL086C_CM_R2	ccatattaatttttcagcccgagcg	Length = 25 nt ; Tm = 60.71 C
YBL086C_CM_Fc	agaacgagaagggcataaatttaatcg	Length = 27 nt ; Tm = 58.37 C
BOI1_CM_F1	tgagaataaatctgaaatgaaggcatgg	Length = 28 nt ; Tm = 59.65 C
BOI1_CM_R1	CCAGCACCAGCACCTGCTCCaagtctgccaccagggtattcaaatgc	Length = 47 nt ; Tm = 63.06 C
BOI1_CM_F2	GTTTAAACGAGCTCGAATTCATCGAgaactgcaatcattagttacttcttgaccaac	Length = 57 nt ; Tm = 60.02 C
BOI1_CM_R2	ttaaatgttttcataattctttttgttcttcg	Length = 32 nt ; Tm = 58.15 C
BOI1_CM_Fc	ggctaacctttacagaacctcgcg	Length = 24 nt ; Tm = 59.25 C
CDC27_CM_F1	ttagaaaagctgggctataaggaaaagg	Length = 28 nt ; Tm = 58.94 C
CDC27_CM_R1	CCAGCACCAGCACCTGCTCCttcttgcatatgacatttttgtaattcatcg	Length = 51 nt ; Tm = 60.48 C
CDC27_CM_F2	GTTTAAACGAGCTCGAATTCATCGAacgcaggttggccaaaacataac	Length = 48 nt ; Tm = 58.84 C
CDC27_CM_R2	cagcatttgaataccctggtggc	Length = 23 nt ; Tm = 59.21 C
CDC27_CM_Fc	tgtgttaatctgttgttgcggtgg	Length = 24 nt ; Tm = 58.47 C
ALG3_CM_F1	catccaacttcatcggcgtcc	Length = 21 nt ; Tm = 58.81 C
ALG3_CM_R1	CCAGCACCAGCACCTGCTCCgttgagctttttttccatagagctggtgg	Length = 49 nt ; Tm = 63.07 C
ALG3_CM_F2	GTTTAAACGAGCTCGAATTCATCGAaacagatgtataaatatcatataatcgtattgttt	Length = 60 nt ; Tm = 54.45 C
ALG3_CM_R2	cgccatgctatttttattatgtatcctgc	Length = 29 nt ; Tm = 60.19 C
ALG3_CM_Fc	gccaagactattccattcgttctaatcg	Length = 28 nt ; Tm = 60.37 C
YBL081W_CM_F1	tcgcttatctcggatctacattctcc	Length = 26 nt ; Tm = 58.04 C
YBL081W_CM_R1	CCAGCACCAGCACCTGCTCCactccaaacgctcatgtcagtattcc	Length = 46 nt ; Tm = 58.59 C
YBL081W_CM_F2	GTTTAAACGAGCTCGAATTCATCGAgatgtttacgtatatttttatgtatattattatca	Length = 60 nt ; Tm = 52.01 C
YBL081W_CM_R2	catgcgattaatcaggtcgaccc	Length = 23 nt ; Tm = 59.17 C
YBL081W_CM_Fc	caatgatttacccgtgggccc	Length = 21 nt ; Tm = 59.68 C
PET112_CM_F1	atgaagaggttatatccgcaactagtgg	Length = 28 nt ; Tm = 58.28 C
PET112_CM_R1	CCAGCACCAGCACCTGCTCCccattgaatatttaagatctctttgaattttttc	Length = 54 nt ; Tm = 58.93 C
PET112_CM_F2	GTTTAAACGAGCTCGAATTCATCGAaatataaacgccgcgtgtaaataggaac	Length = 53 nt ; Tm = 59.86 C
PET112_CM_R2	aaacccaccgcaacattcacc	Length = 21 nt ; Tm = 58.14 C
PET112_CM_Fc	tcgcccagtttttgaagttattgc	Length = 24 nt ; Tm = 58.34 C
NUP170_CM_F1	ctttcccattgtctgtaattttttctacg	Length = 29 nt ; Tm = 58.01 C
NUP170_CM_R1	CCAGCACCAGCACCTGCTCCttctttgtagaaacaaatccccaaattattgc	Length = 52 nt ; Tm = 62.35 C
NUP170_CM_F2	GTTTAAACGAGCTCGAATTCATCGAaaattcatgttcgacatatagatagcaggg	Length = 55 nt ; Tm = 59.19 C
NUP170_CM_R2	gagtgaaaaagcaaataagatgatacagtaagg	Length = 33 nt ; Tm = 58.84 C
NUP170_CM_Fc	tctgaattcattttccccattttcg	Length = 25 nt ; Tm = 59.13 C
ATG8_CM_F1	gcggagtcggagaggattgc	Length = 20 nt ; Tm = 58.26 C
ATG8_CM_R1	CCAGCACCAGCACCTGCTCCcctgccaaatgtattttctcctgagtaag	Length = 49 nt ; Tm = 59.75 C
ATG8_CM_F2	GTTTAAACGAGCTCGAATTCATCGAtcttttatatgaaaagaaatgaagcgttaacatc	Length = 59 nt ; Tm = 59.92 C
ATG8_CM_R2	tcatcttatttgctttttcactccttcc	Length = 28 nt ; Tm = 58.44 C
ATG8_CM_Fc	catttaagtctgaatatccatttgaaaaaagg	Length = 32 nt ; Tm = 59.19 C
ILS1_CM_F1	cgaccaagacgtgttaatcatcatgg	Length = 26 nt ; Tm = 60.28 C
ILS1_CM_R1	CCAGCACCAGCACCTGCTCCtaatttgaacacttttaatttgaaaatggtgtc	Length = 53 nt ; Tm = 59.41 C
ILS1_CM_F2	GTTTAAACGAGCTCGAATTCATCGAaaacaactcatataaatacgtacaaatttttctct	Length = 60 nt ; Tm = 57.02 C
ILS1_CM_R2	ccgccttccttttttcaaatgg	Length = 22 nt ; Tm = 58.54 C
ILS1_CM_Fc	tgccagaatctgctgtccaagc	Length = 22 nt ; Tm = 58.89 C
SSA3_CM_F1	ggctaagaatcagcttgaatcgtatgc	Length = 27 nt ; Tm = 59.59 C
SSA3_CM_R1	CCAGCACCAGCACCTGCTCCatcaacctcttccactgttggacctg	Length = 46 nt ; Tm = 60.41 C
SSA3_CM_F2	GTTTAAACGAGCTCGAATTCATCGAttattcttctatagtgttctatttagctacttttt	Length = 60 nt ; Tm = 53.58 C
SSA3_CM_R2	ccatcgaagaaggaaaactccgg	Length = 23 nt ; Tm = 59.75 C
SSA3_CM_Fc	cgatgaaagggaggcagaacg	Length = 21 nt ; Tm = 58.25 C
AAR2_CM_F1	gctacggtgcctaaacatatgctcg	Length = 25 nt ; Tm = 59.90 C
AAR2_CM_R1	CCAGCACCAGCACCTGCTCCtggcctttggtaatagagaccgc	Length = 43 nt ; Tm = 58.25 C
AAR2_CM_F2	GTTTAAACGAGCTCGAATTCATCGAcgatcatcgtgcggcgctatc	Length = 46 nt ; Tm = 62.12 C
AAR2_CM_R2	acgagtaagttgttcccaaatcaatacc	Length = 28 nt ; Tm = 58.08 C
AAR2_CM_Fc	ttgcaatggcatgctatgatcg	Length = 22 nt ; Tm = 58.14 C
RPS8A_CM_F1	gctgccattgtccaaattgatgc	Length = 23 nt ; Tm = 60.10 C
RPS8A_CM_R1	CCAGCACCAGCACCTGCTCCtttcttagcagtcaatcttcttaggtagaaagc	Length = 53 nt ; Tm = 59.79 C
RPS8A_CM_F2	GTTTAAACGAGCTCGAATTCATCGAatgaaatgaaaatactaccaattttttcttctctt	Length = 60 nt ; Tm = 59.24 C
RPS8A_CM_R2	ggctagacggtgcttttgctgg	Length = 22 nt ; Tm = 59.70 C
RPS8A_CM_Fc	aggtatctccaagaagaccagaattgc	Length = 27 nt ; Tm = 58.35 C
YBL071C-B_CM_F1	ctttaacacccttacacttttacaaattttcc	Length = 32 nt ; Tm = 58.62 C
YBL071C-B_CM_R1	CCAGCACCAGCACCTGCTCCtaacgtcttcttgtgagtaccaaaaagca	Length = 49 nt ; Tm = 59.61 C
YBL071C-B_CM_F2	GTTTAAACGAGCTCGAATTCATCGAacacaccaggacaaaaagtatgtgctatgg	Length = 55 nt ; Tm = 62.18 C
YBL071C-B_CM_R2	cggtagcggatcttttgtgacg	Length = 22 nt ; Tm = 58.27 C
YBL071C-B_CM_Fc	ctctaacttttgtgactttacatccatacacc	Length = 32 nt ; Tm = 58.32 C
KTI11_CM_F1	tttttttttcaaagacacatacataccacg	Length = 30 nt ; Tm = 58.88 C
KTI11_CM_R1	CCAGCACCAGCACCTGCTCCggcagcagcggcaataggctc	Length = 41 nt ; Tm = 62.66 C
KTI11_CM_F2	GTTTAAACGAGCTCGAATTCATCGAagatgagaggctagatcgagaatacaaataga	Length = 57 nt ; Tm = 58.99 C
KTI11_CM_R2	aaaatccctcgcctttccgg	Length = 20 nt ; Tm = 58.86 C
KTI11_CM_Fc	acaaatccgaaaaaggacctatattatcg	Length = 29 nt ; Tm = 58.48 C
AST1_CM_F1	ggcggtggtgcgtacgtaacc	Length = 21 nt ; Tm = 60.87 C
AST1_CM_R1	CCAGCACCAGCACCTGCTCCgaatttttcgacgttcatgattaactttcc	Length = 50 nt ; Tm = 60.46 C
AST1_CM_F2	GTTTAAACGAGCTCGAATTCATCGAatacccacttacatttacaatatgttttattttta	Length = 60 nt ; Tm = 55.97 C
AST1_CM_R2	tgtagtctaccacatgctcaaggtcg	Length = 26 nt ; Tm = 58.36 C
AST1_CM_Fc	tgtactcgattttgtcggtggttacg	Length = 26 nt ; Tm = 60.01 C
PRS4_CM_F1	aaatggtgcttgttggtgatgttacc	Length = 26 nt ; Tm = 59.04 C
PRS4_CM_R1	CCAGCACCAGCACCTGCTCCtactggagcatgggtgaacaaatatg	Length = 46 nt ; Tm = 58.02 C
PRS4_CM_F2	GTTTAAACGAGCTCGAATTCATCGAgacaattttttattcttagattcctgattgcttg	Length = 59 nt ; Tm = 61.03 C
PRS4_CM_R2	cgatttggatactgctatagacgacagc	Length = 28 nt ; Tm = 59.54 C
PRS4_CM_Fc	caaagagaggcaaaaagctaacgagg	Length = 26 nt ; Tm = 59.82 C
UBP13_CM_F1	ttaaagaggaaacagtgttagaattcacagg	Length = 31 nt ; Tm = 58.82 C
UBP13_CM_R1	CCAGCACCAGCACCTGCTCCgcttttcctaaaactaaacattctcgacttttt	Length = 53 nt ; Tm = 60.35 C
UBP13_CM_F2	GTTTAAACGAGCTCGAATTCATCGAaaaatatttgcatatcaaggaaggtaaaggttc	Length = 58 nt ; Tm = 60.53 C
UBP13_CM_R2	cgctgaagctataagaagactacacaatgg	Length = 30 nt ; Tm = 60.01 C
UBP13_CM_Fc	tgttatttgatgacgaaacggtagagg	Length = 27 nt ; Tm = 58.58 C
SEF1_CM_F1	aatatgacagatttgcattccgtcg	Length = 25 nt ; Tm = 58.09 C
SEF1_CM_R1	CCAGCACCAGCACCTGCTCCaaaaccttgttccatgttcatatcgaacc	Length = 49 nt ; Tm = 61.31 C
SEF1_CM_F2	GTTTAAACGAGCTCGAATTCATCGAcgcctatattcttctaatattctaagaaatattat	Length = 60 nt ; Tm = 54.54 C
SEF1_CM_R2	ttggtaaatgcacacggataaatgc	Length = 25 nt ; Tm = 58.78 C
SEF1_CM_Fc	cattcacgtacaccgattgcttcg	Length = 24 nt ; Tm = 60.18 C
PRX1_CM_F1	tcctatatgatatggtagatgccgaagg	Length = 28 nt ; Tm = 58.79 C
PRX1_CM_R1	CCAGCACCAGCACCTGCTCCtttcgacttggtgaatcttaaatagggttta	Length = 51 nt ; Tm = 59.87 C
PRX1_CM_F2	GTTTAAACGAGCTCGAATTCATCGAgctttgaaataaacgactttactatatacaggtat	Length = 60 nt ; Tm = 56.83 C
PRX1_CM_R2	tgagcagaactaaaatcttggtcttgg	Length = 27 nt ; Tm = 58.16 C
PRX1_CM_Fc	aataattggtgacacttttagaaacgtgg	Length = 29 nt ; Tm = 58.19 C
KIP1_CM_F1	ccaaaacaatttcagatttatagggatgc	Length = 29 nt ; Tm = 59.43 C
KIP1_CM_R1	CCAGCACCAGCACCTGCTCCttgatgaagttttttattttgcagtatgtca	Length = 51 nt ; Tm = 58.71 C
KIP1_CM_F2	GTTTAAACGAGCTCGAATTCATCGAggggatatagccattgtaaaatatttgtatcac	Length = 58 nt ; Tm = 59.71 C
KIP1_CM_R2	gatcgtgagccacaaggtttgc	Length = 22 nt ; Tm = 58.18 C
KIP1_CM_Fc	aaccccttcatgagcatacaagacc	Length = 25 nt ; Tm = 58.42 C
SKT5_CM_F1	gaaatccaaaacgtgatcgtgagc	Length = 24 nt ; Tm = 58.56 C
SKT5_CM_R1	CCAGCACCAGCACCTGCTCCcataattacacagtcttttttttttttaccttgttta	Length = 57 nt ; Tm = 59.51 C
SKT5_CM_F2	GTTTAAACGAGCTCGAATTCATCGAgtacacatactagattgttttcattctttataggt	Length = 60 nt ; Tm = 55.75 C
SKT5_CM_R2	gccagtgcctgatcaacctctacc	Length = 24 nt ; Tm = 59.82 C
SKT5_CM_Fc	actagccagcattggtaaaaaacagc	Length = 26 nt ; Tm = 58.14 C
YEL1_CM_F1	ccgtatctaacgcagaatatggatgg	Length = 26 nt ; Tm = 58.83 C
YEL1_CM_R1	CCAGCACCAGCACCTGCTCCgaactgaacagaacccatggctttttg	Length = 47 nt ; Tm = 61.81 C
YEL1_CM_F2	GTTTAAACGAGCTCGAATTCATCGAgtatatttaaagatataaatataaagactgcgctg	Length = 60 nt ; Tm = 55.87 C
YEL1_CM_R2	aagagaatatttggcctttgtaacaacg	Length = 28 nt ; Tm = 58.35 C
YEL1_CM_Fc	atttctccagttcctttaacacaattcg	Length = 28 nt ; Tm = 58.28 C
CMC2_CM_F1	cccttcttcattttagcctgtttgg	Length = 25 nt ; Tm = 58.31 C
CMC2_CM_R1	CCAGCACCAGCACCTGCTCCtttcgagttcgcatcattgtcactttc	Length = 47 nt ; Tm = 61.33 C
CMC2_CM_F2	GTTTAAACGAGCTCGAATTCATCGAaagctttttttctgtcgctacttcattc	Length = 53 nt ; Tm = 58.07 C
CMC2_CM_R2	tgatgaacttcaccagacagcttgg	Length = 25 nt ; Tm = 59.15 C
CMC2_CM_Fc	ttcatatatttgcctttttctgtgctcc	Length = 28 nt ; Tm = 59.04 C
YBL059W_CM_F1	tcggcctcatactcaaagaacacg	Length = 24 nt ; Tm = 59.15 C
YBL059W_CM_R1	CCAGCACCAGCACCTGCTCCtttacaaagagatgaattgtgtgtcttaactaagc	Length = 55 nt ; Tm = 60.08 C
YBL059W_CM_F2	GTTTAAACGAGCTCGAATTCATCGAtgttataccatagtagtagtttcaataatatattc	Length = 60 nt ; Tm = 51.45 C
YBL059W_CM_R2	cgtttgagaagcataataggaatttagtgc	Length = 30 nt ; Tm = 59.17 C
YBL059W_CM_Fc	gaagaaaatgataactgcaaaaggtatgc	Length = 29 nt ; Tm = 58.08 C
SHP1_CM_F1	tgaatcgtcacctgcggagg	Length = 20 nt ; Tm = 58.07 C
SHP1_CM_R1	CCAGCACCAGCACCTGCTCCtgcccatctttgcacgacaacg	Length = 42 nt ; Tm = 62.43 C
SHP1_CM_F2	GTTTAAACGAGCTCGAATTCATCGAgcataaatatacaaaaacagaaacgggaaaa	Length = 56 nt ; Tm = 60.05 C
SHP1_CM_R2	gctaaatgctggacaggctaaaataacg	Length = 28 nt ; Tm = 60.50 C
SHP1_CM_Fc	ccagggccaaagactaggatctcc	Length = 24 nt ; Tm = 60.10 C
PTH2_CM_F1	agcggcacaatgctgtcacg	Length = 20 nt ; Tm = 59.24 C
PTH2_CM_R1	CCAGCACCAGCACCTGCTCCatacaatttcaaatcacctgttatttgatcc	Length = 51 nt ; Tm = 58.31 C
PTH2_CM_F2	GTTTAAACGAGCTCGAATTCATCGAggtacaaatgatatatactacgggtatagatatac	Length = 60 nt ; Tm = 53.84 C
PTH2_CM_R2	gacacctccatccaaattagatacgc	Length = 26 nt ; Tm = 58.06 C
PTH2_CM_Fc	aagatcttggcatgacaaagggc	Length = 23 nt ; Tm = 58.17 C
PTC3_CM_F1	cgaattaggcagcagtgctactcc	Length = 24 nt ; Tm = 58.23 C
PTC3_CM_R1	CCAGCACCAGCACCTGCTCCttcaatttcttcaatcttggaacccttc	Length = 48 nt ; Tm = 59.95 C
PTC3_CM_F2	GTTTAAACGAGCTCGAATTCATCGAtaaatattgtcgaaccgtactttgcaacg	Length = 54 nt ; Tm = 61.25 C
PTC3_CM_R2	ggagagtaacatctattggtgcaaagagc	Length = 29 nt ; Tm = 59.85 C
PTC3_CM_Fc	ccgcttgaatcgtagtaaagataatgacg	Length = 29 nt ; Tm = 60.41 C
YBL055C_CM_F1	ggaaaatctagctgttgtaaagcaaatacc	Length = 30 nt ; Tm = 58.48 C
YBL055C_CM_R1	CCAGCACCAGCACCTGCTCCctctccaaatatcttacaggtcgtcttcc	Length = 49 nt ; Tm = 59.06 C
YBL055C_CM_F2	GTTTAAACGAGCTCGAATTCATCGAcatctattggtgcaaagagcaaagttaca	Length = 54 nt ; Tm = 59.87 C
YBL055C_CM_R2	tctttgcggcccatattgagg	Length = 21 nt ; Tm = 58.51 C
YBL055C_CM_Fc	tcttcataggagtaaacggttgctcg	Length = 26 nt ; Tm = 58.86 C
TOD6_CM_F1	tgttctgcctaataatagatccgagttgg	Length = 29 nt ; Tm = 60.01 C
TOD6_CM_R1	CCAGCACCAGCACCTGCTCCaaatatatttttaaagatagaatttatacctggaagttca	Length = 60 nt ; Tm = 59.12 C
TOD6_CM_F2	GTTTAAACGAGCTCGAATTCATCGAgctaagagacgaatttagtttgttttgactattcg	Length = 60 nt ; Tm = 62.01 C
TOD6_CM_R2	aaaggacaagagcaggatgaaaacg	Length = 25 nt ; Tm = 58.79 C
TOD6_CM_Fc	ctacttaacaatacgaaggacaaacaaaacc	Length = 31 nt ; Tm = 58.36 C
SAS3_CM_F1	catgcagctaggagaaacgatactgg	Length = 26 nt ; Tm = 59.27 C
SAS3_CM_R1	CCAGCACCAGCACCTGCTCCttcttcgtcatcctctattagagttatttttcttc	Length = 55 nt ; Tm = 59.77 C
SAS3_CM_F2	GTTTAAACGAGCTCGAATTCATCGAgcggcgatgggtatatattggatataa	Length = 52 nt ; Tm = 59.26 C
SAS3_CM_R2	ctagtgagctttcttctatgaccagcg	Length = 27 nt ; Tm = 58.11 C
SAS3_CM_Fc	ctattaaaaactccgaaacaccacttgg	Length = 28 nt ; Tm = 58.62 C
PIN4_CM_F1	caaactcaacaacgggtaccagtgg	Length = 25 nt ; Tm = 60.33 C
PIN4_CM_R1	CCAGCACCAGCACCTGCTCCccatagattcttcttgttttggttttgtaaatc	Length = 53 nt ; Tm = 60.07 C
PIN4_CM_F2	GTTTAAACGAGCTCGAATTCATCGAtatatacttccattattctatgattatagagtttg	Length = 60 nt ; Tm = 52.97 C
PIN4_CM_R2	caaaagagggaaaaaaaaaaaagaggg	Length = 27 nt ; Tm = 59.06 C
PIN4_CM_Fc	cgcaaccaccagcacagtcc	Length = 20 nt ; Tm = 58.53 C
SEC17_CM_F1	gttgatcaagagcagcatgggc	Length = 22 nt ; Tm = 58.26 C
SEC17_CM_R1	CCAGCACCAGCACCTGCTCCtaacaaatcatcttcttgttgctggatgg	Length = 49 nt ; Tm = 61.36 C
SEC17_CM_F2	GTTTAAACGAGCTCGAATTCATCGAacggcatatacttacgcgcacatac	Length = 50 nt ; Tm = 58.26 C
SEC17_CM_R2	gctccggatcagaaaagctaaggg	Length = 24 nt ; Tm = 60.33 C
SEC17_CM_Fc	gcgcagatctaaaggctcttgacg	Length = 24 nt ; Tm = 60.29 C
MOH1_CM_F1	tcgatcgcaaaaaaacgtgagc	Length = 22 nt ; Tm = 58.85 C
MOH1_CM_R1	CCAGCACCAGCACCTGCTCCagtacatttacaaatgtttttcagctctaagataaac	Length = 57 nt ; Tm = 59.13 C
MOH1_CM_F2	GTTTAAACGAGCTCGAATTCATCGAtgtcttcctttgtctgctatctagcacc	Length = 53 nt ; Tm = 59.34 C
MOH1_CM_R2	cgttcagggcataagtcaatggc	Length = 23 nt ; Tm = 59.33 C
MOH1_CM_Fc	cgacccgttattccactctcagc	Length = 23 nt ; Tm = 58.64 C
EDE1_CM_F1	aaccagtgaccctgctcaagtaagc	Length = 25 nt ; Tm = 58.82 C
EDE1_CM_R1	CCAGCACCAGCACCTGCTCCagcactatccaacaaaaagttagtggcg	Length = 48 nt ; Tm = 60.83 C
EDE1_CM_F2	GTTTAAACGAGCTCGAATTCATCGAtctgtaatggaccatttcgtcttctttttg	Length = 55 nt ; Tm = 61.60 C
EDE1_CM_R2	tgtcgtgtttcccatgttgtaatacg	Length = 26 nt ; Tm = 58.71 C
EDE1_CM_Fc	tcctctaacccaactatcccaaaacc	Length = 26 nt ; Tm = 58.73 C
PSY4_CM_F1	caaacatggatctcacgacgcc	Length = 22 nt ; Tm = 58.87 C
PSY4_CM_R1	CCAGCACCAGCACCTGCTCCtctggacttcttgcctaatggactgc	Length = 46 nt ; Tm = 60.71 C
PSY4_CM_F2	GTTTAAACGAGCTCGAATTCATCGAtcgagagatgacttctctaccaacaacttcc	Length = 56 nt ; Tm = 62.23 C
PSY4_CM_R2	gcacgctcgcacactcacacc	Length = 21 nt ; Tm = 61.12 C
PSY4_CM_Fc	cccacagatttagataactttgaatatgacg	Length = 31 nt ; Tm = 58.88 C
COR1_CM_F1	gagaaacgttaccatgattgacgacc	Length = 26 nt ; Tm = 58.79 C
COR1_CM_R1	CCAGCACCAGCACCTGCTCCccatctcatcatggacatgtcacttc	Length = 46 nt ; Tm = 58.27 C
COR1_CM_F2	GTTTAAACGAGCTCGAATTCATCGAgatgtgtgataatatattttccatgcacataaaat	Length = 60 nt ; Tm = 59.98 C
COR1_CM_R2	ttctctaccaacaacttcccatttgc	Length = 26 nt ; Tm = 58.62 C
COR1_CM_Fc	ggtttatgggggttctctacggc	Length = 23 nt ; Tm = 58.69 C
YBL044W_CM_F1	tgcaagcatcaccgaaacagg	Length = 21 nt ; Tm = 58.21 C
YBL044W_CM_R1	CCAGCACCAGCACCTGCTCCgttttgcctttttttccaattgtcac	Length = 46 nt ; Tm = 58.17 C
YBL044W_CM_F2	GTTTAAACGAGCTCGAATTCATCGAatgcaatgtatccggttgccc	Length = 46 nt ; Tm = 58.13 C
YBL044W_CM_R2	ggttgtagagttcattataatcgcagtatgc	Length = 31 nt ; Tm = 59.00 C
YBL044W_CM_Fc	gaaatgctagagaggcaaaaaaaaagg	Length = 27 nt ; Tm = 58.30 C
ECM13_CM_F1	catgtactttagttttcacaccgcacc	Length = 27 nt ; Tm = 58.93 C
ECM13_CM_R1	CCAGCACCAGCACCTGCTCCtgctgtgataggacaagaatgaaatctcg	Length = 49 nt ; Tm = 61.59 C
ECM13_CM_F2	GTTTAAACGAGCTCGAATTCATCGAattaaaatgaaggaaataacacaacttcgttttg	Length = 59 nt ; Tm = 61.14 C
ECM13_CM_R2	aacgccgttttggagcatgg	Length = 20 nt ; Tm = 59.36 C
ECM13_CM_Fc	gatgatgattatgaagactatgattttgagtacg	Length = 34 nt ; Tm = 59.21 C
FUI1_CM_F1	gcggtggtagcttatatatttggtattgc	Length = 29 nt ; Tm = 59.50 C
FUI1_CM_R1	CCAGCACCAGCACCTGCTCCgatatatcgtatcttttcatagccagtggaaac	Length = 53 nt ; Tm = 60.06 C
FUI1_CM_F2	GTTTAAACGAGCTCGAATTCATCGAacacaattgttaacaacgcaagtagcacc	Length = 54 nt ; Tm = 61.36 C
FUI1_CM_R2	aatgctatttcgttgcagtgagaagg	Length = 26 nt ; Tm = 58.87 C
FUI1_CM_Fc	ctacaccgacaagccaggatcg	Length = 22 nt ; Tm = 58.20 C
PRE7_CM_F1	tgtctattcgttcgacccagttgg	Length = 24 nt ; Tm = 58.91 C
PRE7_CM_R1	CCAGCACCAGCACCTGCTCCatctctttttagctcataaaattctttccttacacc	Length = 56 nt ; Tm = 61.23 C
PRE7_CM_F2	GTTTAAACGAGCTCGAATTCATCGAtgcatacatatcatagtataaaaagaaatagacca	Length = 60 nt ; Tm = 57.20 C
PRE7_CM_R2	atatttttgccatgggattatacagagc	Length = 28 nt ; Tm = 58.09 C
PRE7_CM_Fc	tgacgaagatggtaagggcgc	Length = 21 nt ; Tm = 58.63 C
ERD2_CM_F1	gggagtgctctaatgagtgtttttttcc	Length = 28 nt ; Tm = 59.72 C
ERD2_CM_R1	CCAGCACCAGCACCTGCTCCttttggcagtttgaaaccctttcc	Length = 44 nt ; Tm = 59.28 C
ERD2_CM_F2	GTTTAAACGAGCTCGAATTCATCGAaaaaaaaacctgttttaaatagtgttcgcagc	Length = 57 nt ; Tm = 61.97 C
ERD2_CM_R2	aggtacaaacggtaaagtcaaaaagcc	Length = 27 nt ; Tm = 58.33 C
ERD2_CM_Fc	gggtctaaaagaaccaacaccattgc	Length = 26 nt ; Tm = 59.87 C
YBL039W-B_CM_F1	aattgaggaggggaaggtattctaacc	Length = 27 nt ; Tm = 58.41 C
YBL039W-B_CM_R1	CCAGCACCAGCACCTGCTCCtttatcattttttttcttactcttcgagttgaag	Length = 54 nt ; Tm = 59.54 C
YBL039W-B_CM_F2	GTTTAAACGAGCTCGAATTCATCGAtctccctgttcagtactttggtaaaagc	Length = 53 nt ; Tm = 58.49 C
YBL039W-B_CM_R2	tgcttctctacactgttttttttttttcg	Length = 29 nt ; Tm = 58.70 C
YBL039W-B_CM_Fc	gcgatgaagcaagagagaaaaataagg	Length = 27 nt ; Tm = 59.01 C
URA7_CM_F1	atacggtgacgtctccgaagtcc	Length = 23 nt ; Tm = 58.04 C
URA7_CM_R1	CCAGCACCAGCACCTGCTCCaaagttgaatttgttttcgccgg	Length = 43 nt ; Tm = 58.21 C
URA7_CM_F2	GTTTAAACGAGCTCGAATTCATCGAatcaaaattttagaattaaaagtctactgcattaa	Length = 60 nt ; Tm = 57.21 C
URA7_CM_R2	tgataaataatctccctgttcagtactttgg	Length = 31 nt ; Tm = 58.61 C
URA7_CM_Fc	gagattaggtttgagaccaacatttttcc	Length = 29 nt ; Tm = 58.87 C
MRPL16_CM_F1	gggtaaaggtaaaggtgggtttgacc	Length = 26 nt ; Tm = 59.97 C
MRPL16_CM_R1	CCAGCACCAGCACCTGCTCCacgtcctctgaagagtttgtactgtgg	Length = 47 nt ; Tm = 58.04 C
MRPL16_CM_F2	GTTTAAACGAGCTCGAATTCATCGAacggattgaacacaccatgtatacatgt	Length = 53 nt ; Tm = 58.47 C
MRPL16_CM_R2	agtgtttttttgcgatccatggc	Length = 23 nt ; Tm = 58.90 C
MRPL16_CM_Fc	tgagatatgtcaggcctttaaacaatgg	Length = 28 nt ; Tm = 59.59 C
APL3_CM_F1	ggagaataccaaaaatctggcataaagc	Length = 28 nt ; Tm = 59.61 C
APL3_CM_R1	CCAGCACCAGCACCTGCTCCcttcgtaagcacattctttatacattcgac	Length = 50 nt ; Tm = 58.14 C
APL3_CM_F2	GTTTAAACGAGCTCGAATTCATCGAaattttctcaaattcactataatgaaaatcatcc	Length = 59 nt ; Tm = 59.06 C
APL3_CM_R2	ggaagaagaagattgatgctaaatttgg	Length = 28 nt ; Tm = 58.06 C
APL3_CM_Fc	ggaagactttgagcgatgctttgg	Length = 24 nt ; Tm = 60.04 C
YBL036C_CM_F1	cccatgaggatcaaaaatcggg	Length = 22 nt ; Tm = 58.96 C
YBL036C_CM_R1	CCAGCACCAGCACCTGCTCCaatgattctagcttcattttttggaggtc	Length = 49 nt ; Tm = 58.70 C
YBL036C_CM_F2	GTTTAAACGAGCTCGAATTCATCGAtaggttgaatgaactgagattttatacgaagatc	Length = 59 nt ; Tm = 59.91 C
YBL036C_CM_R2	tgttcgtagtacattgtttgtctcggg	Length = 27 nt ; Tm = 59.31 C
YBL036C_CM_Fc	ggctaaatttcaaccagattgcaacc	Length = 26 nt ; Tm = 59.96 C
POL12_CM_F1	aagaaggaaaccaatgatatggaaagc	Length = 27 nt ; Tm = 58.19 C
POL12_CM_R1	CCAGCACCAGCACCTGCTCCactagcaatcaagtcaactctagcgcg	Length = 47 nt ; Tm = 60.28 C
POL12_CM_F2	GTTTAAACGAGCTCGAATTCATCGAtatatttaattcaaacttaactaatggaatagctc	Length = 60 nt ; Tm = 55.50 C
POL12_CM_R2	ttaattgtgtctttctatcttcatcataagtaatacc	Length = 37 nt ; Tm = 58.12 C
POL12_CM_Fc	cgcaggtattaccccatatttccagg	Length = 26 nt ; Tm = 61.40 C
STU1_CM_F1	caagagttcagggacagtctaatgttatcg	Length = 30 nt ; Tm = 59.78 C
STU1_CM_R1	CCAGCACCAGCACCTGCTCCttcgtttgaggcgatgaacatgatc	Length = 45 nt ; Tm = 60.90 C
STU1_CM_F2	GTTTAAACGAGCTCGAATTCATCGAagaatagcgtggtagacgcgtaatttttt	Length = 54 nt ; Tm = 60.70 C
STU1_CM_R2	tctaatgcagtgatgatttccggc	Length = 24 nt ; Tm = 58.99 C
STU1_CM_Fc	agaagtatgggaacagatccttttaatgc	Length = 29 nt ; Tm = 58.61 C
RIB1_CM_F1	gatcttggcatcggtaatgtcagg	Length = 24 nt ; Tm = 58.41 C
RIB1_CM_R1	CCAGCACCAGCACCTGCTCCtattgccagcgtcgatgttgatg	Length = 43 nt ; Tm = 59.42 C
RIB1_CM_F2	GTTTAAACGAGCTCGAATTCATCGAacacaagtgtagcataattattagtacatatagtg	Length = 60 nt ; Tm = 53.99 C
RIB1_CM_R2	tggatgtgtattagtgttgctgttattattgg	Length = 32 nt ; Tm = 59.74 C
RIB1_CM_Fc	ctcgctgggtaaggctattttgc	Length = 23 nt ; Tm = 58.11 C
HEK2_CM_F1	gaactgtatgtaggcgccattattgg	Length = 26 nt ; Tm = 58.86 C
HEK2_CM_R1	CCAGCACCAGCACCTGCTCCcgactgctcctctttgttatcatgattc	Length = 48 nt ; Tm = 59.49 C
HEK2_CM_F2	GTTTAAACGAGCTCGAATTCATCGAtatatacgtgtgcgtgcgcacg	Length = 47 nt ; Tm = 59.14 C
HEK2_CM_R2	catgtttattgtttatttgtttataccattgcc	Length = 33 nt ; Tm = 59.51 C
HEK2_CM_Fc	cccttctacctcatctaacactaggatcg	Length = 29 nt ; Tm = 59.08 C
SHE1_CM_F1	cctcctcttcgacagcttcatcg	Length = 23 nt ; Tm = 58.96 C
SHE1_CM_R1	CCAGCACCAGCACCTGCTCCccgccaaataggtctatcactctttg	Length = 46 nt ; Tm = 58.34 C
SHE1_CM_F2	GTTTAAACGAGCTCGAATTCATCGAttaagtaataaaaaaattgcattttataagaaaca	Length = 60 nt ; Tm = 56.38 C
SHE1_CM_R2	tggtaagaagttcaaataagtctaatctggc	Length = 31 nt ; Tm = 58.21 C
SHE1_CM_Fc	tgaacaagatcaattccgctcacc	Length = 24 nt ; Tm = 58.97 C
PET9_CM_F1	ctctattgttgactggttctttggaagg	Length = 28 nt ; Tm = 58.73 C
PET9_CM_R1	CCAGCACCAGCACCTGCTCCtttgaacttcttaccaaacaagatcatttgc	Length = 51 nt ; Tm = 60.95 C
PET9_CM_F2	GTTTAAACGAGCTCGAATTCATCGAgtctaatctggcttgattcttaatctaaattcttt	Length = 60 nt ; Tm = 59.16 C
PET9_CM_R2	caccggcacaaagagtgatagacc	Length = 24 nt ; Tm = 58.57 C
PET9_CM_Fc	ttgctggtctttacagaggtttcttacc	Length = 28 nt ; Tm = 58.49 C
YBL029C-A_CM_F1	ggaataaatgtcagcaaggaagattgg	Length = 27 nt ; Tm = 59.25 C
YBL029C-A_CM_R1	CCAGCACCAGCACCTGCTCCgttgggctgcttttgtcgtaagttttg	Length = 47 nt ; Tm = 61.89 C
YBL029C-A_CM_F2	GTTTAAACGAGCTCGAATTCATCGAtaacgaaataatttccttttcttcctcttatatat	Length = 60 nt ; Tm = 57.38 C
YBL029C-A_CM_R2	tgaatatatacttttttgagtgggttgtcg	Length = 30 nt ; Tm = 58.21 C
YBL029C-A_CM_Fc	cctttccctttttccctttctactcc	Length = 26 nt ; Tm = 58.98 C
YBL029W_CM_F1	gccgaaggtttagccaaagtgc	Length = 22 nt ; Tm = 58.80 C
YBL029W_CM_R1	CCAGCACCAGCACCTGCTCCggttgttcttttacgttccttaagcttca	Length = 49 nt ; Tm = 59.52 C
YBL029W_CM_F2	GTTTAAACGAGCTCGAATTCATCGAttttattacccaaaaaaaaaaatgcattatatatt	Length = 60 nt ; Tm = 58.20 C
YBL029W_CM_R2	agacggtagacatcacacttataaaaaggc	Length = 30 nt ; Tm = 58.71 C
YBL029W_CM_Fc	ctaagaaaatttccgactcgagattatcc	Length = 29 nt ; Tm = 58.43 C
YBL028C_CM_F1	atggccaaatcattacgtgctagc	Length = 24 nt ; Tm = 58.22 C
YBL028C_CM_R1	CCAGCACCAGCACCTGCTCCgaatctggtgaaagaagtttttttcttagattg	Length = 53 nt ; Tm = 59.75 C
YBL028C_CM_F2	GTTTAAACGAGCTCGAATTCATCGAtaaaatgaaggtaataagaacttgataggagctag	Length = 60 nt ; Tm = 58.41 C
YBL028C_CM_R2	tgatgcagagtaggttaagaagagagagg	Length = 29 nt ; Tm = 58.08 C
YBL028C_CM_Fc	cattctgatatattgacactgatgacaaacc	Length = 31 nt ; Tm = 58.40 C
RPL19B_CM_F1	cgtttaccatcccaagtcgtctgg	Length = 24 nt ; Tm = 60.38 C
RPL19B_CM_R1	CCAGCACCAGCACCTGCTCCagcgtcttcctttagcaaagcgtc	Length = 44 nt ; Tm = 59.15 C
RPL19B_CM_F2	GTTTAAACGAGCTCGAATTCATCGAttgattacaaataattagctaagaaattacgtacc	Length = 60 nt ; Tm = 57.38 C
RPL19B_CM_R2	gcagcaaatcaattcactcctggg	Length = 24 nt ; Tm = 60.57 C
RPL19B_CM_Fc	gttacggtaagagaaagggtactagagaagc	Length = 31 nt ; Tm = 58.38 C
LSM2_CM_F1	tccctttgatacaagaaaactaacggg	Length = 27 nt ; Tm = 58.92 C
LSM2_CM_R1	CCAGCACCAGCACCTGCTCCttttctttcagtcattacctcccttctgg	Length = 49 nt ; Tm = 61.04 C
LSM2_CM_F2	GTTTAAACGAGCTCGAATTCATCGAgaattatgcagtctatcctcatggcatttt	Length = 55 nt ; Tm = 60.82 C
LSM2_CM_R2	gcatttcatgacattcgcttttcc	Length = 24 nt ; Tm = 58.56 C
LSM2_CM_Fc	cgctgataacaccctagcaagtatgc	Length = 26 nt ; Tm = 59.20 C
RRN10_CM_F1	ggaggagatagatgccgacgtgg	Length = 23 nt ; Tm = 60.56 C
RRN10_CM_R1	CCAGCACCAGCACCTGCTCCgatattacctggcgcatgcctataatc	Length = 47 nt ; Tm = 59.19 C
RRN10_CM_F2	GTTTAAACGAGCTCGAATTCATCGAatgtagcaaaaacctggcttttgcg	Length = 50 nt ; Tm = 61.31 C
RRN10_CM_R2	tccaaaagatatgcgcgcgg	Length = 20 nt ; Tm = 60.41 C
RRN10_CM_Fc	tcgcagaaaaaatagataatgctgttcc	Length = 28 nt ; Tm = 59.14 C
NCL1_CM_F1	tctttccctaactttgacgacattcg	Length = 26 nt ; Tm = 58.73 C
NCL1_CM_R1	CCAGCACCAGCACCTGCTCCattagcagcgctaggagcttcagtagagg	Length = 49 nt ; Tm = 62.54 C
NCL1_CM_F2	GTTTAAACGAGCTCGAATTCATCGAtagttatcatgtttcttatcccctccactg	Length = 55 nt ; Tm = 59.18 C
NCL1_CM_R2	tgggtcactaaaactttgttattcctacg	Length = 29 nt ; Tm = 58.29 C
NCL1_CM_Fc	caccatatgaaatctaatagaattgttgaagc	Length = 32 nt ; Tm = 58.31 C
MCM2_CM_F1	gaagagatctcgcctattccacagg	Length = 25 nt ; Tm = 58.39 C
MCM2_CM_R1	CCAGCACCAGCACCTGCTCCgtgacccaaggtataaattgcgaaag	Length = 46 nt ; Tm = 58.17 C
MCM2_CM_F2	GTTTAAACGAGCTCGAATTCATCGAaactttgttattcctacgaatatctggatatgaag	Length = 60 nt ; Tm = 60.01 C
MCM2_CM_R2	cctctactgaagctcctagcgctgc	Length = 25 nt ; Tm = 60.86 C
MCM2_CM_Fc	aggcaaagaagacttcaaagacaaagg	Length = 27 nt ; Tm = 58.63 C
PIM1_CM_F1	gtcgattgacccaacggttgc	Length = 21 nt ; Tm = 58.72 C
PIM1_CM_R1	CCAGCACCAGCACCTGCTCCgtccttttcctttttagcatccaaaatc	Length = 48 nt ; Tm = 58.96 C
PIM1_CM_F2	GTTTAAACGAGCTCGAATTCATCGActtttcatctaaatggattaaatacctgtttaaac	Length = 60 nt ; Tm = 58.33 C
PIM1_CM_R2	agaaaagaggcaaagaggtgtgtgg	Length = 25 nt ; Tm = 58.79 C
PIM1_CM_Fc	gccacttccttcctttccctagc	Length = 23 nt ; Tm = 58.37 C
HAP3_CM_F1	gctaagagagcaggacagatggctacc	Length = 27 nt ; Tm = 60.83 C
HAP3_CM_R1	CCAGCACCAGCACCTGCTCCaggcacctcttcgtcgtcctgc	Length = 42 nt ; Tm = 61.34 C
HAP3_CM_F2	GTTTAAACGAGCTCGAATTCATCGAgaagacaaaaccaggtggtagatcgc	Length = 51 nt ; Tm = 60.08 C
HAP3_CM_R2	caaatgcacactgtattatcaggttttagg	Length = 30 nt ; Tm = 58.59 C
HAP3_CM_Fc	ctccagcggcagtttgcagc	Length = 20 nt ; Tm = 60.39 C
RFT1_CM_F1	tggtattttcctgctcaattcctgg	Length = 25 nt ; Tm = 59.27 C
RFT1_CM_R1	CCAGCACCAGCACCTGCTCCtacatctttagaattggaaaccgccc	Length = 46 nt ; Tm = 59.54 C
RFT1_CM_F2	GTTTAAACGAGCTCGAATTCATCGAacaaaaattcttatataacttaggcgacacataat	Length = 60 nt ; Tm = 58.36 C
RFT1_CM_R2	ttgagaaaatggttgataatgaaaaaagg	Length = 29 nt ; Tm = 58.23 C
RFT1_CM_Fc	tttttgaagcttttttccagagtgtagc	Length = 28 nt ; Tm = 58.72 C
APN2_CM_F1	caaaagtcatgaataccaaaaaaaacagc	Length = 29 nt ; Tm = 58.65 C
APN2_CM_R1	CCAGCACCAGCACCTGCTCCaacccactgaaaaaacccacaagatg	Length = 46 nt ; Tm = 60.18 C
APN2_CM_F2	GTTTAAACGAGCTCGAATTCATCGAatatgaaaacgtcagctgatattttggg	Length = 53 nt ; Tm = 58.84 C
APN2_CM_R2	ctgcatgttgacgataagctggc	Length = 23 nt ; Tm = 58.41 C
APN2_CM_Fc	ttagagatgtttgccaaaaaggatacg	Length = 27 nt ; Tm = 58.03 C
POP8_CM_F1	gatcaaatgacatggaggcaatgg	Length = 24 nt ; Tm = 59.03 C
POP8_CM_R1	CCAGCACCAGCACCTGCTCCtatacatttacagtcttgttcttcttcttccattac	Length = 56 nt ; Tm = 58.79 C
POP8_CM_F2	GTTTAAACGAGCTCGAATTCATCGAaatatcagtttattatttaaaaaaacttgggca	Length = 58 nt ; Tm = 58.04 C
POP8_CM_R2	aatcctctgaaattccacagcaagc	Length = 25 nt ; Tm = 58.76 C
POP8_CM_Fc	ttcgatcaagatgtggacgatgc	Length = 23 nt ; Tm = 58.50 C
PEP1_CM_F1	gcatgctatctccaaaattagaggaagg	Length = 28 nt ; Tm = 59.79 C
PEP1_CM_R1	CCAGCACCAGCACCTGCTCCctggttttcgttagatggcgctg	Length = 43 nt ; Tm = 59.61 C
PEP1_CM_F2	GTTTAAACGAGCTCGAATTCATCGAagagattactttacatagagtagataattccatat	Length = 60 nt ; Tm = 53.02 C
PEP1_CM_R2	actatttatctgccttttcttattctgattatcc	Length = 34 nt ; Tm = 58.16 C
PEP1_CM_Fc	ttctcaaatatcgggtctcttttacagc	Length = 28 nt ; Tm = 58.46 C
FUS3_CM_F1	cacctcactcagataatgatttgcgg	Length = 26 nt ; Tm = 59.74 C
FUS3_CM_R1	CCAGCACCAGCACCTGCTCCactaaatatttcgttccaaatgagtttcttg	Length = 51 nt ; Tm = 58.06 C
FUS3_CM_F2	GTTTAAACGAGCTCGAATTCATCGAccatcattatcattaaaatatcaacccgaag	Length = 56 nt ; Tm = 60.16 C
FUS3_CM_R2	gcgcattgcccgcctttggc	Length = 20 nt ; Tm = 67.91 C
FUS3_CM_Fc	ttccctggcagagattatcgcc	Length = 22 nt ; Tm = 59.01 C
ACH1_CM_F1	ccctctgcaagaccaactaaagtagacc	Length = 28 nt ; Tm = 59.86 C
ACH1_CM_R1	CCAGCACCAGCACCTGCTCCgtcaactggttcccagctgtcg	Length = 42 nt ; Tm = 58.16 C
ACH1_CM_F2	GTTTAAACGAGCTCGAATTCATCGAtgtttgtgcgcaaaccgagag	Length = 46 nt ; Tm = 58.40 C
ACH1_CM_R2	gacctaagcaagagaactaccctgacg	Length = 27 nt ; Tm = 58.93 C
ACH1_CM_Fc	gcaaagttgtccatcatgcatgc	Length = 23 nt ; Tm = 58.93 C
RRN6_CM_F1	atagtcaattttcagcaccctttaatgg	Length = 28 nt ; Tm = 58.21 C
RRN6_CM_R1	CCAGCACCAGCACCTGCTCCtccaaacccccggatccttttc	Length = 42 nt ; Tm = 61.67 C
RRN6_CM_F2	GTTTAAACGAGCTCGAATTCATCGAggtataatgcgtgcacaggtaatcaaaa	Length = 53 nt ; Tm = 60.21 C
RRN6_CM_R2	ttattgtggcatcgatccttgtacg	Length = 25 nt ; Tm = 58.86 C
RRN6_CM_Fc	cgaaatttcacgatcactaagtggtcc	Length = 27 nt ; Tm = 59.99 C
FMT1_CM_F1	cgctcggtcctctgcacgcg	Length = 20 nt ; Tm = 65.60 C
FMT1_CM_R1	CCAGCACCAGCACCTGCTCCcaggaaaactaacttttcactcagggc	Length = 47 nt ; Tm = 58.83 C
FMT1_CM_F2	GTTTAAACGAGCTCGAATTCATCGAcccggctctacattcctcttttagtattc	Length = 54 nt ; Tm = 60.02 C
FMT1_CM_R2	cttggaagaggcaaatttctccg	Length = 23 nt ; Tm = 58.00 C
FMT1_CM_Fc	ccgccgaactacttaacaaactcg	Length = 24 nt ; Tm = 58.09 C
SCT1_CM_F1	attccgatggcgtctcattgg	Length = 21 nt ; Tm = 58.31 C
SCT1_CM_R1	CCAGCACCAGCACCTGCTCCcgcatctccttctttcccttcttc	Length = 44 nt ; Tm = 58.48 C
SCT1_CM_F2	GTTTAAACGAGCTCGAATTCATCGAatgccatttactgacggtgaagatactag	Length = 54 nt ; Tm = 58.33 C
SCT1_CM_R2	cagttgggtaggatactaatcgccg	Length = 25 nt ; Tm = 58.93 C
SCT1_CM_Fc	acaaccacgatgcctatgaacacc	Length = 24 nt ; Tm = 58.68 C
YBL010C_CM_F1	cggctactggtctcttcctgagg	Length = 23 nt ; Tm = 58.07 C
YBL010C_CM_R1	CCAGCACCAGCACCTGCTCCgtatcctacccaactgaaccttttctttttg	Length = 51 nt ; Tm = 60.76 C
YBL010C_CM_F2	GTTTAAACGAGCTCGAATTCATCGAtcgccgtctcggcaaagcagg	Length = 46 nt ; Tm = 65.96 C
YBL010C_CM_R2	ggaaagaaggagatgcgtagatgcc	Length = 25 nt ; Tm = 60.24 C
YBL010C_CM_Fc	gcgatgcagtggagaaaaatgagc	Length = 24 nt ; Tm = 60.81 C
ALK2_CM_F1	gccgggggactcttcaattcg	Length = 21 nt ; Tm = 61.32 C
ALK2_CM_R1	CCAGCACCAGCACCTGCTCCctgcattatttctcccttcaaagataaca	Length = 49 nt ; Tm = 58.41 C
ALK2_CM_F2	GTTTAAACGAGCTCGAATTCATCGAagacatcgtagtaataaggtgcaagcttttg	Length = 56 nt ; Tm = 60.47 C
ALK2_CM_R2	cgttttatttttgttgcgatgcg	Length = 23 nt ; Tm = 58.33 C
ALK2_CM_Fc	caacaataaggcttcctatacaagattagacc	Length = 32 nt ; Tm = 58.72 C
YBL008W-A_CM_F1	cgtagtaataaggtgcaagcttttgtatcc	Length = 30 nt ; Tm = 59.12 C
YBL008W-A_CM_R1	CCAGCACCAGCACCTGCTCCgagacctttggttactggcaattttattatgc	Length = 52 nt ; Tm = 62.14 C
YBL008W-A_CM_F2	GTTTAAACGAGCTCGAATTCATCGAtaacatgaaagtggtaaagtttccatggttg	Length = 56 nt ; Tm = 61.33 C
YBL008W-A_CM_R2	cccatatcagtaaaattcgatcatcgg	Length = 27 nt ; Tm = 59.71 C
YBL008W-A_CM_Fc	tgcggtgatttgttatctttgaagg	Length = 25 nt ; Tm = 58.23 C
HIR1_CM_F1	tttcatacaatggacagcagagaatcc	Length = 27 nt ; Tm = 58.59 C
HIR1_CM_R1	CCAGCACCAGCACCTGCTCCtttatataacgaccaacaacccagatcc	Length = 48 nt ; Tm = 58.63 C
HIR1_CM_F2	GTTTAAACGAGCTCGAATTCATCGAtaagcttataccccttcctttggacaag	Length = 53 nt ; Tm = 59.36 C
HIR1_CM_R2	aatctgtgcttatactcgtgaaaatggc	Length = 28 nt ; Tm = 59.06 C
HIR1_CM_Fc	aaagattgtaagtgctggtgcctagc	Length = 26 nt ; Tm = 58.19 C
SLA1_CM_F1	cttcaacaacagcaaccacaaacg	Length = 24 nt ; Tm = 58.28 C
SLA1_CM_R1	CCAGCACCAGCACCTGCTCCgaatccaaacggatttgatgcagtagc	Length = 47 nt ; Tm = 61.75 C
SLA1_CM_F2	GTTTAAACGAGCTCGAATTCATCGAattaatgtattttaagattttataggataataact	Length = 60 nt ; Tm = 51.37 C
SLA1_CM_R2	aggcacagatcagaagtattttaatgtcg	Length = 29 nt ; Tm = 58.42 C
SLA1_CM_Fc	ggtattgcgccattaaaccagaacc	Length = 25 nt ; Tm = 60.55 C
LDB7_CM_F1	gcacaggtggagtatgaagtaggcc	Length = 25 nt ; Tm = 58.99 C
LDB7_CM_R1	CCAGCACCAGCACCTGCTCCatctacgcaggcatgttctctaagttg	Length = 47 nt ; Tm = 58.21 C
LDB7_CM_F2	GTTTAAACGAGCTCGAATTCATCGAaccatgtaattgatagaggtagaatgttgcttc	Length = 58 nt ; Tm = 60.43 C
LDB7_CM_R2	acagatcgtcttcttggatggcc	Length = 23 nt ; Tm = 58.10 C
LDB7_CM_Fc	aaagtgtcgctcgccgatgc	Length = 20 nt ; Tm = 59.74 C
PDR3_CM_F1	acagtactgctccttcatacaacaatgc	Length = 28 nt ; Tm = 58.03 C
PDR3_CM_R1	CCAGCACCAGCACCTGCTCCtaagaagggatatgaagtattgtcattccac	Length = 51 nt ; Tm = 58.47 C
PDR3_CM_F2	GTTTAAACGAGCTCGAATTCATCGAaaacgcaaagaaaatagggaagcag	Length = 50 nt ; Tm = 58.18 C
PDR3_CM_R2	tatgggtgaatagctcatccaatcg	Length = 25 nt ; Tm = 58.04 C
PDR3_CM_Fc	agacaaattggccactggtaatattcc	Length = 27 nt ; Tm = 58.69 C
YBL005W-B_CM_F1	agaaatacacgcaataagtgaatctgtcc	Length = 29 nt ; Tm = 58.31 C
YBL005W-B_CM_R1	CCAGCACCAGCACCTGCTCCatgaatccatttgtttgttaatagtttgaatg	Length = 52 nt ; Tm = 58.40 C
YBL005W-B_CM_F2	GTTTAAACGAGCTCGAATTCATCGAatctattacattatgggtggtatgttggaataaaa	Length = 60 nt ; Tm = 60.46 C
YBL005W-B_CM_R2	ggattccattgttgataaaggctataatattagg	Length = 34 nt ; Tm = 60.12 C
YBL005W-B_CM_Fc	ggcttcattaacatgtacttcaaccacg	Length = 28 nt ; Tm = 59.94 C
YBL005W-A_CM_F1	tttttaccgtacgcacgtcatcg	Length = 23 nt ; Tm = 58.61 C
YBL005W-A_CM_R1	CCAGCACCAGCACCTGCTCCgtaagttcctggcctaaggtgaaggtcg	Length = 48 nt ; Tm = 63.05 C
YBL005W-A_CM_F2	GTTTAAACGAGCTCGAATTCATCGAatctacggtaaatcacactaatcattctgatg	Length = 57 nt ; Tm = 58.53 C
YBL005W-A_CM_R2	ttctaagacgtttttggtaaagcatgc	Length = 27 nt ; Tm = 58.18 C
YBL005W-A_CM_Fc	caattcattatgagaggtctatctggcg	Length = 28 nt ; Tm = 59.38 C
UTP20_CM_F1	cagaaggggaaaagatattattgccg	Length = 26 nt ; Tm = 59.25 C
UTP20_CM_R1	CCAGCACCAGCACCTGCTCCggctctctttcttttgttacgtctttga	Length = 48 nt ; Tm = 58.69 C
UTP20_CM_F2	GTTTAAACGAGCTCGAATTCATCGActgtaatatatctttataacatgtatactaatgaa	Length = 60 nt ; Tm = 50.55 C
UTP20_CM_R2	gcccaaggtggtgttttgcc	Length = 20 nt ; Tm = 58.71 C
UTP20_CM_Fc	cttattagttcaagttctggacgaagacg	Length = 29 nt ; Tm = 58.26 C
HTA2_CM_F1	ggtagagtgcacagattgctaagaagagg	Length = 29 nt ; Tm = 60.07 C
HTA2_CM_R1	CCAGCACCAGCACCTGCTCCcagttcttgagaagctttggcagtcttg	Length = 48 nt ; Tm = 61.66 C
HTA2_CM_F2	GTTTAAACGAGCTCGAATTCATCGAgaactgagttgaaaagaaacaaagcaaatc	Length = 55 nt ; Tm = 59.23 C
HTA2_CM_R2	gtattatcaaagacgtaacaaaagaaagagagc	Length = 33 nt ; Tm = 58.37 C
HTA2_CM_Fc	gctgctaaagcttctcaatctagatctgc	Length = 29 nt ; Tm = 59.68 C
HTB2_CM_F1	ccgtcgatggtaagaagagatctaagg	Length = 27 nt ; Tm = 58.78 C
HTB2_CM_R1	CCAGCACCAGCACCTGCTCCggcttgagtagaggaggagtatttggtaac	Length = 50 nt ; Tm = 59.42 C
HTB2_CM_F2	GTTTAAACGAGCTCGAATTCATCGAgtcactcactaggtattgtgatttagtcatgtttt	Length = 60 nt ; Tm = 59.82 C
HTB2_CM_R2	gcaccaaactgctcaagataagatcg	Length = 26 nt ; Tm = 59.25 C
HTB2_CM_Fc	ccagctgccaagaaaacatcaacc	Length = 24 nt ; Tm = 60.60 C
ECM15_CM_F1	ccaagatcttttgtttagcggacg	Length = 24 nt ; Tm = 58.02 C
ECM15_CM_R1	CCAGCACCAGCACCTGCTCCttgagaaattttttttaaaacaacatcgatc	Length = 51 nt ; Tm = 58.65 C
ECM15_CM_F2	GTTTAAACGAGCTCGAATTCATCGAatgctcgtgtagtgaacctaaatagggtatat	Length = 57 nt ; Tm = 58.57 C
ECM15_CM_R2	gtactagggctgttaccaaatactcctcc	Length = 29 nt ; Tm = 58.29 C
ECM15_CM_Fc	tgccgtcgtgatcattaactataaagc	Length = 27 nt ; Tm = 58.71 C
NTH2_CM_F1	caagtagctacaagattggcttataggtgg	Length = 30 nt ; Tm = 59.19 C
NTH2_CM_R1	CCAGCACCAGCACCTGCTCCtaggtaatacaattttttctcagagggtttca	Length = 52 nt ; Tm = 59.29 C
NTH2_CM_F2	GTTTAAACGAGCTCGAATTCATCGAtattgacgaacatatgtaaataagatatatgttat	Length = 60 nt ; Tm = 53.59 C
NTH2_CM_R2	gcaagaagatctggcaagctacaagg	Length = 26 nt ; Tm = 60.52 C
NTH2_CM_Fc	gcctggaaaggtttatctgcatatgg	Length = 26 nt ; Tm = 59.94 C
RER2_CM_F1	cgctatagacgaaagcacgttagaatcg	Length = 28 nt ; Tm = 61.37 C
RER2_CM_R1	CCAGCACCAGCACCTGCTCCattcaactttttttctttcaaatcgatgg	Length = 49 nt ; Tm = 59.26 C
RER2_CM_F2	GTTTAAACGAGCTCGAATTCATCGAgaaaggtctgcatttttttcctaccac	Length = 52 nt ; Tm = 58.62 C
RER2_CM_R2	caaatgtctgatccgaacctgcg	Length = 23 nt ; Tm = 60.24 C
RER2_CM_Fc	caattgttcaacataagaagggcgc	Length = 25 nt ; Tm = 59.75 C
COQ1_CM_F1	ctgtgtctggaaaagatttagggaagc	Length = 27 nt ; Tm = 58.80 C
COQ1_CM_R1	CCAGCACCAGCACCTGCTCCctttcttcttgttagtatactattagttaaaaactctagg	Length = 60 nt ; Tm = 56.65 C
COQ1_CM_F2	GTTTAAACGAGCTCGAATTCATCGAaccttgaaatttcaaataaagggtgaaga	Length = 54 nt ; Tm = 58.90 C
COQ1_CM_R2	cccttgcacctttggtatttggc	Length = 23 nt ; Tm = 60.34 C
COQ1_CM_Fc	cctgccgttatcgacgaatgc	Length = 21 nt ; Tm = 59.01 C
GPI18_CM_F1	aaatactggaccccaaacaacatcc	Length = 25 nt ; Tm = 58.11 C
GPI18_CM_R1	CCAGCACCAGCACCTGCTCCggctggtggtaaaaaagctgcaaat	Length = 45 nt ; Tm = 60.49 C
GPI18_CM_F2	GTTTAAACGAGCTCGAATTCATCGAtccttaatgcttgtatatttcttcttttactaaaa	Length = 60 nt ; Tm = 57.30 C
GPI18_CM_R2	tcacgcaatttttcagagagggg	Length = 23 nt ; Tm = 59.08 C
GPI18_CM_Fc	cattcagagtcattattggggagttgg	Length = 27 nt ; Tm = 59.84 C
RCR1_CM_F1	aacagcgaacgaacatgatcttgg	Length = 24 nt ; Tm = 59.03 C
[truncated: 28,389 more rows]
[truncated: 1 more columns]
