# Supplementary material for: Scarless Gene Tagging with One-Step Transformation and Two-Step Selection in Saccharomyces cerevisiae and Schizosaccharomyces pombe
Source: PLoS One. 2016 Oct 13;11(10):e0163950. doi: 10.1371/journal.pone.0163950 (PMC5063382; doi:10.1371/journal.pone.0163950)
Supplement: S5 Table — Primer sequences for tagging every S. pombe ORF at the C-terminus using the scarless tagging method. Naming system used is identical to S4 Table. (XLSX) [file pone.0163950.s014.xlsx]

## Sheet: C-terminal (_C)
Name	Sequence	Notes
tlh1_F1	N/A	Length = nt ; Tm = C
tlh1_R1	N/A	Length = nt ; Tm = C
tlh1_F2	N/A	Length = nt ; Tm = C
tlh1_R2	N/A	Length = nt ; Tm = C
tlh1_Fc	N/A	Length = nt ; Tm = C
SPAC212.10_C_F1	atatccttcaactattaaagattcatggaacc	Length = 32 nt ; Tm = 58.14 C
SPAC212.10_C_R1	TCCACCTCCACCACTAGCACTACCAGCtaattgacgagcaggttgtgtagcattg	Length = 55 nt ; Tm = 61.26 C
SPAC212.10_C_F2	TTACACATGGCATGGATGAACTATACAAAtaaaatatggttatctttggtatcctttttt	Length = 60 nt ; Tm = 55.52 C
SPAC212.10_C_R2	gcctcactggcagcctcaacg	Length = 21 nt ; Tm = 61.51 C
SPAC212.10_C_Fc	tctttggatcgtgtatgctttttcg	Length = 25 nt ; Tm = 58.35 C
SPAC212.09c_C_F1	aataatgctcttctttaccctgctctagg	Length = 29 nt ; Tm = 58.32 C
SPAC212.09c_C_R1	TCCACCTCCACCACTAGCACTACCAGCtacaaaattcctgtattcagggttcca	Length = 54 nt ; Tm = 58.04 C
SPAC212.09c_C_F2	TTACACATGGCATGGATGAACTATACAAAtaaagtttttcatttttctgaagtctactgt	Length = 60 nt ; Tm = 54.81 C
SPAC212.09c_C_R2	actgtactcgctgtatatccctagaattacg	Length = 31 nt ; Tm = 58.16 C
SPAC212.09c_C_Fc	ccacttcctcctctcacacgtaatgg	Length = 26 nt ; Tm = 60.84 C
SPAC212.08c_C_F1	cagatgataggtgtacatatgacattgaatgg	Length = 32 nt ; Tm = 59.95 C
SPAC212.08c_C_R1	TCCACCTCCACCACTAGCACTACCAGCgctaccgttaaatgtctgcataatgagttgc	Length = 58 nt ; Tm = 62.82 C
SPAC212.08c_C_F2	TTACACATGGCATGGATGAACTATACAAAtaaacacgttaataattaagttaaggtcgag	Length = 60 nt ; Tm = 55.14 C
SPAC212.08c_C_R2	ggataatacagtgaggcaaattgtggc	Length = 27 nt ; Tm = 59.88 C
SPAC212.08c_C_Fc	atgagaaagagcctgccgtatgg	Length = 23 nt ; Tm = 58.32 C
SPAC212.07c_C_F1	ttgttatgggcggctgttcg	Length = 20 nt ; Tm = 58.10 C
SPAC212.07c_C_R1	TCCACCTCCACCACTAGCACTACCAGCataaaaaagcggatatatcatagaagtcaaatt	Length = 60 nt ; Tm = 57.50 C
SPAC212.07c_C_F2	TTACACATGGCATGGATGAACTATACAAAgttttaaaccaactctaatgcaattttctaa	Length = 60 nt ; Tm = 56.66 C
SPAC212.07c_C_R2	tttttttttatttcattgaatttgcgc	Length = 27 nt ; Tm = 58.03 C
SPAC212.07c_C_Fc	ggcgagatcccaaagcctatgg	Length = 22 nt ; Tm = 60.51 C
SPAC212.12_C_F1	ctgctttttatgttacgtggcaagg	Length = 25 nt ; Tm = 58.05 C
SPAC212.12_C_R1	TCCACCTCCACCACTAGCACTACCAGCatgtttcaagttcacagctaaagtaatcagc	Length = 58 nt ; Tm = 58.94 C
SPAC212.12_C_F2	TTACACATGGCATGGATGAACTATACAAAtaaggccttacacattgatgagaaagagc	Length = 58 nt ; Tm = 60.22 C
SPAC212.12_C_R2	ccacttcgcggataattttgatgc	Length = 24 nt ; Tm = 60.43 C
SPAC212.12_C_Fc	tttcaaacatgtcccctttaatagttgg	Length = 28 nt ; Tm = 58.76 C
SPAC212.06c_C_F1	aactttcttaatgataatacgatgtgtgttcg	Length = 32 nt ; Tm = 58.61 C
SPAC212.06c_C_R1	TCCACCTCCACCACTAGCACTACCAGCagttttaccagacactggcgtagtactagtagt	Length = 60 nt ; Tm = 58.34 C
SPAC212.06c_C_F2	TTACACATGGCATGGATGAACTATACAAAtaactacacattacgctgagaggtaaaatac	Length = 60 nt ; Tm = 55.63 C
SPAC212.06c_C_R2	ttctttaaacaaaatactgaaatagttgatccc	Length = 33 nt ; Tm = 58.34 C
SPAC212.06c_C_Fc	ggtcgagctacgtggaggattcg	Length = 23 nt ; Tm = 60.71 C
SPAC212.05c_C_F1	caaaaaaaaaaggaagactaaaaattaaattatgc	Length = 35 nt ; Tm = 59.30 C
SPAC212.05c_C_R1	TCCACCTCCACCACTAGCACTACCAGCtatgatcatgaaaacgataaagattaatttttt	Length = 60 nt ; Tm = 57.10 C
SPAC212.05c_C_F2	TTACACATGGCATGGATGAACTATACAAAtagaatgtaatcatccttagcaatgtcataa	Length = 60 nt ; Tm = 56.37 C
SPAC212.05c_C_R2	gctacgcagtttggtatctgtttaacg	Length = 27 nt ; Tm = 58.50 C
SPAC212.05c_C_Fc	aaaataatctaaactaaaaagcttctgttctaatgg	Length = 36 nt ; Tm = 58.67 C
SPAC212.04c_C_F1	tgggtcggtgtggttatagcagc	Length = 23 nt ; Tm = 59.70 C
SPAC212.04c_C_R1	TCCACCTCCACCACTAGCACTACCAGCttttttcacaggagtaggcatattttgtagttc	Length = 60 nt ; Tm = 60.52 C
SPAC212.04c_C_F2	TTACACATGGCATGGATGAACTATACAAAtaattttctttatcgttttcatgatcatata	Length = 60 nt ; Tm = 54.18 C
SPAC212.04c_C_R2	gcatttttcaagtttccagacacataacc	Length = 29 nt ; Tm = 60.22 C
SPAC212.04c_C_Fc	aaagctctaccgttaatcagtatggttatagc	Length = 32 nt ; Tm = 58.53 C
SPAC212.03_C_F1	caggcgacgatttcatggtcc	Length = 21 nt ; Tm = 58.81 C
SPAC212.03_C_R1	TCCACCTCCACCACTAGCACTACCAGCaccattcaaattgtatttcaagtatgagtaaca	Length = 60 nt ; Tm = 58.19 C
SPAC212.03_C_F2	TTACACATGGCATGGATGAACTATACAAAtaattgttgagccggtaaaatgtactaaact	Length = 60 nt ; Tm = 58.38 C
SPAC212.03_C_R2	tgaattactttttaaaatatggaagatctcgc	Length = 32 nt ; Tm = 59.04 C
SPAC212.03_C_Fc	tgcaattaggtgcgtttgatagacg	Length = 25 nt ; Tm = 59.13 C
SPAC212.02_C_F1	aactttataatgacggagagatttccagg	Length = 29 nt ; Tm = 58.61 C
SPAC212.02_C_R1	TCCACCTCCACCACTAGCACTACCAGCgatctcagtaagacacgcttttactaccaaagg	Length = 60 nt ; Tm = 61.91 C
SPAC212.02_C_F2	TTACACATGGCATGGATGAACTATACAAAtagcatgtgatgttttggcttattatcg	Length = 57 nt ; Tm = 58.65 C
SPAC212.02_C_R2	atactacttttacatatcgctgtcaatcttgc	Length = 32 nt ; Tm = 58.20 C
SPAC212.02_C_Fc	gctagcaagatgactgcattaatgaacc	Length = 28 nt ; Tm = 59.53 C
SPAC212.01c_C_F1	ggtgtgattatagcagtcttgggtgc	Length = 26 nt ; Tm = 58.92 C
SPAC212.01c_C_R1	TCCACCTCCACCACTAGCACTACCAGCttttttcacaggagtaggcatattttgtagttc	Length = 60 nt ; Tm = 60.52 C
SPAC212.01c_C_F2	TTACACATGGCATGGATGAACTATACAAAtaattttctttatcgttttcatgatcccn	Length = 58 nt ; Tm = 63.35 C
SPAC212.01c_C_R2	ttgatcttctgaaaccgaatacccc	Length = 25 nt ; Tm = 58.40 C
SPAC212.01c_C_Fc	cggtacttgctttacgggtgacc	Length = 23 nt ; Tm = 58.51 C
SPAC977.01_C_F1	cagtatgaggtatctcctgcaatttgg	Length = 27 nt ; Tm = 58.24 C
SPAC977.01_C_R1	TCCACCTCCACCACTAGCACTACCAGCaatcattttctcttgagcctcttcagc	Length = 54 nt ; Tm = 58.67 C
SPAC977.01_C_F2	TTACACATGGCATGGATGAACTATACAAAtgacaaaaaccatggtttacttgattcacc	Length = 59 nt ; Tm = 62.00 C
SPAC977.01_C_R2	aaattgttgggaaaatgggaaagc	Length = 24 nt ; Tm = 58.33 C
SPAC977.01_C_Fc	gggtttcggcataactagaactgttcc	Length = 27 nt ; Tm = 60.29 C
SPAC977.18_C_F1	cattgatcttcattgttacatgctttcc	Length = 28 nt ; Tm = 58.17 C
SPAC977.18_C_R1	TCCACCTCCACCACTAGCACTACCAGCaaagcttacttgtatgcataagaagataactcc	Length = 60 nt ; Tm = 58.06 C
SPAC977.18_C_F2	TTACACATGGCATGGATGAACTATACAAAtaaccttgattctatttattcacttttacca	Length = 60 nt ; Tm = 55.22 C
SPAC977.18_C_R2	caaaaaaaaaaaaaaagaaaaaactggttacc	Length = 32 nt ; Tm = 59.54 C
SPAC977.18_C_Fc	attattgctcttagtgcctgacaaacg	Length = 27 nt ; Tm = 58.15 C
SPAC977.02_C_F1	cacagtgaaatattgtctagcagtaaaattgc	Length = 32 nt ; Tm = 59.15 C
SPAC977.02_C_R1	TCCACCTCCACCACTAGCACTACCAGCtcgtgatatgaatcttgatggtggattat	Length = 56 nt ; Tm = 58.96 C
SPAC977.02_C_F2	TTACACATGGCATGGATGAACTATACAAAtaacaattccatagtatcttgctatatacgt	Length = 60 nt ; Tm = 53.60 C
SPAC977.02_C_R2	caataatataaacggagcacaaactgaacc	Length = 30 nt ; Tm = 59.52 C
SPAC977.02_C_Fc	ccacacaggacacgtaagtaaaacatcc	Length = 28 nt ; Tm = 59.86 C
SPAC977.03_C_F1	tgggtattgatatttccgaaagggc	Length = 25 nt ; Tm = 60.08 C
SPAC977.03_C_R1	TCCACCTCCACCACTAGCACTACCAGCtaaagaaagctttttgacattgtttctttttaa	Length = 60 nt ; Tm = 58.98 C
SPAC977.03_C_F2	TTACACATGGCATGGATGAACTATACAAAtaaactattggaagattgaagacattaaaga	Length = 60 nt ; Tm = 55.29 C
SPAC977.03_C_R2	tgacgcactggctgagtaaattcc	Length = 24 nt ; Tm = 59.16 C
SPAC977.03_C_Fc	aatatgtatgaagatcccgcaacacc	Length = 26 nt ; Tm = 58.28 C
SPAC977.04_C_F1	tgcaagatataagattttttggtttgtgc	Length = 29 nt ; Tm = 59.01 C
SPAC977.04_C_R1	TCCACCTCCACCACTAGCACTACCAGCgtattttgaggggtcaaatggtcgtag	Length = 54 nt ; Tm = 59.09 C
SPAC977.04_C_F2	TTACACATGGCATGGATGAACTATACAAAtagttgatttaactgatcaaagtgaggattt	Length = 60 nt ; Tm = 56.78 C
SPAC977.04_C_R2	ctgtccctagaataagagttgatcagcc	Length = 28 nt ; Tm = 58.12 C
SPAC977.04_C_Fc	atttcgacttcctatgggttttattgg	Length = 27 nt ; Tm = 58.05 C
SPAC977.05c_C_F1	ttacaacgtatttgaaaacatgcaatcc	Length = 28 nt ; Tm = 58.46 C
SPAC977.05c_C_R1	TCCACCTCCACCACTAGCACTACCAGCgttgaatccctcatccaaaggacaaac	Length = 54 nt ; Tm = 60.85 C
SPAC977.05c_C_F2	TTACACATGGCATGGATGAACTATACAAAtgatatatatataatcgttatttaaatcgtg	Length = 60 nt ; Tm = 50.73 C
SPAC977.05c_C_R2	aactgtttgtcgctaacttaaaagatttcc	Length = 30 nt ; Tm = 58.23 C
SPAC977.05c_C_Fc	aacgacacggccaactttactcc	Length = 23 nt ; Tm = 58.16 C
SPAC977.06_C_F1	gcttattatttggtgtattttgattgttttcg	Length = 32 nt ; Tm = 59.74 C
SPAC977.06_C_R1	TCCACCTCCACCACTAGCACTACCAGCacttttatgccgaaagccaaaattaaaat	Length = 56 nt ; Tm = 59.85 C
SPAC977.06_C_F2	TTACACATGGCATGGATGAACTATACAAAtaagccattgggagacactcttcctac	Length = 56 nt ; Tm = 59.07 C
SPAC977.06_C_R2	atgtatcattaagaattcattttgtgacgc	Length = 30 nt ; Tm = 58.17 C
SPAC977.06_C_Fc	ccgcagtaaacttcgttggcc	Length = 21 nt ; Tm = 58.26 C
SPAC977.07c_C_F1	ggtgataaagctatttctggttggtcc	Length = 27 nt ; Tm = 58.49 C
SPAC977.07c_C_R1	TCCACCTCCACCACTAGCACTACCAGCcgacaatttttccgttggccc	Length = 48 nt ; Tm = 59.95 C
SPAC977.07c_C_F2	TTACACATGGCATGGATGAACTATACAAAtaaaattgtttgaaaatttcagaaaataatt	Length = 60 nt ; Tm = 54.73 C
SPAC977.07c_C_R2	cccactatacctcgctatttattgaacg	Length = 28 nt ; Tm = 58.62 C
SPAC977.07c_C_Fc	caatgtagatgatgttttctttggttgg	Length = 28 nt ; Tm = 58.10 C
SPAC977.08_C_F1	gctctgacttgggaaatgcaaagc	Length = 24 nt ; Tm = 60.05 C
SPAC977.08_C_R1	TCCACCTCCACCACTAGCACTACCAGCaagacccatttgttttcggtgtgttgc	Length = 54 nt ; Tm = 63.69 C
SPAC977.08_C_F2	TTACACATGGCATGGATGAACTATACAAAtaaacgatttcgttctaccaattgaatattc	Length = 60 nt ; Tm = 58.55 C
SPAC977.08_C_R2	gcatgaaaacgattaaatacaacattgc	Length = 28 nt ; Tm = 58.18 C
SPAC977.08_C_Fc	ttatggtaccaagtatgcaatcgaagg	Length = 27 nt ; Tm = 58.49 C
SPAC977.09c_C_F1	caagaaattgagtactcctacccagtgc	Length = 28 nt ; Tm = 58.75 C
SPAC977.09c_C_R1	TCCACCTCCACCACTAGCACTACCAGCcggattttctttcgcttcgaaaatc	Length = 52 nt ; Tm = 60.21 C
SPAC977.09c_C_F2	TTACACATGGCATGGATGAACTATACAAAtaaaaagattccattgatgttgtttcaatgg	Length = 60 nt ; Tm = 61.25 C
SPAC977.09c_C_R2	ttacattctttcgtttcgtgtctttacg	Length = 28 nt ; Tm = 58.12 C
SPAC977.09c_C_Fc	gctataattcaacgctctttggaacg	Length = 26 nt ; Tm = 58.50 C
sod2_C_F1	cggaccaataggggtttgcgc	Length = 21 nt ; Tm = 62.02 C
sod2_C_R1	TCCACCTCCACCACTAGCACTACCAGCaacgtaatcttcctgtgacttatcaaccc	Length = 56 nt ; Tm = 59.18 C
sod2_C_F2	TTACACATGGCATGGATGAACTATACAAAtaggaaagctcttttaatgtcaattcgg	Length = 57 nt ; Tm = 58.50 C
sod2_C_R2	gcgaacgaatattggtaagttttagcc	Length = 27 nt ; Tm = 58.70 C
sod2_C_Fc	ggacattaagacatggaaagaagccc	Length = 26 nt ; Tm = 59.21 C
SPAC977.11_C_F1	cttgcgcgattccttaattcacc	Length = 23 nt ; Tm = 58.69 C
SPAC977.11_C_R1	TCCACCTCCACCACTAGCACTACCAGCatacttttcagtataaccatgaccccatgc	Length = 57 nt ; Tm = 60.57 C
SPAC977.11_C_F2	TTACACATGGCATGGATGAACTATACAAAtagacttactattaaattagagatttttttt	Length = 60 nt ; Tm = 48.69 C
SPAC977.11_C_R2	cacaagttactatgaatccccacatctcc	Length = 29 nt ; Tm = 60.10 C
SPAC977.11_C_Fc	ctccttttgctgccttgacacg	Length = 22 nt ; Tm = 58.50 C
SPAC977.12_C_F1	tttagtccagctgttccaaccgg	Length = 23 nt ; Tm = 59.02 C
SPAC977.12_C_R1	TCCACCTCCACCACTAGCACTACCAGCtttaatgctgaacagatcttcaatatctcg	Length = 57 nt ; Tm = 58.52 C
SPAC977.12_C_F2	TTACACATGGCATGGATGAACTATACAAAtaatctaaagatcctagcgatttataattat	Length = 60 nt ; Tm = 52.20 C
SPAC977.12_C_R2	cctaaagataaaacgtggaatcatagcg	Length = 28 nt ; Tm = 58.71 C
SPAC977.12_C_Fc	gatctcttgggatagttcttaatcaaaaacc	Length = 31 nt ; Tm = 58.61 C
SPAC977.13c_C_F1	accagaagaacttttgcgtgaacg	Length = 24 nt ; Tm = 58.44 C
SPAC977.13c_C_R1	TCCACCTCCACCACTAGCACTACCAGCaaaagatttgatcatagcttcggcca	Length = 53 nt ; Tm = 60.14 C
SPAC977.13c_C_F2	TTACACATGGCATGGATGAACTATACAAAtccttcataattctccataattttgtaaata	Length = 60 nt ; Tm = 55.12 C
SPAC977.13c_C_R2	tgtgtaacgctggatggcatgc	Length = 22 nt ; Tm = 60.26 C
SPAC977.13c_C_Fc	agttggcatttcctattcaatacagtcc	Length = 28 nt ; Tm = 58.15 C
SPAC977.14c_C_F1	tccttggtctcctttagctagggg	Length = 24 nt ; Tm = 58.01 C
SPAC977.14c_C_R1	TCCACCTCCACCACTAGCACTACCAGCaatttctccttggataggaactggacag	Length = 55 nt ; Tm = 59.30 C
SPAC977.14c_C_F2	TTACACATGGCATGGATGAACTATACAAAtaaatctgtggtttaagaagttgaattactc	Length = 60 nt ; Tm = 54.95 C
SPAC977.14c_C_R2	gctgtttttcaagtggtcatgcg	Length = 23 nt ; Tm = 58.30 C
SPAC977.14c_C_Fc	actatatcgtgaagaagagagagaaatgatcc	Length = 32 nt ; Tm = 58.51 C
SPAC977.15_C_F1	ggggtgccaaagtattgattacatatcc	Length = 28 nt ; Tm = 59.86 C
SPAC977.15_C_R1	TCCACCTCCACCACTAGCACTACCAGCaaaaagttctttaaagaattttaaaaagatttg	Length = 60 nt ; Tm = 55.61 C
SPAC977.15_C_F2	TTACACATGGCATGGATGAACTATACAAAtaaatagtattggtgtcgcttagagattttt	Length = 60 nt ; Tm = 56.37 C
SPAC977.15_C_R2	tgaagcagctaatggatgaatttataaagc	Length = 30 nt ; Tm = 59.49 C
SPAC977.15_C_Fc	ggtcaagatgtcaaaataggtgcttatgg	Length = 29 nt ; Tm = 60.20 C
dak2_C_F1	ccgtgcatacatttgcgtttgc	Length = 22 nt ; Tm = 59.81 C
dak2_C_R1	TCCACCTCCACCACTAGCACTACCAGCatgttcgcttgcctcaacaattgc	Length = 51 nt ; Tm = 61.05 C
dak2_C_F2	TTACACATGGCATGGATGAACTATACAAAtaaagcgttttttatcactacctcagaattt	Length = 60 nt ; Tm = 57.95 C
dak2_C_R2	gctataactactgcaatattttcacgttctcc	Length = 32 nt ; Tm = 59.42 C
dak2_C_Fc	ggagttcatgagtcaggcgattcc	Length = 24 nt ; Tm = 59.76 C
SPAC977.17_C_F1	tgcagctattggtatggctcttgg	Length = 24 nt ; Tm = 59.17 C
SPAC977.17_C_R1	TCCACCTCCACCACTAGCACTACCAGCattattctcaatcggagaatctgttttttcc	Length = 58 nt ; Tm = 60.43 C
SPAC977.17_C_F2	TTACACATGGCATGGATGAACTATACAAAtgaactcttaataatctttcatgtcacaaaa	Length = 60 nt ; Tm = 56.44 C
SPAC977.17_C_R2	caccgcaatataatgggaaaatcg	Length = 24 nt ; Tm = 58.31 C
SPAC977.17_C_Fc	catgactgcttttatcgttggtttgc	Length = 26 nt ; Tm = 59.79 C
SPAPJ695.02_C_F1	tgatcccatgtgtatagcataaaaactcg	Length = 29 nt ; Tm = 59.53 C
SPAPJ695.02_C_R1	TCCACCTCCACCACTAGCACTACCAGCacttcgtttttctatttgatccgcttg	Length = 54 nt ; Tm = 59.13 C
SPAPJ695.02_C_F2	TTACACATGGCATGGATGAACTATACAAAtgagactttttcgactcttaaaaaacattta	Length = 60 nt ; Tm = 57.09 C
SPAPJ695.02_C_R2	ttggaggctataaattatcagcgacg	Length = 26 nt ; Tm = 58.77 C
SPAPJ695.02_C_Fc	aagggaaagtgctcgttagcgc	Length = 22 nt ; Tm = 58.60 C
SPAPJ695.01c_C_F1	catttgctgtttatttctgaagtttattttagc	Length = 33 nt ; Tm = 58.90 C
SPAPJ695.01c_C_R1	TCCACCTCCACCACTAGCACTACCAGCtttgggatccaagtcgctgtttaata	Length = 53 nt ; Tm = 58.94 C
SPAPJ695.01c_C_F2	TTACACATGGCATGGATGAACTATACAAAtagacaccaaacagcgtagctggaaac	Length = 56 nt ; Tm = 60.67 C
SPAPJ695.01c_C_R2	ggtttatatatggtacgcatgatgccc	Length = 27 nt ; Tm = 59.56 C
SPAPJ695.01c_C_Fc	ccgacactttcccacatgttattgc	Length = 25 nt ; Tm = 60.28 C
ght3_C_F1	caagcttggttacatttacgcctgc	Length = 25 nt ; Tm = 59.91 C
ght3_C_R1	TCCACCTCCACCACTAGCACTACCAGCgatatacgtagggtgtgaatcctctgaaaag	Length = 58 nt ; Tm = 59.87 C
ght3_C_F2	TTACACATGGCATGGATGAACTATACAAAtaaacaaattttaaaattaaaattctaaatg	Length = 60 nt ; Tm = 51.68 C
ght3_C_R2	ttctgtaagttttgaatttccaatgtatgc	Length = 30 nt ; Tm = 58.29 C
ght3_C_Fc	ccacatcgggaaactggctgg	Length = 21 nt ; Tm = 60.93 C
SPAC1F8.02c_C_F1	actgaaaatttatactggttctgtggtgg	Length = 29 nt ; Tm = 58.14 C
SPAC1F8.02c_C_R1	TCCACCTCCACCACTAGCACTACCAGCaaagtttaaaaccaagtaaagacctacggataa	Length = 60 nt ; Tm = 59.01 C
SPAC1F8.02c_C_F2	TTACACATGGCATGGATGAACTATACAAAtgaagactttgttctttaacaataccattat	Length = 60 nt ; Tm = 55.15 C
SPAC1F8.02c_C_R2	gccactaaatcaatcacaagaaaacgc	Length = 27 nt ; Tm = 60.10 C
SPAC1F8.02c_C_Fc	tgagcggaacaacttggtcagc	Length = 22 nt ; Tm = 58.80 C
str3_C_F1	ctatcggagcggcaatcgcg	Length = 20 nt ; Tm = 62.21 C
str3_C_R1	TCCACCTCCACCACTAGCACTACCAGCaataattattttttcctcttgtgtggtttcttt	Length = 60 nt ; Tm = 58.88 C
str3_C_F2	TTACACATGGCATGGATGAACTATACAAAtgatatttttaaaagaaattttgttttagtt	Length = 60 nt ; Tm = 52.79 C
str3_C_R2	cagtgtttacgttatttgttgagttttctgc	Length = 31 nt ; Tm = 59.78 C
str3_C_Fc	gctattgcttcttctttgttaccactttatacc	Length = 33 nt ; Tm = 59.72 C
SPAC1F8.04c_C_F1	aatggctacaataaatggtgcaaagg	Length = 26 nt ; Tm = 58.48 C
SPAC1F8.04c_C_R1	TCCACCTCCACCACTAGCACTACCAGCaatttctttccagcggcctttcac	Length = 51 nt ; Tm = 60.55 C
SPAC1F8.04c_C_F2	TTACACATGGCATGGATGAACTATACAAAtaagctttgatcaacggatgacaaactg	Length = 57 nt ; Tm = 60.52 C
SPAC1F8.04c_C_R2	ttactgtttaataatgaatagcagactcggg	Length = 31 nt ; Tm = 58.76 C
SPAC1F8.04c_C_Fc	cgtctatagttcccgctgagaaaatcg	Length = 27 nt ; Tm = 61.26 C
isp3_C_F1	cctgtgagaagaaaaaacccaaatgc	Length = 26 nt ; Tm = 60.07 C
isp3_C_R1	TCCACCTCCACCACTAGCACTACCAGCtgcggcaggagcagcaggag	Length = 47 nt ; Tm = 63.16 C
isp3_C_F2	TTACACATGGCATGGATGAACTATACAAAtagagcaaaaatgccctttatgcaagg	Length = 56 nt ; Tm = 61.49 C
isp3_C_R2	gcgcaagtataactaaagaaaggtggg	Length = 27 nt ; Tm = 58.80 C
isp3_C_Fc	agtgatgatgatagcagtgatgatgagg	Length = 28 nt ; Tm = 58.57 C
fta5_C_F1	tcggttggttcggagacaagg	Length = 21 nt ; Tm = 58.47 C
fta5_C_R1	TCCACCTCCACCACTAGCACTACCAGCaacatttgcagtaccttcatccaatcc	Length = 54 nt ; Tm = 59.46 C
fta5_C_F2	TTACACATGGCATGGATGAACTATACAAAtaaattattacggccctttaagcctca	Length = 56 nt ; Tm = 58.70 C
fta5_C_R2	tgtggtacaagagaagtgaagggttacg	Length = 28 nt ; Tm = 59.76 C
fta5_C_Fc	ttgtttatcaatttttcttcagggttcc	Length = 28 nt ; Tm = 58.17 C
SPAC1F8.07c_C_F1	tcattttcttgcttaacaaccgtgg	Length = 25 nt ; Tm = 58.28 C
SPAC1F8.07c_C_R1	TCCACCTCCACCACTAGCACTACCAGCgttatcagcggtaggaggacggg	Length = 50 nt ; Tm = 59.68 C
SPAC1F8.07c_C_F2	TTACACATGGCATGGATGAACTATACAAAtagattaaaacggacgttgtttggtaaga	Length = 58 nt ; Tm = 58.67 C
SPAC1F8.07c_C_R2	gccctttaagcctcaaacggc	Length = 21 nt ; Tm = 58.75 C
SPAC1F8.07c_C_Fc	tgatccgccacaagctcccc	Length = 20 nt ; Tm = 61.54 C
SPAC1F8.08_C_F1	cccatgttttctgtcctgttgtgc	Length = 24 nt ; Tm = 59.25 C
SPAC1F8.08_C_R1	TCCACCTCCACCACTAGCACTACCAGCatttggcctggcctggctga	Length = 47 nt ; Tm = 61.15 C
SPAC1F8.08_C_F2	TTACACATGGCATGGATGAACTATACAAAtaagccaagccaagacttggaagg	Length = 53 nt ; Tm = 59.62 C
SPAC1F8.08_C_R2	tgcacacaccaaagataatgatggg	Length = 25 nt ; Tm = 59.47 C
SPAC1F8.08_C_Fc	ggtttaacgcatgtctacaagcgg	Length = 24 nt ; Tm = 58.69 C
SPAC11D3.19_C_F1	aataagccattcgatatcatgactttgg	Length = 28 nt ; Tm = 58.81 C
SPAC11D3.19_C_R1	TCCACCTCCACCACTAGCACTACCAGCcattgtcaacaacataaagaaagccattaaat	Length = 59 nt ; Tm = 60.08 C
SPAC11D3.19_C_F2	TTACACATGGCATGGATGAACTATACAAAtaaagcaaaactatatttttaatgtatcgaa	Length = 60 nt ; Tm = 53.97 C
SPAC11D3.19_C_R2	ccatttttttggttcaacaacgcc	Length = 24 nt ; Tm = 60.25 C
SPAC11D3.19_C_Fc	tgcccaaattctaggtcacactcc	Length = 24 nt ; Tm = 58.10 C
SPAC11D3.01c_C_F1	cagaaaaaaattataaaaggcaacattcg	Length = 29 nt ; Tm = 58.08 C
SPAC11D3.01c_C_R1	TCCACCTCCACCACTAGCACTACCAGCctcgaggttttctaactcctcttggg	Length = 53 nt ; Tm = 58.86 C
SPAC11D3.01c_C_F2	TTACACATGGCATGGATGAACTATACAAAtaaaataaagcaacgaactaaacgaaattta	Length = 60 nt ; Tm = 57.11 C
SPAC11D3.01c_C_R2	tgttttttagaccggtttgctattgg	Length = 26 nt ; Tm = 58.61 C
SPAC11D3.01c_C_Fc	tcttgattaaactagcgattttgccc	Length = 26 nt ; Tm = 58.09 C
SPAC11D3.02c_C_F1	gggcatttaatgttgagaaacgcc	Length = 24 nt ; Tm = 59.59 C
SPAC11D3.02c_C_R1	TCCACCTCCACCACTAGCACTACCAGCtaattcaagtctcatttccacatgggg	Length = 54 nt ; Tm = 60.13 C
SPAC11D3.02c_C_F2	TTACACATGGCATGGATGAACTATACAAAtaagtgatttgaagaaaacccgaataacc	Length = 58 nt ; Tm = 59.18 C
SPAC11D3.02c_C_R2	tttcgagtcacttgaatataattgaacacc	Length = 30 nt ; Tm = 58.24 C
SPAC11D3.02c_C_Fc	caaaaatgcgcatatcccgagg	Length = 22 nt ; Tm = 60.07 C
SPAC11D3.03c_C_F1	ctttcaagtcaccgggcttaacg	Length = 23 nt ; Tm = 58.73 C
SPAC11D3.03c_C_R1	TCCACCTCCACCACTAGCACTACCAGCacttgatggtgctttgagaccatgg	Length = 52 nt ; Tm = 60.06 C
SPAC11D3.03c_C_F2	TTACACATGGCATGGATGAACTATACAAAtgatctttgcaacggactagatgtctaaaa	Length = 59 nt ; Tm = 60.52 C
SPAC11D3.03c_C_R2	tgacccgaatacaatcttttaatcaagg	Length = 28 nt ; Tm = 58.82 C
SPAC11D3.03c_C_Fc	atggcttgacagagtttgacgtcc	Length = 24 nt ; Tm = 58.21 C
SPAC11D3.04c_C_F1	gatttttaacgccagattatcgacagc	Length = 27 nt ; Tm = 59.40 C
SPAC11D3.04c_C_R1	TCCACCTCCACCACTAGCACTACCAGCttgtactgatccaagctctctgtctgc	Length = 54 nt ; Tm = 59.05 C
SPAC11D3.04c_C_F2	TTACACATGGCATGGATGAACTATACAAAtgacttcaattaccttgacactgcattgc	Length = 58 nt ; Tm = 62.23 C
SPAC11D3.04c_C_R2	tgcagtccataaacaccttaaaacagg	Length = 27 nt ; Tm = 58.62 C
SPAC11D3.04c_C_Fc	aaggcatttacggattttagtactgacg	Length = 28 nt ; Tm = 58.37 C
mfs2_C_F1	ccacatcacattcactggattgtacc	Length = 26 nt ; Tm = 58.14 C
mfs2_C_R1	TCCACCTCCACCACTAGCACTACCAGCcaatttgtaagcgtttttgctccacg	Length = 53 nt ; Tm = 61.61 C
mfs2_C_F2	TTACACATGGCATGGATGAACTATACAAAtaagaacaagtgtgattatttgttgttgttg	Length = 60 nt ; Tm = 57.30 C
mfs2_C_R2	tgtgtataagtatgaatccagttgtttggc	Length = 30 nt ; Tm = 58.83 C
mfs2_C_Fc	cctatatcaatgttttggtttgcatgg	Length = 27 nt ; Tm = 58.67 C
SPAC11D3.06_C_F1	tgtaatgcccttagtagctgctttcc	Length = 26 nt ; Tm = 58.21 C
SPAC11D3.06_C_R1	TCCACCTCCACCACTAGCACTACCAGCattgagtagtgcagtcaattcagaggagtc	Length = 57 nt ; Tm = 59.58 C
SPAC11D3.06_C_F2	TTACACATGGCATGGATGAACTATACAAAtagacatttgggtcgatgcatgtagttg	Length = 57 nt ; Tm = 61.03 C
SPAC11D3.06_C_R2	tggaaatggagccagttagtgacg	Length = 24 nt ; Tm = 59.03 C
SPAC11D3.06_C_Fc	tgccgtacgcaatatctatggacg	Length = 24 nt ; Tm = 59.72 C
SPAC11D3.07c_C_F1	gctatggatattcctatactgtccttttacacc	Length = 33 nt ; Tm = 59.41 C
SPAC11D3.07c_C_R1	TCCACCTCCACCACTAGCACTACCAGCaagattcctcataacattggttactctgtca	Length = 58 nt ; Tm = 58.94 C
SPAC11D3.07c_C_F2	TTACACATGGCATGGATGAACTATACAAAtaaaaaaatatgaaagtaacgttgttttatt	Length = 60 nt ; Tm = 53.29 C
SPAC11D3.07c_C_R2	ccatggcaaaggtcttgtcgg	Length = 21 nt ; Tm = 58.85 C
SPAC11D3.07c_C_Fc	ctcagggtcaatgttaaagcagatcc	Length = 26 nt ; Tm = 58.26 C
SPAC11D3.08c_C_F1	ggagcaaaccagcagccttatgg	Length = 23 nt ; Tm = 60.69 C
SPAC11D3.08c_C_R1	TCCACCTCCACCACTAGCACTACCAGCctctgtgatttgcttctggtcaaaatc	Length = 54 nt ; Tm = 58.41 C
SPAC11D3.08c_C_F2	TTACACATGGCATGGATGAACTATACAAAtaatttaacctgagtgttatacttttcttaa	Length = 60 nt ; Tm = 51.69 C
SPAC11D3.08c_C_R2	tgcagatttattttagcactactcaagtcg	Length = 30 nt ; Tm = 58.71 C
SPAC11D3.08c_C_Fc	caataaatttcaacctggtgttttctacg	Length = 29 nt ; Tm = 58.57 C
SPAC11D3.09_C_F1	gatccgtgacagagttggagatgg	Length = 24 nt ; Tm = 58.45 C
SPAC11D3.09_C_R1	TCCACCTCCACCACTAGCACTACCAGCatagaaacgactttgttgtttagcctgttc	Length = 57 nt ; Tm = 58.83 C
SPAC11D3.09_C_F2	TTACACATGGCATGGATGAACTATACAAAtaggtgtgttatagagtagtaaagtttttgg	Length = 60 nt ; Tm = 53.43 C
SPAC11D3.09_C_R2	cgaacattttttgccaaggattacg	Length = 25 nt ; Tm = 59.65 C
SPAC11D3.09_C_Fc	ttgtggttttgagattattgaagctcg	Length = 27 nt ; Tm = 58.78 C
SPAC11D3.10_C_F1	agtaggcatttccaacgttgaacg	Length = 24 nt ; Tm = 58.23 C
SPAC11D3.10_C_R1	TCCACCTCCACCACTAGCACTACCAGCaatgttagcagcaagaggcctgttag	Length = 53 nt ; Tm = 58.31 C
SPAC11D3.10_C_F2	TTACACATGGCATGGATGAACTATACAAAtagaaacaacatacatagaattttcatgaac	Length = 60 nt ; Tm = 54.31 C
SPAC11D3.10_C_R2	ttcagaggatggaaataataggttgtacg	Length = 29 nt ; Tm = 58.22 C
SPAC11D3.10_C_Fc	aagatacgaacatactaataacgcttacatgc	Length = 32 nt ; Tm = 58.17 C
SPAC11D3.11c_C_F1	ttgtcggggatggcatttcg	Length = 20 nt ; Tm = 60.00 C
SPAC11D3.11c_C_R1	TCCACCTCCACCACTAGCACTACCAGCgtaaacagaggattgtatacatagatattcttt	Length = 60 nt ; Tm = 53.17 C
SPAC11D3.11c_C_F2	TTACACATGGCATGGATGAACTATACAAAtagtggatttgagtaatgtagctgatgctat	Length = 60 nt ; Tm = 57.52 C
SPAC11D3.11c_C_R2	cgttccataacataagaagtacactgcagc	Length = 30 nt ; Tm = 60.48 C
SPAC11D3.11c_C_Fc	tcaatccagtgcttgttgtgtttagg	Length = 26 nt ; Tm = 58.27 C
SPAC11D3.13_C_F1	gcagccgtttgccatggtcc	Length = 20 nt ; Tm = 61.94 C
SPAC11D3.13_C_R1	TCCACCTCCACCACTAGCACTACCAGCagaatttaaagagttcaaagctgctttcg	Length = 56 nt ; Tm = 59.17 C
SPAC11D3.13_C_F2	TTACACATGGCATGGATGAACTATACAAAtaaagtttgtagtaggatttgtgttcataat	Length = 60 nt ; Tm = 53.52 C
SPAC11D3.13_C_R2	actaatgatactaattttgttcctatgaatacatgg	Length = 36 nt ; Tm = 58.48 C
SPAC11D3.13_C_Fc	gagctgctaagatttacagtatgggtgg	Length = 28 nt ; Tm = 58.77 C
SPAC11D3.14c_C_F1	aaggagagcacccgtaatacttagaagg	Length = 28 nt ; Tm = 58.82 C
SPAC11D3.14c_C_R1	TCCACCTCCACCACTAGCACTACCAGCaatgctgactgctccataacctccacc	Length = 54 nt ; Tm = 63.24 C
SPAC11D3.14c_C_F2	TTACACATGGCATGGATGAACTATACAAAtaatactaatgatactaattttgttcctatg	Length = 60 nt ; Tm = 50.13 C
SPAC11D3.14c_C_R2	ggatttgtgttcataatgccttgcg	Length = 25 nt ; Tm = 60.36 C
SPAC11D3.14c_C_Fc	cctacttggaatggaactagtggagtcc	Length = 28 nt ; Tm = 59.61 C
SPAC11D3.15_C_F1	cagagcgtcgtgcctatcatcc	Length = 22 nt ; Tm = 58.29 C
SPAC11D3.15_C_R1	TCCACCTCCACCACTAGCACTACCAGCattcgtgtgctgtatttcctgtaattgtg	Length = 56 nt ; Tm = 59.58 C
SPAC11D3.15_C_F2	TTACACATGGCATGGATGAACTATACAAAtagttagataatttattaatggtaatataaa	Length = 60 nt ; Tm = 46.53 C
SPAC11D3.15_C_R2	gcagtccattccagttttttttttcc	Length = 26 nt ; Tm = 59.26 C
SPAC11D3.15_C_Fc	ggtggtgatggtgttattcgcg	Length = 22 nt ; Tm = 58.67 C
SPAC11D3.16c_C_F1	tcatcgaggctcttcaccaaagg	Length = 23 nt ; Tm = 59.17 C
SPAC11D3.16c_C_R1	TCCACCTCCACCACTAGCACTACCAGCatctgattggaatgttacatttccgaaagc	Length = 57 nt ; Tm = 62.35 C
SPAC11D3.16c_C_F2	TTACACATGGCATGGATGAACTATACAAAtgaattgctgaaatgaaaggtttctcttac	Length = 59 nt ; Tm = 59.48 C
SPAC11D3.16c_C_R2	gattaagataggatatatgaacgcgtttcc	Length = 30 nt ; Tm = 58.23 C
SPAC11D3.16c_C_Fc	gatttggaatgtgcgctcatgg	Length = 22 nt ; Tm = 58.87 C
SPAC11D3.17_C_F1	ttacgatatgctgaaacggaactaacg	Length = 27 nt ; Tm = 58.75 C
SPAC11D3.17_C_R1	TCCACCTCCACCACTAGCACTACCAGCtgttggacggaacgctttgg	Length = 47 nt ; Tm = 58.05 C
SPAC11D3.17_C_F2	TTACACATGGCATGGATGAACTATACAAAtagttttatatattatttttttttagattta	Length = 60 nt ; Tm = 46.47 C
SPAC11D3.17_C_R2	gatattatctgtgatcttttgtttttttttactcc	Length = 35 nt ; Tm = 58.37 C
SPAC11D3.17_C_Fc	tgactacctataatttgactatgggctgg	Length = 29 nt ; Tm = 58.24 C
SPAC11D3.18c_C_F1	aatctcgggtggttgaacaataacg	Length = 25 nt ; Tm = 59.10 C
SPAC11D3.18c_C_R1	TCCACCTCCACCACTAGCACTACCAGCcagataatatcggaagtcgtcagcaaag	Length = 55 nt ; Tm = 59.52 C
SPAC11D3.18c_C_F2	TTACACATGGCATGGATGAACTATACAAAtgatcttttgtttttttttactccttgatgt	Length = 60 nt ; Tm = 58.39 C
SPAC11D3.18c_C_R2	gcttccgacattttcacttaatttcg	Length = 26 nt ; Tm = 58.37 C
SPAC11D3.18c_C_Fc	gcgattctaatgctgcaaagtatactgc	Length = 28 nt ; Tm = 59.67 C
SPAC5H10.01_C_F1	tttgtagtctccatgcgtccatacc	Length = 25 nt ; Tm = 58.07 C
SPAC5H10.01_C_R1	TCCACCTCCACCACTAGCACTACCAGCacaattatgggttaaatcagtcaaatacatgta	Length = 60 nt ; Tm = 58.03 C
SPAC5H10.01_C_F2	TTACACATGGCATGGATGAACTATACAAAtaatagaatataccagctctttctttttgtc	Length = 60 nt ; Tm = 54.54 C
SPAC5H10.01_C_R2	gctgaagccgccgttagcgc	Length = 20 nt ; Tm = 63.61 C
SPAC5H10.01_C_Fc	gcgcatctggcgtttttactgg	Length = 22 nt ; Tm = 60.37 C
SPAC5H10.02c_C_F1	gtctgtcatggccctgttttgc	Length = 22 nt ; Tm = 58.04 C
SPAC5H10.02c_C_R1	TCCACCTCCACCACTAGCACTACCAGCtaatgcgctaacggcggcttc	Length = 48 nt ; Tm = 60.90 C
SPAC5H10.02c_C_F2	TTACACATGGCATGGATGAACTATACAAAtaaaaattatgttgtttgttgttatgagtta	Length = 60 nt ; Tm = 53.19 C
SPAC5H10.02c_C_R2	tctttctttttgtcatttacgagcgc	Length = 26 nt ; Tm = 58.99 C
SPAC5H10.02c_C_Fc	tttacaaatggtggtgttttatcggc	Length = 26 nt ; Tm = 59.07 C
SPAC5H10.03_C_F1	ccccaaatacaacttccaaagctgc	Length = 25 nt ; Tm = 60.78 C
SPAC5H10.03_C_R1	TCCACCTCCACCACTAGCACTACCAGCagcagaagaactctcgacaagtttcaac	Length = 55 nt ; Tm = 58.75 C
SPAC5H10.03_C_F2	TTACACATGGCATGGATGAACTATACAAAtaagggaagtgcttgcttcttcaagtac	Length = 57 nt ; Tm = 58.70 C
SPAC5H10.03_C_R2	agctaaaatttattaagttgactcggatgc	Length = 30 nt ; Tm = 58.23 C
SPAC5H10.03_C_Fc	catttaccttgtgatattggattagaattgg	Length = 31 nt ; Tm = 58.69 C
SPAC5H10.04_C_F1	cgagccccgaaaatattggtcg	Length = 22 nt ; Tm = 61.17 C
SPAC5H10.04_C_R1	TCCACCTCCACCACTAGCACTACCAGCctttgattgaaggaactctttgctaaaagg	Length = 57 nt ; Tm = 60.23 C
SPAC5H10.04_C_F2	TTACACATGGCATGGATGAACTATACAAAtgaactttttcatcacaatttgagtttaact	Length = 60 nt ; Tm = 57.44 C
SPAC5H10.04_C_R2	gtgcgtataaagaccacttaaacgacg	Length = 27 nt ; Tm = 58.39 C
SPAC5H10.04_C_Fc	ttatgagtgagatcgctaaaaggtttcc	Length = 28 nt ; Tm = 58.46 C
SPAC5H10.05c_C_F1	aaatgatggaaggtcgagtaaaaatcc	Length = 27 nt ; Tm = 58.08 C
SPAC5H10.05c_C_R1	TCCACCTCCACCACTAGCACTACCAGCagcgttagctgaaccaaaaacgtcg	Length = 52 nt ; Tm = 61.47 C
SPAC5H10.05c_C_F2	TTACACATGGCATGGATGAACTATACAAAtaacggttactcaatcatcagagtttcatac	Length = 60 nt ; Tm = 57.65 C
SPAC5H10.05c_C_R2	gggatcggtctagcttttatttgcc	Length = 25 nt ; Tm = 59.32 C
SPAC5H10.05c_C_Fc	actgctggatacggtcaactttatgc	Length = 26 nt ; Tm = 58.66 C
adh4_C_F1	ggtattccacatggcgtctgtaacg	Length = 25 nt ; Tm = 60.30 C
adh4_C_R1	TCCACCTCCACCACTAGCACTACCAGCcatagccgatttgaaaatagcctttacc	Length = 55 nt ; Tm = 59.63 C
adh4_C_F2	TTACACATGGCATGGATGAACTATACAAAtaaatagaacgttatctcgatacctagaaca	Length = 60 nt ; Tm = 55.34 C
adh4_C_R2	gcaggtttcacaaaaggcctcg	Length = 22 nt ; Tm = 59.56 C
adh4_C_Fc	tgctatggctcatcaacttggtgg	Length = 24 nt ; Tm = 59.81 C
SPAC5H10.07_C_F1	caaaggggaagtatgtctaagcaatcc	Length = 27 nt ; Tm = 58.60 C
SPAC5H10.07_C_R1	TCCACCTCCACCACTAGCACTACCAGCaaaattgattacctctatatatttgccaaaacc	Length = 60 nt ; Tm = 59.02 C
SPAC5H10.07_C_F2	TTACACATGGCATGGATGAACTATACAAAtaaattttttttttgtcaaaaaggaaacatg	Length = 60 nt ; Tm = 58.62 C
SPAC5H10.07_C_R2	gtcgtttcctatacaatcgggcg	Length = 23 nt ; Tm = 58.47 C
SPAC5H10.07_C_Fc	tgggccttttttcatgatgatcg	Length = 23 nt ; Tm = 59.60 C
pan6_C_F1	agatgatggacttgcacttagttctcg	Length = 27 nt ; Tm = 58.13 C
pan6_C_R1	TCCACCTCCACCACTAGCACTACCAGCgttgatggttgtttggatattgtcaataag	Length = 57 nt ; Tm = 58.33 C
pan6_C_F2	TTACACATGGCATGGATGAACTATACAAAtgagtcatggattgttttcaaatcacg	Length = 56 nt ; Tm = 59.96 C
pan6_C_R2	cgacagcatagtgaaggattggcg	Length = 24 nt ; Tm = 61.50 C
pan6_C_Fc	caagtgccaattgtgcgcgc	Length = 20 nt ; Tm = 61.89 C
SPAC5H10.09c_C_F1	gcttaattgaaaatgcacaacagttgg	Length = 27 nt ; Tm = 59.02 C
SPAC5H10.09c_C_R1	TCCACCTCCACCACTAGCACTACCAGCttggaaactgtgttcttcagcaggg	Length = 52 nt ; Tm = 60.30 C
SPAC5H10.09c_C_F2	TTACACATGGCATGGATGAACTATACAAAtaaataaaatacaaaatttctggatattttg	Length = 60 nt ; Tm = 53.45 C
SPAC5H10.09c_C_R2	gcataaaccagatcgactcccagg	Length = 24 nt ; Tm = 59.67 C
SPAC5H10.09c_C_Fc	ggtagggaacagtctgcagcagc	Length = 23 nt ; Tm = 58.90 C
SPAC5H10.10_C_F1	gcaatactggaatgggcatgtgc	Length = 23 nt ; Tm = 60.00 C
SPAC5H10.10_C_R1	TCCACCTCCACCACTAGCACTACCAGCctcaaccttcttggtatccaaaaattctttc	Length = 58 nt ; Tm = 60.81 C
SPAC5H10.10_C_F2	TTACACATGGCATGGATGAACTATACAAAtgaatgacagcgggtaatttcgc	Length = 52 nt ; Tm = 59.78 C
SPAC5H10.10_C_R2	ggtgtaaatttaggttgagttaagcgagc	Length = 29 nt ; Tm = 59.17 C
SPAC5H10.10_C_Fc	ttggcctatttacatgctatcgaacc	Length = 26 nt ; Tm = 58.55 C
gmh1_C_F1	gattgaatgcaggaagctttttagtacg	Length = 28 nt ; Tm = 58.90 C
gmh1_C_R1	TCCACCTCCACCACTAGCACTACCAGCaattattttatctttgtatttagtccataactc	Length = 60 nt ; Tm = 52.81 C
gmh1_C_F2	TTACACATGGCATGGATGAACTATACAAAtaaaaggctaaatcaatgcccaagtg	Length = 55 nt ; Tm = 58.68 C
gmh1_C_R2	ttgatgcttaaactagcctgaggtcc	Length = 26 nt ; Tm = 58.13 C
gmh1_C_Fc	actccagcggcttactccaagg	Length = 22 nt ; Tm = 58.42 C
SPAC5H10.12c_C_F1	aatgctggcttaatgcttatacgtcc	Length = 26 nt ; Tm = 58.02 C
SPAC5H10.12c_C_R1	TCCACCTCCACCACTAGCACTACCAGCatgagtttcatacttatgaaaagacagcatttc	Length = 60 nt ; Tm = 59.06 C
SPAC5H10.12c_C_F2	TTACACATGGCATGGATGAACTATACAAAtaaaggaggaatacctttcttttttctgtat	Length = 60 nt ; Tm = 56.65 C
SPAC5H10.12c_C_R2	agagatgagaggtatattaaaatcaaccgc	Length = 30 nt ; Tm = 58.04 C
SPAC5H10.12c_C_Fc	ttacccttatcttctcgcagccg	Length = 23 nt ; Tm = 58.50 C
gmh2_C_F1	tggattaaacgcaggtagtatcttgttcc	Length = 29 nt ; Tm = 59.94 C
gmh2_C_R1	TCCACCTCCACCACTAGCACTACCAGCgtcaatcaaggcgtaaaacttttgcc	Length = 53 nt ; Tm = 60.09 C
gmh2_C_F2	TTACACATGGCATGGATGAACTATACAAAtaagttgcttattcattatatccgtctgttt	Length = 60 nt ; Tm = 56.83 C
gmh2_C_R2	tggcagctgcggtgaaatgc	Length = 20 nt ; Tm = 61.50 C
gmh2_C_Fc	cgaaaatctcatggtcataatctcacagg	Length = 29 nt ; Tm = 60.96 C
rad8_C_F1	cgaaatgatcctgatgttaacgtgc	Length = 25 nt ; Tm = 58.52 C
rad8_C_R1	TCCACCTCCACCACTAGCACTACCAGCatattcaaacaacattttgatgtcttcaattg	Length = 59 nt ; Tm = 59.07 C
rad8_C_F2	TTACACATGGCATGGATGAACTATACAAAtaacaacggtttcaccaagccg	Length = 51 nt ; Tm = 58.53 C
rad8_C_R2	ttcccttgcccatgatactcagc	Length = 23 nt ; Tm = 58.94 C
rad8_C_Fc	cacaacaaatgaggtcgacggc	Length = 22 nt ; Tm = 58.91 C
rps101_C_F1	gctttactagccgtcgtgtcaacc	Length = 24 nt ; Tm = 58.03 C
rps101_C_R1	TCCACCTCCACCACTAGCACTACCAGCaacagactccaaaggagcaacatcag	Length = 53 nt ; Tm = 58.80 C
rps101_C_F2	TTACACATGGCATGGATGAACTATACAAAtaaatttaataaaattatgtgatcttgccgg	Length = 60 nt ; Tm = 58.52 C
rps101_C_R2	ggaactggaaaaacgcgaaattacc	Length = 25 nt ; Tm = 59.95 C
rps101_C_Fc	gatggttacctttgccgtatcttcg	Length = 25 nt ; Tm = 58.91 C
gpi7_C_F1	tttatcgcaagcttataccgggc	Length = 23 nt ; Tm = 58.34 C
gpi7_C_R1	TCCACCTCCACCACTAGCACTACCAGCtcgtaaacggaccatgatggttg	Length = 50 nt ; Tm = 58.23 C
gpi7_C_F2	TTACACATGGCATGGATGAACTATACAAAtgaaaagtcacacctcacttcgaataaagg	Length = 59 nt ; Tm = 61.74 C
gpi7_C_R2	cgtagttaaaaaaaatataaatctcggccc	Length = 30 nt ; Tm = 59.20 C
gpi7_C_Fc	tcgaactcccttgcaacagtcg	Length = 22 nt ; Tm = 58.80 C
tim8_C_F1	caccaatttacctctacttgctggcc	Length = 26 nt ; Tm = 60.10 C
tim8_C_R1	TCCACCTCCACCACTAGCACTACCAGCcttcctagttgattccaaactggtaacg	Length = 55 nt ; Tm = 58.68 C
tim8_C_F2	TTACACATGGCATGGATGAACTATACAAAtaaactaagtttcatagttattgaatttacg	Length = 60 nt ; Tm = 52.01 C
tim8_C_R2	ccacaagggcttcctcgtatacg	Length = 23 nt ; Tm = 58.59 C
tim8_C_Fc	gcaaggtatgaatcaactatagtaaaaaacaagg	Length = 34 nt ; Tm = 59.56 C
trs33_C_F1	gggtactcagcgcaggtcatagc	Length = 23 nt ; Tm = 58.79 C
trs33_C_R1	TCCACCTCCACCACTAGCACTACCAGCtgagggtaatctatcctcgttttcgg	Length = 53 nt ; Tm = 59.63 C
trs33_C_F2	TTACACATGGCATGGATGAACTATACAAAtaaagtaaactatgagtctttcgatatccaa	Length = 60 nt ; Tm = 55.32 C
trs33_C_R2	tggcttgggttctcgtgttaacg	Length = 23 nt ; Tm = 59.83 C
trs33_C_Fc	gtttctttttagtatttttatttcccaagtgg	Length = 32 nt ; Tm = 58.05 C
gcv2_C_F1	tgctaatacactgatgattgagcctacc	Length = 28 nt ; Tm = 58.00 C
gcv2_C_R1	TCCACCTCCACCACTAGCACTACCAGCaacaactggggaacaagtacaaaataagttc	Length = 58 nt ; Tm = 59.48 C
gcv2_C_F2	TTACACATGGCATGGATGAACTATACAAAtagcggtcaaaaagagctcacctgc	Length = 54 nt ; Tm = 61.68 C
gcv2_C_R2	gtaaatttcaaggatgcaagtaagacatagg	Length = 31 nt ; Tm = 58.39 C
gcv2_C_Fc	tgcaccaactctttcctggcc	Length = 21 nt ; Tm = 58.60 C
rps601_C_F1	cgtgcctctaagatccgccg	Length = 20 nt ; Tm = 59.22 C
rps601_C_R1	TCCACCTCCACCACTAGCACTACCAGCctttttcaaagaagaggcacggc	Length = 50 nt ; Tm = 58.17 C
rps601_C_F2	TTACACATGGCATGGATGAACTATACAAAtaaataggcatttttaagtaactttggtcat	Length = 60 nt ; Tm = 56.26 C
rps601_C_R2	tctcctagcatatcctcaagaaaatagaagg	Length = 31 nt ; Tm = 59.23 C
rps601_C_Fc	ccgatgttaccgtccccaagc	Length = 21 nt ; Tm = 59.96 C
SPAC13G6.08_C_F1	ttttccgttacttttggatactctctcg	Length = 28 nt ; Tm = 58.50 C
SPAC13G6.08_C_R1	TCCACCTCCACCACTAGCACTACCAGCacggagatgagaatctattttaccgtcg	Length = 55 nt ; Tm = 60.00 C
SPAC13G6.08_C_F2	TTACACATGGCATGGATGAACTATACAAAtaatttagcagttcttttatttttttatttt	Length = 60 nt ; Tm = 52.52 C
SPAC13G6.08_C_R2	ttggactatttccttttgatatgttgtgc	Length = 29 nt ; Tm = 58.87 C
SPAC13G6.08_C_Fc	gctcaaattacatcgatacattggtctcc	Length = 29 nt ; Tm = 60.18 C
SPAC13G6.09_C_F1	gcctgaccaaattatgcgttattacc	Length = 26 nt ; Tm = 58.09 C
SPAC13G6.09_C_R1	TCCACCTCCACCACTAGCACTACCAGCttcaggtgctataattccttgctctga	Length = 54 nt ; Tm = 58.56 C
SPAC13G6.09_C_F2	TTACACATGGCATGGATGAACTATACAAAtgatctcctatacggcggcatatattta	Length = 57 nt ; Tm = 59.22 C
SPAC13G6.09_C_R2	cgaacaagaaaaggcttattgaactatagg	Length = 30 nt ; Tm = 58.57 C
SPAC13G6.09_C_Fc	aatttcaaaaacggctttcaagagc	Length = 25 nt ; Tm = 58.16 C
asl1_C_F1	cgatttcattgcttgccattgg	Length = 22 nt ; Tm = 58.91 C
asl1_C_R1	TCCACCTCCACCACTAGCACTACCAGCagaaatataaatctctccgacttcacttaatcc	Length = 60 nt ; Tm = 58.73 C
asl1_C_F2	TTACACATGGCATGGATGAACTATACAAAtgaactccttaaatttacacaaaatggga	Length = 58 nt ; Tm = 58.51 C
asl1_C_R2	aacgactgtattaaattaaaacacgcagc	Length = 29 nt ; Tm = 58.46 C
asl1_C_Fc	tggctttctgaattcatgagcgc	Length = 23 nt ; Tm = 60.11 C
erg12_C_F1	aaaaactcttagaatgcttgggtgtatcc	Length = 29 nt ; Tm = 58.65 C
erg12_C_R1	TCCACCTCCACCACTAGCACTACCAGCaatataatatttattaaatttgctgagtaaatt	Length = 60 nt ; Tm = 51.37 C
erg12_C_F2	TTACACATGGCATGGATGAACTATACAAAtaaagtttttatgtataatcaaattttcata	Length = 60 nt ; Tm = 50.62 C
erg12_C_R2	tggttaggagcatagggcaaagc	Length = 23 nt ; Tm = 58.37 C
erg12_C_Fc	cctcgcattgacttcggagagc	Length = 22 nt ; Tm = 59.76 C
chs1_C_F1	aattcaacagtcccatcattaatcacg	Length = 27 nt ; Tm = 58.31 C
chs1_C_R1	TCCACCTCCACCACTAGCACTACCAGCttctcccgtacaaagtctaataaataaataaaa	Length = 60 nt ; Tm = 56.73 C
chs1_C_F2	TTACACATGGCATGGATGAACTATACAAAtaacttgcatggctattttaagatattttaa	Length = 60 nt ; Tm = 55.52 C
chs1_C_R2	cgcgatgttatagttttcatatgcgc	Length = 26 nt ; Tm = 59.79 C
chs1_C_Fc	tgctgttaaactgctggcatctcc	Length = 24 nt ; Tm = 59.28 C
SPAC13G6.13_C_F1	tgccaatgattgtagaagccaacg	Length = 24 nt ; Tm = 59.82 C
SPAC13G6.13_C_R1	TCCACCTCCACCACTAGCACTACCAGCctttttaagcttttgataaaatttgttcataac	Length = 60 nt ; Tm = 56.84 C
SPAC13G6.13_C_F2	TTACACATGGCATGGATGAACTATACAAAtaaatcatatctcattatttattcatataaa	Length = 60 nt ; Tm = 48.76 C
SPAC13G6.13_C_R2	ttactgttctgttgttctatctgatcattgc	Length = 31 nt ; Tm = 58.46 C
SPAC13G6.13_C_Fc	agcctcaaatcgctctatcaaatatacg	Length = 28 nt ; Tm = 58.50 C
aps1_C_F1	tgggtctttcaaggataagcgtcc	Length = 24 nt ; Tm = 59.36 C
aps1_C_R1	TCCACCTCCACCACTAGCACTACCAGCgttttcctctttaatgatagagctcttctcaag	Length = 60 nt ; Tm = 59.42 C
aps1_C_F2	TTACACATGGCATGGATGAACTATACAAAtgaagtacagatgcataatgtttaccatttg	Length = 60 nt ; Tm = 58.87 C
aps1_C_R2	aacaggtgggattagatgattttttaagg	Length = 29 nt ; Tm = 58.45 C
aps1_C_Fc	tgggaagaaggcggactagtgg	Length = 22 nt ; Tm = 59.05 C
SPAC13G6.15c_C_F1	accttccggccaacaagtgc	Length = 20 nt ; Tm = 58.48 C
SPAC13G6.15c_C_R1	TCCACCTCCACCACTAGCACTACCAGCatgttcaaattgcctggatggcg	Length = 50 nt ; Tm = 61.55 C
SPAC13G6.15c_C_F2	TTACACATGGCATGGATGAACTATACAAAtagttcttgctcaattttctttttcttttct	Length = 60 nt ; Tm = 57.58 C
SPAC13G6.15c_C_R2	tcaacaaatcactaacaatctgaattacgg	Length = 30 nt ; Tm = 58.91 C
SPAC13G6.15c_C_Fc	ggataccctcaagaagagtagtactggttcc	Length = 31 nt ; Tm = 60.25 C
SPAC24B11.05_C_F1	catgctaatcgtgtccttaaatatcttgg	Length = 29 nt ; Tm = 58.62 C
SPAC24B11.05_C_R1	TCCACCTCCACCACTAGCACTACCAGCttcgccatcaatttcatctagcaag	Length = 52 nt ; Tm = 58.43 C
SPAC24B11.05_C_F2	TTACACATGGCATGGATGAACTATACAAAtagtcatccagcttttctatatcaggcttcg	Length = 60 nt ; Tm = 62.07 C
SPAC24B11.05_C_R2	ttcataaaacataaaaacttagcaaatgcg	Length = 30 nt ; Tm = 58.50 C
SPAC24B11.05_C_Fc	gctggatttttacgaatgcatatatcg	Length = 27 nt ; Tm = 58.22 C
sty1_C_F1	acacttcgctttgttcaatcattgc	Length = 25 nt ; Tm = 58.34 C
sty1_C_R1	TCCACCTCCACCACTAGCACTACCAGCggattgcagttcattatccatgttgtg	Length = 54 nt ; Tm = 59.43 C
sty1_C_F2	TTACACATGGCATGGATGAACTATACAAAtaaacaagttgtagataaagccttaaaagtt	Length = 60 nt ; Tm = 54.41 C
sty1_C_R2	ggaaggtatatatgttcattacttggaaagagg	Length = 33 nt ; Tm = 59.39 C
sty1_C_Fc	gcctatggaagtaattgagacgatttgc	Length = 28 nt ; Tm = 60.37 C
SPAC24B11.07c_C_F1	aaagagcatacgcacaagaatatatcacc	Length = 29 nt ; Tm = 58.34 C
SPAC24B11.07c_C_R1	TCCACCTCCACCACTAGCACTACCAGCcgatttcatgcgagaagttccacg	Length = 51 nt ; Tm = 61.48 C
SPAC24B11.07c_C_F2	TTACACATGGCATGGATGAACTATACAAAtagacctctctttcggagccacagt	Length = 54 nt ; Tm = 58.55 C
SPAC24B11.07c_C_R2	ccaaattgcttccatggcgg	Length = 20 nt ; Tm = 59.66 C
SPAC24B11.07c_C_Fc	gaaaaaacgtgttatcccctgaagc	Length = 25 nt ; Tm = 58.19 C
SPAC24B11.08c_C_F1	accaattcatgcctttgtctaagagc	Length = 26 nt ; Tm = 58.01 C
SPAC24B11.08c_C_R1	TCCACCTCCACCACTAGCACTACCAGCatttttctttaacttttgaacctcataatagcc	Length = 60 nt ; Tm = 58.74 C
SPAC24B11.08c_C_F2	TTACACATGGCATGGATGAACTATACAAAtgatcagattgtttatgcactaaatttgttt	Length = 60 nt ; Tm = 57.98 C
SPAC24B11.08c_C_R2	gctatagaatcaagacaatactttaggttcgg	Length = 32 nt ; Tm = 58.81 C
SPAC24B11.08c_C_Fc	agcactgccgattatcgctacg	Length = 22 nt ; Tm = 58.09 C
SPAC24B11.09_C_F1	actgttcatttttgggctcctgc	Length = 23 nt ; Tm = 58.21 C
SPAC24B11.09_C_R1	TCCACCTCCACCACTAGCACTACCAGCtgcagcaaggcttcgggccaac	Length = 49 nt ; Tm = 66.75 C
SPAC24B11.09_C_F2	TTACACATGGCATGGATGAACTATACAAAtaaaaaaaatttcagacaaaacttacttttg	Length = 60 nt ; Tm = 55.23 C
SPAC24B11.09_C_R2	aataacaatcaaaccaacaaaagaaagtaagg	Length = 32 nt ; Tm = 58.92 C
SPAC24B11.09_C_Fc	tggaatcaccctgccggtcc	Length = 20 nt ; Tm = 61.28 C
chr3_C_F1	actttccggttggtatttaacggg	Length = 24 nt ; Tm = 58.30 C
chr3_C_R1	TCCACCTCCACCACTAGCACTACCAGCcattacgacacactgctcttgctgc	Length = 52 nt ; Tm = 59.81 C
chr3_C_F2	TTACACATGGCATGGATGAACTATACAAAtagatgcatttttttctactaatacggttgg	Length = 60 nt ; Tm = 58.70 C
chr3_C_R2	aatttttgtatatttccgtgccatttacc	Length = 29 nt ; Tm = 58.95 C
chr3_C_Fc	aagactatggcgaggcagaactagg	Length = 25 nt ; Tm = 58.20 C
sid2_C_F1	ttctcttaagcaagtcatgcaacatcc	Length = 27 nt ; Tm = 58.86 C
sid2_C_R1	TCCACCTCCACCACTAGCACTACCAGCtaatagagtcccgaaagaaggagcagag	Length = 55 nt ; Tm = 59.72 C
sid2_C_F2	TTACACATGGCATGGATGAACTATACAAAtaatcaaagggaaatttaatgacccttg	Length = 57 nt ; Tm = 58.10 C
sid2_C_R2	tctggtaattgcaagttcttctatataaatgg	Length = 32 nt ; Tm = 58.10 C
sid2_C_Fc	tgtcactgcattactgatcccaagg	Length = 25 nt ; Tm = 58.92 C
SPAC24B11.12c_C_F1	gcactaaacgccttcatgaattgg	Length = 24 nt ; Tm = 58.63 C
SPAC24B11.12c_C_R1	TCCACCTCCACCACTAGCACTACCAGCaggccgtaacggctgttcagaag	Length = 50 nt ; Tm = 60.41 C
SPAC24B11.12c_C_F2	TTACACATGGCATGGATGAACTATACAAAtaaaaaatggcaagttaataagctgaattat	Length = 60 nt ; Tm = 56.40 C
SPAC24B11.12c_C_R2	aaatttcaaaacttaaaaaaccaaccacc	Length = 29 nt ; Tm = 58.45 C
SPAC24B11.12c_C_Fc	tgtggatatcattcgcgaaagttacc	Length = 26 nt ; Tm = 59.22 C
SPAC24B11.14_C_F1	agcttggttaaagttgctggattcc	Length = 25 nt ; Tm = 58.00 C
SPAC24B11.14_C_R1	TCCACCTCCACCACTAGCACTACCAGCattgcgcagcccgcaaaatttg	Length = 49 nt ; Tm = 64.42 C
SPAC24B11.14_C_F2	TTACACATGGCATGGATGAACTATACAAAtagcgctcttcttactggtggaagag	Length = 55 nt ; Tm = 58.47 C
SPAC24B11.14_C_R2	gaaataaatcaaaaaggaagcaacttgg	Length = 28 nt ; Tm = 58.05 C
SPAC24B11.14_C_Fc	tgctttgagttcttttataattcccacc	Length = 28 nt ; Tm = 58.29 C
hem3_C_F1	tgcttgtttggctgaacgtgc	Length = 21 nt ; Tm = 58.40 C
hem3_C_R1	TCCACCTCCACCACTAGCACTACCAGCataattttttaaagattcttcactatcactgct	Length = 60 nt ; Tm = 56.22 C
hem3_C_F2	TTACACATGGCATGGATGAACTATACAAAtagctttattccttttttatttttttaaaaa	Length = 60 nt ; Tm = 54.14 C
hem3_C_R2	ttagaaacggcaaaaagttaagggc	Length = 25 nt ; Tm = 58.12 C
hem3_C_Fc	gagatgttgaagccgttgcagc	Length = 22 nt ; Tm = 58.45 C
SPAC806.02c_C_F1	attgattcaacaaatattttacgtccagc	Length = 29 nt ; Tm = 58.16 C
SPAC806.02c_C_R1	TCCACCTCCACCACTAGCACTACCAGCcttaaagctccaaacgcgacattc	Length = 51 nt ; Tm = 58.14 C
SPAC806.02c_C_F2	TTACACATGGCATGGATGAACTATACAAAtaaccggctgactaaaaaattttggc	Length = 55 nt ; Tm = 59.70 C
SPAC806.02c_C_R2	ggacccttcttgaattttttgccc	Length = 24 nt ; Tm = 59.88 C
SPAC806.02c_C_Fc	aaaaatttctagtaacgaagatgttgctacg	Length = 31 nt ; Tm = 58.31 C
rps2601_C_F1	aagcatggccgtggtcatacc	Length = 21 nt ; Tm = 58.25 C
rps2601_C_R1	TCCACCTCCACCACTAGCACTACCAGCaagagctgttttggcaatagcagcagg	Length = 54 nt ; Tm = 63.53 C
rps2601_C_F2	TTACACATGGCATGGATGAACTATACAAAtaaatttgatggttgttcatagactttgtgt	Length = 60 nt ; Tm = 57.86 C
rps2601_C_R2	ccaagtgtcaagcttaacaataaatggc	Length = 28 nt ; Tm = 59.37 C
rps2601_C_Fc	tgactcaaaaaagaagaaattgtggtcg	Length = 28 nt ; Tm = 59.82 C
SPAC806.11_C_F1	ggctttttctttcctccctcaagg	Length = 24 nt ; Tm = 59.48 C
SPAC806.11_C_R1	TCCACCTCCACCACTAGCACTACCAGCgcctaatcctaataagagaatttcggatagc	Length = 58 nt ; Tm = 59.68 C
SPAC806.11_C_F2	TTACACATGGCATGGATGAACTATACAAAtaaaattttctaatgctaatcagattgcctt	Length = 60 nt ; Tm = 57.93 C
SPAC806.11_C_R2	agcaacccatttcatatgtcacgg	Length = 24 nt ; Tm = 58.68 C
SPAC806.11_C_Fc	gcattcttacattttacgcatttgatgg	Length = 28 nt ; Tm = 59.90 C
SPAC806.04c_C_F1	tctgtgctttttactaatgagcgaatagg	Length = 29 nt ; Tm = 58.67 C
SPAC806.04c_C_R1	TCCACCTCCACCACTAGCACTACCAGCtgccttgggacaaaattcaacg	Length = 49 nt ; Tm = 58.46 C
SPAC806.04c_C_F2	TTACACATGGCATGGATGAACTATACAAAtgaaaccgtttacgttcatctttttacc	Length = 57 nt ; Tm = 58.90 C
SPAC806.04c_C_R2	aaatgaaaactcgaattataaccttggtacc	Length = 31 nt ; Tm = 58.77 C
SPAC806.04c_C_Fc	agctggtctgcttaccgaactgg	Length = 23 nt ; Tm = 58.48 C
SPAC806.05_C_F1	ttcaactagatttcctggccatcg	Length = 24 nt ; Tm = 58.24 C
SPAC806.05_C_R1	TCCACCTCCACCACTAGCACTACCAGCtaaatataaattatatattgttccaaccctttg	Length = 60 nt ; Tm = 55.28 C
SPAC806.05_C_F2	TTACACATGGCATGGATGAACTATACAAAtaaaacatttctattagaaaataatgttcca	Length = 60 nt ; Tm = 53.69 C
SPAC806.05_C_R2	tggcatgtcaattcgatatttattaccc	Length = 28 nt ; Tm = 59.28 C
SPAC806.05_C_Fc	gagagcaggtatggccgcgg	Length = 20 nt ; Tm = 61.30 C
SPAC806.06c_C_F1	gggtgaacctggagtgtggtcc	Length = 22 nt ; Tm = 58.98 C
SPAC806.06c_C_R1	TCCACCTCCACCACTAGCACTACCAGCtggttccatacgcacaaacggc	Length = 49 nt ; Tm = 61.31 C
SPAC806.06c_C_F2	TTACACATGGCATGGATGAACTATACAAAtaaatcttatgagacacttttcttggtctgc	Length = 60 nt ; Tm = 58.89 C
SPAC806.06c_C_R2	ttgcacattattcgacggctaagg	Length = 24 nt ; Tm = 59.08 C
SPAC806.06c_C_Fc	caggaggtgatttgattgcgagc	Length = 23 nt ; Tm = 59.53 C
ndk1_C_F1	aatttttagttcctagtcgtgatcttgtgg	Length = 30 nt ; Tm = 58.69 C
ndk1_C_R1	TCCACCTCCACCACTAGCACTACCAGCttcgtaaatccaaggttcaattgtacg	Length = 54 nt ; Tm = 58.51 C
ndk1_C_F2	TTACACATGGCATGGATGAACTATACAAAtgaataagaagaagttaaagagcctcttcaa	Length = 60 nt ; Tm = 58.21 C
ndk1_C_R2	gtagacgaaatttggctgacttattattcc	Length = 30 nt ; Tm = 58.34 C
ndk1_C_Fc	ccggacgcagttcagcgagg	Length = 20 nt ; Tm = 62.37 C
mod21_C_F1	tgatgttgatgatgaatctgtaatagggg	Length = 29 nt ; Tm = 59.36 C
mod21_C_R1	TCCACCTCCACCACTAGCACTACCAGCtggcattataaggaataataagtcagcca	Length = 56 nt ; Tm = 58.62 C
mod21_C_F2	TTACACATGGCATGGATGAACTATACAAAtgattacgataaaatgccataatatttacca	Length = 60 nt ; Tm = 57.77 C
mod21_C_R2	ttcggaaatccaagtttacgatcg	Length = 24 nt ; Tm = 58.18 C
mod21_C_Fc	tcgtcaacacctgtcataattttttcc	Length = 27 nt ; Tm = 58.44 C
SPAC1639.01c_C_F1	gcgtatcggttgaagttttacaaagc	Length = 26 nt ; Tm = 58.43 C
SPAC1639.01c_C_R1	TCCACCTCCACCACTAGCACTACCAGCtttttcattgtttaaacctgaagaaatagga	Length = 58 nt ; Tm = 58.39 C
SPAC1639.01c_C_F2	TTACACATGGCATGGATGAACTATACAAAtaatgttttcgtggtacctcttatggttttt	Length = 60 nt ; Tm = 59.73 C
SPAC1639.01c_C_R2	tttcataagttgtgcattagtattaccatgg	Length = 31 nt ; Tm = 58.19 C
SPAC1639.01c_C_Fc	ttttatttatttcgcagtatacacggagg	Length = 29 nt ; Tm = 58.33 C
trk2_C_F1	ggtgagtcactaagatgttatcaagagagaagg	Length = 33 nt ; Tm = 60.46 C
trk2_C_R1	TCCACCTCCACCACTAGCACTACCAGCagaactgggtaccgggtctgctc	Length = 50 nt ; Tm = 59.35 C
trk2_C_F2	TTACACATGGCATGGATGAACTATACAAAtaatgattataacctcacggttgattagact	Length = 60 nt ; Tm = 56.65 C
trk2_C_R2	ggcattaccctcatttcttcccg	Length = 23 nt ; Tm = 59.52 C
trk2_C_Fc	caactatttccttttctggcttttttgc	Length = 28 nt ; Tm = 59.84 C
tra2_C_F1	gggagttgaaggattactttcggg	Length = 24 nt ; Tm = 58.08 C
tra2_C_R1	TCCACCTCCACCACTAGCACTACCAGCaagccaagcttgccaaagttgatcc	Length = 52 nt ; Tm = 62.42 C
tra2_C_F2	TTACACATGGCATGGATGAACTATACAAAtaacaaattgcaaatcagttttgaggtttc	Length = 59 nt ; Tm = 59.95 C
tra2_C_R2	cgcagtggacgatttggtcg	Length = 20 nt ; Tm = 58.54 C
tra2_C_Fc	ttttaccttctatgacttccaaccaacc	Length = 28 nt ; Tm = 58.17 C
SPAC1F5.10_C_F1	gatgccgcaaaaagaaagagacg	Length = 23 nt ; Tm = 58.92 C
SPAC1F5.10_C_R1	TCCACCTCCACCACTAGCACTACCAGCaaccatatctcctatattcataggcatttcatc	Length = 60 nt ; Tm = 59.60 C
SPAC1F5.10_C_F2	TTACACATGGCATGGATGAACTATACAAAtaaattttccattggaaaaaaaaagctgg	Length = 58 nt ; Tm = 60.76 C
SPAC1F5.10_C_R2	ggatcaactttggcaagcttggc	Length = 23 nt ; Tm = 60.68 C
SPAC1F5.10_C_Fc	ggagaaaatgcgagaagctaactttacc	Length = 28 nt ; Tm = 59.28 C
shk2_C_F1	aagtagtaaagcaaaacgaatatgggacc	Length = 29 nt ; Tm = 58.61 C
shk2_C_R1	TCCACCTCCACCACTAGCACTACCAGCattaatatgggtattcgctttgcgagag	Length = 55 nt ; Tm = 60.00 C
shk2_C_F2	TTACACATGGCATGGATGAACTATACAAAtaggtccaaaatttacttttatgattatttg	Length = 60 nt ; Tm = 54.92 C
shk2_C_R2	ccttcccatgttaagttatagtaagcagtgc	Length = 31 nt ; Tm = 60.01 C
shk2_C_Fc	aacgagttacgatggttggaacacc	Length = 25 nt ; Tm = 59.11 C
yam8_C_F1	tttacaaaaactacgattcccgttatcc	Length = 28 nt ; Tm = 58.15 C
yam8_C_R1	TCCACCTCCACCACTAGCACTACCAGCctcgacaaacaaaatccagaaaatcaagg	Length = 56 nt ; Tm = 61.97 C
yam8_C_F2	TTACACATGGCATGGATGAACTATACAAAtaatggtcattcgtttatgtcgtttttg	Length = 57 nt ; Tm = 58.46 C
yam8_C_R2	ccaaaatgatgggggaaagagg	Length = 22 nt ; Tm = 58.19 C
yam8_C_Fc	tgtcattccgcgatgtgccg	Length = 20 nt ; Tm = 62.13 C
hem14_C_F1	aaaaaatacttctttgattccaaccaacc	Length = 29 nt ; Tm = 58.47 C
hem14_C_R1	TCCACCTCCACCACTAGCACTACCAGCagaagaagaattcatcaatgatgctagttttcg	Length = 60 nt ; Tm = 62.18 C
hem14_C_F2	TTACACATGGCATGGATGAACTATACAAAtgagcgtttataaatgttgatataaaattag	Length = 60 nt ; Tm = 54.13 C
hem14_C_R2	gggcttcagtaacgcaacgcc	Length = 21 nt ; Tm = 60.37 C
hem14_C_Fc	actgtcatgatgggagggtctgc	Length = 23 nt ; Tm = 58.76 C
lsh1_C_F1	ggcttaaggataatttagactctcatttgtcg	Length = 32 nt ; Tm = 60.32 C
lsh1_C_R1	TCCACCTCCACCACTAGCACTACCAGCaagctcatcactgtcatcaatctcttgttgg	Length = 58 nt ; Tm = 63.50 C
lsh1_C_F2	TTACACATGGCATGGATGAACTATACAAAtaaaaataaaaaatatggttacagaacattt	Length = 60 nt ; Tm = 53.12 C
lsh1_C_R2	gtgttagtattggggattgtattatgaatgg	Length = 31 nt ; Tm = 58.51 C
lsh1_C_Fc	ggatgttaagagagtaaattccctcagagg	Length = 30 nt ; Tm = 59.37 C
SPAC1F5.05c_C_F1	cctcctggatggcagcctcc	Length = 20 nt ; Tm = 60.27 C
SPAC1F5.05c_C_R1	TCCACCTCCACCACTAGCACTACCAGCaaacttctttctagtgtgatcaaattttgacc	Length = 59 nt ; Tm = 59.04 C
SPAC1F5.05c_C_F2	TTACACATGGCATGGATGAACTATACAAAtagttgacacaacgatacctttactttactc	Length = 60 nt ; Tm = 55.54 C
SPAC1F5.05c_C_R2	ttagaaattaaagaaacctatacgatgcgc	Length = 30 nt ; Tm = 58.85 C
SPAC1F5.05c_C_Fc	aaatactatatggacaaaattgggacattacc	Length = 32 nt ; Tm = 58.52 C
cdc12_C_F1	cgcatgttgcagcaaatgagtcc	Length = 23 nt ; Tm = 61.22 C
cdc12_C_R1	TCCACCTCCACCACTAGCACTACCAGCtttctcattctccttaggcgcca	Length = 50 nt ; Tm = 58.87 C
cdc12_C_F2	TTACACATGGCATGGATGAACTATACAAAtaggttaatgatgcaatctttctaccattgc	Length = 60 nt ; Tm = 60.83 C
cdc12_C_R2	gaaacgaagaaacattagcacacatcg	Length = 27 nt ; Tm = 59.10 C
cdc12_C_Fc	aacaatagccgtggccgtcg	Length = 20 nt ; Tm = 59.38 C
SPAC1F5.03c_C_F1	cgagcctttgcctgaattgtcg	Length = 22 nt ; Tm = 60.47 C
SPAC1F5.03c_C_R1	TCCACCTCCACCACTAGCACTACCAGCttccaaagaaccttccggatctaaaag	Length = 54 nt ; Tm = 60.05 C
SPAC1F5.03c_C_F2	TTACACATGGCATGGATGAACTATACAAAtaaaatcaccttaattatggccatatttgtc	Length = 60 nt ; Tm = 58.38 C
SPAC1F5.03c_C_R2	ggtacgcaaaatgctcaaaaaggg	Length = 24 nt ; Tm = 59.74 C
SPAC1F5.03c_C_Fc	gatgagctgtatgtatgtggtgaattcg	Length = 28 nt ; Tm = 58.87 C
SPAC1F5.02_C_F1	tctcgctccaacttacgaaaaattagc	Length = 27 nt ; Tm = 59.34 C
SPAC1F5.02_C_R1	TCCACCTCCACCACTAGCACTACCAGCaagctcatcggccatttcgtcttc	Length = 51 nt ; Tm = 61.42 C
SPAC1F5.02_C_F2	TTACACATGGCATGGATGAACTATACAAAtaaatctttaaagttttataactttagttac	Length = 60 nt ; Tm = 47.51 C
SPAC1F5.02_C_R2	ttccacttcgtatgtgcttaacaaatagg	Length = 29 nt ; Tm = 59.03 C
SPAC1F5.02_C_Fc	tgctccttggtgtggtcactgc	Length = 22 nt ; Tm = 59.53 C
SPAC18B11.11_C_F1	atttcattggattctcatttggatgc	Length = 26 nt ; Tm = 58.31 C
SPAC18B11.11_C_R1	TCCACCTCCACCACTAGCACTACCAGCtagaaataatgtgaaatcaaatgtcttatcaga	Length = 60 nt ; Tm = 56.81 C
SPAC18B11.11_C_F2	TTACACATGGCATGGATGAACTATACAAAtagacttattgggaatattcggatggtc	Length = 57 nt ; Tm = 58.02 C
SPAC18B11.11_C_R2	cgttctatgagcactgaaatttaagccg	Length = 28 nt ; Tm = 61.26 C
SPAC18B11.11_C_Fc	ggattcattgaactgggactctgtcg	Length = 26 nt ; Tm = 60.81 C
tup11_C_F1	aaagtctgggaattacaagcaactcg	Length = 26 nt ; Tm = 58.06 C
tup11_C_R1	TCCACCTCCACCACTAGCACTACCAGCaggagatgcagggtcaattgacca	Length = 51 nt ; Tm = 60.46 C
tup11_C_F2	TTACACATGGCATGGATGAACTATACAAAtgaatttttgttcctgtttacatataactat	Length = 60 nt ; Tm = 53.50 C
tup11_C_R2	tggagatatgcaaattactaaatacaagaataacc	Length = 35 nt ; Tm = 59.15 C
tup11_C_Fc	ccgacagcagcattcttcttagtgg	Length = 25 nt ; Tm = 60.10 C
SPAC18B11.09c_C_F1	tgtctttccaggttcaactatgtacagc	Length = 28 nt ; Tm = 58.01 C
SPAC18B11.09c_C_R1	TCCACCTCCACCACTAGCACTACCAGCctcgttttcaattttacgaataggtttgg	Length = 56 nt ; Tm = 59.58 C
SPAC18B11.09c_C_F2	TTACACATGGCATGGATGAACTATACAAAtgaacgagtgtaatttttttttttattattt	Length = 60 nt ; Tm = 54.80 C
SPAC18B11.09c_C_R2	tttagcattcaaatatatcgtggggg	Length = 26 nt ; Tm = 58.34 C
SPAC18B11.09c_C_Fc	tgattacggatttaacgttcattttgg	Length = 27 nt ; Tm = 58.41 C
SPAC18B11.08c_C_F1	cgtgtatggctgctttatttcttcg	Length = 25 nt ; Tm = 58.12 C
SPAC18B11.08c_C_R1	TCCACCTCCACCACTAGCACTACCAGCagttttgtttggagtatttaaaaattgctgc	Length = 58 nt ; Tm = 59.67 C
SPAC18B11.08c_C_F2	TTACACATGGCATGGATGAACTATACAAAtagtaatttttaagtcagtgaattaataaga	Length = 60 nt ; Tm = 50.09 C
SPAC18B11.08c_C_R2	gttaaaataataaagtgcacgctcagttacc	Length = 31 nt ; Tm = 58.48 C
SPAC18B11.08c_C_Fc	ctaaccctattatagttggcttgagtttgg	Length = 30 nt ; Tm = 58.39 C
rhp6_C_F1	ttatttgatttgttgtaatttacttttttcttgg	Length = 34 nt ; Tm = 58.37 C
rhp6_C_R1	TCCACCTCCACCACTAGCACTACCAGCactttcccaggagtcttctacagtttttcg	Length = 57 nt ; Tm = 61.44 C
rhp6_C_F2	TTACACATGGCATGGATGAACTATACAAAtgatttcaagacatagctgtcttaataatcc	Length = 60 nt ; Tm = 57.13 C
rhp6_C_R2	ggagtttttgcgcttggtttgg	Length = 22 nt ; Tm = 59.46 C
rhp6_C_Fc	gtaaaattcgtctccacaatggtatgc	Length = 27 nt ; Tm = 58.06 C
SPAC18B11.06_C_F1	tgatgaacgagaattgcaaaaaatgc	Length = 26 nt ; Tm = 60.15 C
SPAC18B11.06_C_R1	TCCACCTCCACCACTAGCACTACCAGCacgacgtttcaaattcttctttcttttacg	Length = 57 nt ; Tm = 60.43 C
SPAC18B11.06_C_F2	TTACACATGGCATGGATGAACTATACAAAtaatcattattttgggaacagccgttg	Length = 56 nt ; Tm = 60.16 C
SPAC18B11.06_C_R2	gtacgaaaaactgtagaagactcctggg	Length = 28 nt ; Tm = 58.09 C
SPAC18B11.06_C_Fc	gttcctcaaagtatgccgagtgtagg	Length = 26 nt ; Tm = 58.33 C
gpi18_C_F1	cgttggatttttgcgttactggacc	Length = 25 nt ; Tm = 61.42 C
gpi18_C_R1	TCCACCTCCACCACTAGCACTACCAGCagcaggtggtagaaaagatccatagagacc	Length = 57 nt ; Tm = 61.33 C
gpi18_C_F2	TTACACATGGCATGGATGAACTATACAAAtaatttaattcactcaattcatgattactta	Length = 60 nt ; Tm = 52.55 C
gpi18_C_R2	tacggtattttgcagcgttacgc	Length = 23 nt ; Tm = 58.03 C
gpi18_C_Fc	cattacctcttatttatccagcggtcc	Length = 27 nt ; Tm = 58.52 C
ncs1_C_F1	ggatacattgattttaaagaattcatttgtgc	Length = 32 nt ; Tm = 59.69 C
ncs1_C_R1	TCCACCTCCACCACTAGCACTACCAGCaaccaatccatcgtataaagaaagggc	Length = 54 nt ; Tm = 59.77 C
ncs1_C_F2	TTACACATGGCATGGATGAACTATACAAAtagcttttcacccctagtatgcattattatc	Length = 60 nt ; Tm = 58.07 C
ncs1_C_R2	agaacctatgtaaaaatgtctcgcgc	Length = 26 nt ; Tm = 58.09 C
ncs1_C_Fc	caatttttcccattcggtgatcc	Length = 23 nt ; Tm = 58.13 C
SPAC18B11.03c_C_F1	cgcatcgattaaaagcagcgc	Length = 21 nt ; Tm = 59.43 C
SPAC18B11.03c_C_R1	TCCACCTCCACCACTAGCACTACCAGCtgaattcatagaaaccttttcgagaatacttag	Length = 60 nt ; Tm = 58.58 C
SPAC18B11.03c_C_F2	TTACACATGGCATGGATGAACTATACAAAtagccgttcccagtataaaatatcatcg	Length = 57 nt ; Tm = 58.86 C
SPAC18B11.03c_C_R2	ggtattattctcgtactcactcaacctgtgg	Length = 31 nt ; Tm = 60.55 C
SPAC18B11.03c_C_Fc	cgtcaggaggactataaacataccatgg	Length = 28 nt ; Tm = 59.11 C
SPAC18B11.02c_C_F1	tgtaattatgcgactttccgaaatcg	Length = 26 nt ; Tm = 59.36 C
SPAC18B11.02c_C_R1	TCCACCTCCACCACTAGCACTACCAGCttctataggcagcgcattaggatctcg	Length = 54 nt ; Tm = 61.72 C
SPAC18B11.02c_C_F2	TTACACATGGCATGGATGAACTATACAAAtaaagtaaaagttttgagattatatacacaa	Length = 60 nt ; Tm = 50.57 C
SPAC18B11.02c_C_R2	cgttcaaatgacgccaataccg	Length = 22 nt ; Tm = 58.85 C
SPAC18B11.02c_C_Fc	ttagggaagaatggagaaggcagc	Length = 24 nt ; Tm = 58.82 C
SPAC12G12.16c_C_F1	aattgattagatactacggtaacgctttcg	Length = 30 nt ; Tm = 58.77 C
SPAC12G12.16c_C_R1	TCCACCTCCACCACTAGCACTACCAGCatactcgtacgtgcttttgacatctttttcc	Length = 58 nt ; Tm = 61.85 C
SPAC12G12.16c_C_F2	TTACACATGGCATGGATGAACTATACAAAtgaatcattcaatcattaaaattcattcgtg	Length = 60 nt ; Tm = 60.34 C
SPAC12G12.16c_C_R2	aatagacgctgtaaagtcatttttgatatgc	Length = 31 nt ; Tm = 58.76 C
SPAC12G12.16c_C_Fc	catctaccgttgcaaattatggatcc	Length = 26 nt ; Tm = 58.69 C
sif3_C_F1	tgtttcagttacgagtggatgtcaacc	Length = 27 nt ; Tm = 59.27 C
sif3_C_R1	TCCACCTCCACCACTAGCACTACCAGCcctatgagcccatctgagtcgca	Length = 50 nt ; Tm = 60.00 C
sif3_C_F2	TTACACATGGCATGGATGAACTATACAAAtaattgtgtgttgttggtttatgttgatgg	Length = 59 nt ; Tm = 59.96 C
sif3_C_R2	tgaagaattagatgcaaaaacaccttgg	Length = 28 nt ; Tm = 59.71 C
sif3_C_Fc	agaggttgttcgcatgagcgg	Length = 21 nt ; Tm = 58.77 C
pfs2_C_F1	gtgaagaacagtctgaggccatgc	Length = 24 nt ; Tm = 58.76 C
pfs2_C_R1	TCCACCTCCACCACTAGCACTACCAGCtcgatagttttgaggatacccatcttgtg	Length = 56 nt ; Tm = 60.57 C
pfs2_C_F2	TTACACATGGCATGGATGAACTATACAAAtaatacatttctttgttatttgaaaaacata	Length = 60 nt ; Tm = 52.68 C
pfs2_C_R2	tttggtggtgaacaacttactaaatgtagc	Length = 30 nt ; Tm = 58.34 C
pfs2_C_Fc	cagatgacaaggaatccaccatgg	Length = 24 nt ; Tm = 59.03 C
cid14_C_F1	cgacaagcttccattgcaagacg	Length = 23 nt ; Tm = 60.52 C
cid14_C_R1	TCCACCTCCACCACTAGCACTACCAGCaaaacgtttgcgtatttttttcgctcg	Length = 54 nt ; Tm = 63.03 C
cid14_C_F2	TTACACATGGCATGGATGAACTATACAAAtagttaatttacatgtaaaataccaggttat	Length = 60 nt ; Tm = 51.40 C
cid14_C_R2	tttacttcaattcttgggattcgtgc	Length = 26 nt ; Tm = 58.62 C
cid14_C_Fc	acctttagtggaagtggatgctttagc	Length = 27 nt ; Tm = 58.46 C
SPAC12G12.12_C_F1	aagtccctgcactctatgttatttctgg	Length = 28 nt ; Tm = 58.36 C
SPAC12G12.12_C_R1	TCCACCTCCACCACTAGCACTACCAGCcgattcggcgagaggaaatttg	Length = 49 nt ; Tm = 59.50 C
SPAC12G12.12_C_F2	TTACACATGGCATGGATGAACTATACAAAtaatttcttaactagtttcatcgtttatgca	Length = 60 nt ; Tm = 56.05 C
SPAC12G12.12_C_R2	aagcagtgacgattcggaagacg	Length = 23 nt ; Tm = 59.24 C
SPAC12G12.12_C_Fc	gtggtttgactattcacacgttatatctcg	Length = 30 nt ; Tm = 58.55 C
SPAC12G12.11c_C_F1	acagatagtggatacgcaaggacagg	Length = 26 nt ; Tm = 58.61 C
SPAC12G12.11c_C_R1	TCCACCTCCACCACTAGCACTACCAGCcgaaattaaacagttttcgctttgct	Length = 53 nt ; Tm = 58.28 C
SPAC12G12.11c_C_F2	TTACACATGGCATGGATGAACTATACAAAtgatgaaacatgatacttagaggatctgtct	Length = 60 nt ; Tm = 57.34 C
SPAC12G12.11c_C_R2	gcaatgaatggtaccggttggg	Length = 22 nt ; Tm = 59.73 C
SPAC12G12.11c_C_Fc	cagattcattcgcacaatttactttgg	Length = 27 nt ; Tm = 58.98 C
wdr21_C_F1	ccgaagcttttggttagtggtttgg	Length = 25 nt ; Tm = 60.80 C
wdr21_C_R1	TCCACCTCCACCACTAGCACTACCAGCtggttcgtaaataagtaagcctcgacc	Length = 54 nt ; Tm = 59.05 C
wdr21_C_F2	TTACACATGGCATGGATGAACTATACAAAtgagcatttaacaaggtgaagaaaattct	Length = 58 nt ; Tm = 58.15 C
wdr21_C_R2	cctcgtcgtaacaaatccaataccc	Length = 25 nt ; Tm = 58.68 C
wdr21_C_Fc	tgtacagcgattctatcatggatctagc	Length = 28 nt ; Tm = 58.07 C
SPAC12G12.09_C_F1	gcattccggtcattacaagatgtgc	Length = 25 nt ; Tm = 60.37 C
SPAC12G12.09_C_R1	TCCACCTCCACCACTAGCACTACCAGCtgtattgagaaaaatatcgacttctcttaacag	Length = 60 nt ; Tm = 57.70 C
SPAC12G12.09_C_F2	TTACACATGGCATGGATGAACTATACAAAtagaaaatggaggaatctctgaaactagct	Length = 59 nt ; Tm = 58.02 C
SPAC12G12.09_C_R2	ggtaagcaaaagaaattaaaaacaaaaaagg	Length = 31 nt ; Tm = 58.78 C
SPAC12G12.09_C_Fc	ataaagaggcgttaatttgcttcacg	Length = 26 nt ; Tm = 58.15 C
SPAC12G12.17_C_F1	ctaggtatttgctcaatgcggcc	Length = 23 nt ; Tm = 58.72 C
SPAC12G12.17_C_R1	TCCACCTCCACCACTAGCACTACCAGCgtttttcatggattgttgtgaaactgc	Length = 54 nt ; Tm = 58.86 C
SPAC12G12.17_C_F2	TTACACATGGCATGGATGAACTATACAAAtgaggtcagacattccgtaaaggactg	Length = 56 nt ; Tm = 60.52 C
SPAC12G12.17_C_R2	ttatgttgatggggaaaaaccgc	Length = 23 nt ; Tm = 58.65 C
SPAC12G12.17_C_Fc	ggcttttgttagtgggcaagttcg	Length = 24 nt ; Tm = 59.87 C
mrpl6_C_F1	tgtggggcactactagggctatcc	Length = 24 nt ; Tm = 59.28 C
mrpl6_C_R1	TCCACCTCCACCACTAGCACTACCAGCtgatatgctccgtttagcttttaactgc	Length = 55 nt ; Tm = 59.29 C
mrpl6_C_F2	TTACACATGGCATGGATGAACTATACAAAtgagttctttggatttcattatgcagtaca	Length = 59 nt ; Tm = 59.37 C
mrpl6_C_R2	aagcttacgagaacttgcattgcg	Length = 24 nt ; Tm = 58.71 C
mrpl6_C_Fc	aagcaagctactaaaaagcaacgtgc	Length = 26 nt ; Tm = 58.51 C
SPAC12G12.07c_C_F1	caaaaacaaatgcagcaaaaattgg	Length = 25 nt ; Tm = 58.63 C
SPAC12G12.07c_C_R1	TCCACCTCCACCACTAGCACTACCAGCggctacgggattgaaattggatagc	Length = 52 nt ; Tm = 59.90 C
SPAC12G12.07c_C_F2	TTACACATGGCATGGATGAACTATACAAAtaaaacgcttttaccgcatatattaacgt	Length = 58 nt ; Tm = 58.09 C
SPAC12G12.07c_C_R2	agttgccgtggtaaccgtaaagc	Length = 23 nt ; Tm = 58.24 C
SPAC12G12.07c_C_Fc	ggcaaagatgggaccaatatttatcc	Length = 26 nt ; Tm = 58.89 C
SPAC12G12.06c_C_F1	ccgagcattgtggtgaagctgg	Length = 22 nt ; Tm = 61.22 C
SPAC12G12.06c_C_R1	TCCACCTCCACCACTAGCACTACCAGCttgaatgcggcgattgacatttaa	Length = 51 nt ; Tm = 60.11 C
SPAC12G12.06c_C_F2	TTACACATGGCATGGATGAACTATACAAAtagaaaaccatttatcagtgggtcctttgc	Length = 59 nt ; Tm = 62.35 C
SPAC12G12.06c_C_R2	agaaacagaaccaagtaatttaaaggaaacc	Length = 31 nt ; Tm = 58.37 C
SPAC12G12.06c_C_Fc	cagtcctgggtattctatcactttagttgc	Length = 30 nt ; Tm = 59.05 C
taf9_C_F1	ttcacgtgggcaaaatgctcc	Length = 21 nt ; Tm = 59.35 C
taf9_C_R1	TCCACCTCCACCACTAGCACTACCAGCttcagacttcacagagaagtcaagtttatcc	Length = 58 nt ; Tm = 58.94 C
taf9_C_F2	TTACACATGGCATGGATGAACTATACAAAtaaatttattttccttttaaagttgttacta	Length = 60 nt ; Tm = 51.39 C
taf9_C_R2	tctctttcacttttttctattctatgtcgtacc	Length = 33 nt ; Tm = 58.57 C
taf9_C_Fc	ccaggattcacaggtttatgcgg	Length = 23 nt ; Tm = 59.20 C
mcp60_C_F1	ctatcactcgtcccgctcaaacc	Length = 23 nt ; Tm = 58.64 C
mcp60_C_R1	TCCACCTCCACCACTAGCACTACCAGCcatcataccgggcattccacc	Length = 48 nt ; Tm = 58.43 C
mcp60_C_F2	TTACACATGGCATGGATGAACTATACAAAtaaggtatcaaaaaaatgccgacgtgg	Length = 56 nt ; Tm = 61.89 C
mcp60_C_R2	tcaaagctcaccacaaacctgtatagg	Length = 27 nt ; Tm = 58.69 C
mcp60_C_Fc	ggtacctcttttgttaaggctagtcttcg	Length = 29 nt ; Tm = 58.62 C
cip2_C_F1	tggtcttttctcgtccggtgg	Length = 21 nt ; Tm = 58.47 C
cip2_C_R1	TCCACCTCCACCACTAGCACTACCAGCattctttgtaaaagttctggatccaatagc	Length = 57 nt ; Tm = 58.06 C
cip2_C_F2	TTACACATGGCATGGATGAACTATACAAAtagtcttggattttttgtttttccctgc	Length = 57 nt ; Tm = 60.00 C
cip2_C_R2	aaagtttaaaaaaatctcacaaaagaaaattcc	Length = 33 nt ; Tm = 58.73 C
cip2_C_Fc	tgcaaatcacttgagctcctctgg	Length = 24 nt ; Tm = 59.35 C
SPAC12G12.02_C_F1	gcaagcagtgtgagaaatcgatgc	Length = 24 nt ; Tm = 59.71 C
SPAC12G12.02_C_R1	TCCACCTCCACCACTAGCACTACCAGCtctttgcaaaaattcatcttccaaatcacc	Length = 57 nt ; Tm = 63.06 C
SPAC12G12.02_C_F2	TTACACATGGCATGGATGAACTATACAAAtaaatgaaaacttggattgaggttttgg	Length = 57 nt ; Tm = 58.84 C
SPAC12G12.02_C_R2	ccacctaaaacagaacaaaatgaaagtcc	Length = 29 nt ; Tm = 59.57 C
SPAC12G12.02_C_Fc	ggaaaaatctttgaaggatgaaactatgg	Length = 29 nt ; Tm = 58.87 C
SPAC12G12.01c_C_F1	ggtgtcagtaaagcaggcccagc	Length = 23 nt ; Tm = 60.74 C
SPAC12G12.01c_C_R1	TCCACCTCCACCACTAGCACTACCAGCtttcagtttgcattcacaatcacagttagg	Length = 57 nt ; Tm = 61.41 C
SPAC12G12.01c_C_F2	TTACACATGGCATGGATGAACTATACAAAtagaaattgcaaatgagagcattaattaata	Length = 60 nt ; Tm = 56.05 C
SPAC12G12.01c_C_R2	attaccaagttgctaagctagaagacgc	Length = 28 nt ; Tm = 58.11 C
SPAC12G12.01c_C_Fc	ggagaaataaccagaaaggctacagagc	Length = 28 nt ; Tm = 59.26 C
arp3_C_F1	ttgtttaagaactttggcaaccgc	Length = 24 nt ; Tm = 58.38 C
arp3_C_R1	TCCACCTCCACCACTAGCACTACCAGCaagagaatttccaaaaatttggtacctacg	Length = 57 nt ; Tm = 59.52 C
arp3_C_F2	TTACACATGGCATGGATGAACTATACAAAtaatgaaatatatcatgagttttgcgtctat	Length = 60 nt ; Tm = 55.75 C
arp3_C_R2	gcttctgctttctctcaacaaattcg	Length = 26 nt ; Tm = 58.75 C
arp3_C_Fc	cctttataaaaacattgtcctttctggtgg	Length = 30 nt ; Tm = 60.39 C
SPAC630.04c_C_F1	ccataatttctgcacgggaacagc	Length = 24 nt ; Tm = 60.46 C
SPAC630.04c_C_R1	TCCACCTCCACCACTAGCACTACCAGCaacttcatcattttgcggagcagg	Length = 51 nt ; Tm = 60.25 C
SPAC630.04c_C_F2	TTACACATGGCATGGATGAACTATACAAAtagttttttttatgatgactacttgattgct	Length = 60 nt ; Tm = 55.36 C
SPAC630.04c_C_R2	ggtgcttccattgctcgtaggtacc	Length = 25 nt ; Tm = 60.82 C
SPAC630.04c_C_Fc	gcatcatgaaagaattaaagcgtgtcg	Length = 27 nt ; Tm = 60.89 C
gyp7_C_F1	tcttcgtggcatatgcgattgc	Length = 22 nt ; Tm = 59.50 C
gyp7_C_R1	TCCACCTCCACCACTAGCACTACCAGCttcttgcttaccactcggcgtg	Length = 49 nt ; Tm = 58.87 C
gyp7_C_F2	TTACACATGGCATGGATGAACTATACAAAtgaatagcatattgattatcaatgattatca	Length = 60 nt ; Tm = 55.18 C
gyp7_C_R2	taagccggcatgccagaagc	Length = 20 nt ; Tm = 59.71 C
gyp7_C_Fc	tgggaagttttgttgaagctttgg	Length = 24 nt ; Tm = 58.31 C
SPAC630.06c_C_F1	cacttatgatcagttaatgaaagctaaagagg	Length = 32 nt ; Tm = 58.01 C
SPAC630.06c_C_R1	TCCACCTCCACCACTAGCACTACCAGCatgctttttcttatttggcagtttccg	Length = 54 nt ; Tm = 60.75 C
SPAC630.06c_C_F2	TTACACATGGCATGGATGAACTATACAAAtagaatcgaaaataagtatacttctatcgtc	Length = 60 nt ; Tm = 52.88 C
SPAC630.06c_C_R2	tgctgagagacatcgtgaggtgc	Length = 23 nt ; Tm = 58.91 C
SPAC630.06c_C_Fc	cctgaaagacaaaggcaattacaagc	Length = 26 nt ; Tm = 58.47 C
SPAC630.07c_C_F1	ctccagctactgctaaaataattataggaagc	Length = 32 nt ; Tm = 58.46 C
SPAC630.07c_C_R1	TCCACCTCCACCACTAGCACTACCAGCatcgtatgtaattaggtcattaacaacaaaact	Length = 60 nt ; Tm = 57.02 C
SPAC630.07c_C_F2	TTACACATGGCATGGATGAACTATACAAAtaatttggatttttacgaattaactttgctt	Length = 60 nt ; Tm = 57.83 C
SPAC630.07c_C_R2	tgaaagcattaagcaaagatcacgc	Length = 25 nt ; Tm = 58.59 C
SPAC630.07c_C_Fc	ggcttttgaagggtatttgggagg	Length = 24 nt ; Tm = 59.89 C
erg25_C_F1	accgtctttgttcctttgatgtgg	Length = 24 nt ; Tm = 58.02 C
erg25_C_R1	TCCACCTCCACCACTAGCACTACCAGCtttagcctttttgctttcagcctca	Length = 52 nt ; Tm = 59.47 C
erg25_C_F2	TTACACATGGCATGGATGAACTATACAAAtaaattggtgcgctttcatcaaaattgg	Length = 57 nt ; Tm = 63.50 C
erg25_C_R2	ggtaggaaaggatagaattgacgcg	Length = 25 nt ; Tm = 58.29 C
erg25_C_Fc	gagatcatccttttgggtgccg	Length = 22 nt ; Tm = 59.23 C
mug177_C_F1	cccaaagatagtggcgaggtgc	Length = 22 nt ; Tm = 59.42 C
mug177_C_R1	TCCACCTCCACCACTAGCACTACCAGCcagatgggaatcaaccgtcgg	Length = 48 nt ; Tm = 58.67 C
mug177_C_F2	TTACACATGGCATGGATGAACTATACAAAtgattgcatcttttatccttcatattgagtc	Length = 60 nt ; Tm = 59.27 C
mug177_C_R2	tgatatccgctttcacattgtttcc	Length = 25 nt ; Tm = 58.06 C
mug177_C_Fc	ttgtccatagaggcaaggcttgg	Length = 23 nt ; Tm = 59.10 C
mug58_C_F1	ggcaaaatattgaaggaagtttactgtgg	Length = 29 nt ; Tm = 59.57 C
mug58_C_R1	TCCACCTCCACCACTAGCACTACCAGCatgcataacaacaggatatcggttctcatc	Length = 57 nt ; Tm = 61.41 C
mug58_C_F2	TTACACATGGCATGGATGAACTATACAAAtgatgtatttgtctaagatttaaatcccatg	Length = 60 nt ; Tm = 57.49 C
mug58_C_R2	aaggctattcgccatgggagc	Length = 21 nt ; Tm = 59.02 C
mug58_C_Fc	tgtccgagcacgatcaacacg	Length = 21 nt ; Tm = 59.08 C
SPAC630.10_C_F1	tgcacctccagaactccgagc	Length = 21 nt ; Tm = 58.83 C
SPAC630.10_C_R1	TCCACCTCCACCACTAGCACTACCAGCgagtatacagggaatgaagaaattattcctagt	Length = 60 nt ; Tm = 57.15 C
SPAC630.10_C_F2	TTACACATGGCATGGATGAACTATACAAAtaattaagatatttgtcaatacaaaatttat	Length = 60 nt ; Tm = 49.93 C
SPAC630.10_C_R2	tatgcatagaacacagagcggtgc	Length = 24 nt ; Tm = 58.01 C
SPAC630.10_C_Fc	tgtggacttttccgagtttcaagg	Length = 24 nt ; Tm = 58.25 C
vps55_C_F1	ggaaatataataatgttggttgttctgggg	Length = 30 nt ; Tm = 60.08 C
vps55_C_R1	TCCACCTCCACCACTAGCACTACCAGCaaattcttcttcgtgttgaacaaaagcttg	Length = 57 nt ; Tm = 61.17 C
vps55_C_F2	TTACACATGGCATGGATGAACTATACAAAtaatatttatttacttgattattaattgctc	Length = 60 nt ; Tm = 49.91 C
vps55_C_R2	agtgacttttcgtgatacttcggcc	Length = 25 nt ; Tm = 58.70 C
vps55_C_Fc	ccatgactttttacaagaggaagacagg	Length = 28 nt ; Tm = 58.73 C
SPAC630.12_C_F1	actatccttatgacaaccctaaagccg	Length = 27 nt ; Tm = 58.27 C
SPAC630.12_C_R1	TCCACCTCCACCACTAGCACTACCAGCgataatgaagatgttaaggaagatgaataaaag	Length = 60 nt ; Tm = 56.60 C
SPAC630.12_C_F2	TTACACATGGCATGGATGAACTATACAAAtgatctataaataatatttaagattaaataa	Length = 60 nt ; Tm = 46.51 C
SPAC630.12_C_R2	tgatgtaactctgaacgctgccg	Length = 23 nt ; Tm = 58.88 C
SPAC630.12_C_Fc	gaccagcggcatactatatccgg	Length = 23 nt ; Tm = 58.45 C
tsc2_C_F1	tccgaatctatcagaagaacagggc	Length = 25 nt ; Tm = 58.71 C
tsc2_C_R1	TCCACCTCCACCACTAGCACTACCAGCtaaataactagtaaagtccgaaaaattcgtgc	Length = 59 nt ; Tm = 59.11 C
tsc2_C_F2	TTACACATGGCATGGATGAACTATACAAAtgagccataagggcatataaaaagtcc	Length = 56 nt ; Tm = 58.90 C
tsc2_C_R2	tcttttttgctcttatattattgaggactgc	Length = 31 nt ; Tm = 58.31 C
tsc2_C_Fc	ctggtttagagtacgactttgatacaattcc	Length = 31 nt ; Tm = 58.38 C
tup12_C_F1	cacaattaagttatgggagttgcaatgc	Length = 28 nt ; Tm = 59.92 C
tup12_C_R1	TCCACCTCCACCACTAGCACTACCAGCcagatcctcataagaccaaattcttgctcg	Length = 57 nt ; Tm = 63.06 C
tup12_C_F2	TTACACATGGCATGGATGAACTATACAAAtaagaactagcgatgtttcatttatagcatt	Length = 60 nt ; Tm = 57.04 C
tup12_C_R2	tcagagtttcggttgtcgggg	Length = 21 nt ; Tm = 58.47 C
tup12_C_Fc	ggaaaatacctggttagtggaagtttgg	Length = 28 nt ; Tm = 59.44 C
gti1_C_F1	cgctatgtcgactccgcatgg	Length = 21 nt ; Tm = 59.99 C
gti1_C_R1	TCCACCTCCACCACTAGCACTACCAGCtgacaaggagccgcgttcttttg	Length = 50 nt ; Tm = 62.07 C
gti1_C_F2	TTACACATGGCATGGATGAACTATACAAAtgattacaaaaaaattcttacgaatattaag	Length = 60 nt ; Tm = 53.57 C
gti1_C_R2	ttgaaagggtttgtttgcttggc	Length = 23 nt ; Tm = 59.04 C
gti1_C_Fc	gcaatgccattcagtcaagcgc	Length = 22 nt ; Tm = 61.31 C
SPAC1751.04_C_F1	ttttgattttaattgatgggcattcc	Length = 26 nt ; Tm = 58.30 C
SPAC1751.04_C_R1	TCCACCTCCACCACTAGCACTACCAGCtttcttttcgtttttccgacccg	Length = 50 nt ; Tm = 60.11 C
SPAC1751.04_C_F2	TTACACATGGCATGGATGAACTATACAAAtgagttattcaattgttataacgacacttcc	Length = 60 nt ; Tm = 57.61 C
SPAC1751.04_C_R2	ttcttccaatggatgtacttgcacg	Length = 25 nt ; Tm = 58.96 C
SPAC1751.04_C_Fc	tttaccaccagatccgacaaataagg	Length = 26 nt ; Tm = 58.41 C
rsm19_C_F1	ttttggactagtgtagccagagctcg	Length = 26 nt ; Tm = 59.09 C
rsm19_C_R1	TCCACCTCCACCACTAGCACTACCAGCccgatttttagtttgtctgtaatgaaatgc	Length = 57 nt ; Tm = 59.60 C
rsm19_C_F2	TTACACATGGCATGGATGAACTATACAAAtaattattttggattcttggcgaaaactgg	Length = 59 nt ; Tm = 62.23 C
rsm19_C_R2	aaaataaaaaatccaagtaggggaatgc	Length = 28 nt ; Tm = 58.45 C
rsm19_C_Fc	cacatttattaacgattgctgcattagc	Length = 28 nt ; Tm = 58.42 C
SPAC1751.03_C_F1	tgcttcattagctacccaggctcc	Length = 24 nt ; Tm = 59.61 C
SPAC1751.03_C_R1	TCCACCTCCACCACTAGCACTACCAGCttcagaggctgtgaccgcgg	Length = 47 nt ; Tm = 60.62 C
SPAC1751.03_C_F2	TTACACATGGCATGGATGAACTATACAAAtagttcattagaaaaataaaataggattctg	Length = 60 nt ; Tm = 52.92 C
SPAC1751.03_C_R2	tgcaaaattaggagtcaatcttctttcc	Length = 28 nt ; Tm = 58.44 C
SPAC1751.03_C_Fc	aaccatgctcattgccaacacc	Length = 22 nt ; Tm = 58.29 C
trm112_C_F1	gattgatgaagaaatgatatgttgtgtcg	Length = 29 nt ; Tm = 58.06 C
trm112_C_R1	TCCACCTCCACCACTAGCACTACCAGCaatttctgattcggaaagcagcatattag	Length = 56 nt ; Tm = 59.46 C
trm112_C_F2	TTACACATGGCATGGATGAACTATACAAAtaagttaggtgcttggtgccactttg	Length = 55 nt ; Tm = 59.52 C
trm112_C_R2	gtcaaagtgatgagttttatatacagttattacgc	Length = 35 nt ; Tm = 58.14 C
trm112_C_Fc	tgcccagaatcgattggaatgc	Length = 22 nt ; Tm = 60.50 C
mrpl11_C_F1	tgataatctctttgtgggtcccttgg	Length = 26 nt ; Tm = 60.23 C
mrpl11_C_R1	TCCACCTCCACCACTAGCACTACCAGCttccgaaggttcccttcgctc	Length = 48 nt ; Tm = 59.11 C
mrpl11_C_F2	TTACACATGGCATGGATGAACTATACAAAtagtaatttgaatgaagtgctcggtatgatt	Length = 60 nt ; Tm = 58.98 C
mrpl11_C_R2	agaagtcaaaaactcgaccgaatacg	Length = 26 nt ; Tm = 58.06 C
mrpl11_C_Fc	acgcataaaaaagctcaaaagataaagc	Length = 28 nt ; Tm = 58.06 C
SPAC31A2.04c_C_F1	tgctacttcacttcgttcgagaaaacc	Length = 27 nt ; Tm = 60.03 C
SPAC31A2.04c_C_R1	TCCACCTCCACCACTAGCACTACCAGCaatattgatttcgcgaattccatctttat	Length = 56 nt ; Tm = 58.80 C
SPAC31A2.04c_C_F2	TTACACATGGCATGGATGAACTATACAAAtaaatatattaatttatccatttctagaagt	Length = 60 nt ; Tm = 48.92 C
SPAC31A2.04c_C_R2	ggaatagtaatttgaatgaagtgctcgg	Length = 28 nt ; Tm = 58.65 C
SPAC31A2.04c_C_Fc	aaatttaagccctgaagctaccgc	Length = 24 nt ; Tm = 58.15 C
mis4_C_F1	catgaacgttttaaaatccttgcagg	Length = 26 nt ; Tm = 58.97 C
mis4_C_R1	TCCACCTCCACCACTAGCACTACCAGCgacaactgtaagctgttccccttcaac	Length = 54 nt ; Tm = 59.42 C
mis4_C_F2	TTACACATGGCATGGATGAACTATACAAAtaaatgaaaaaagggattaaaaaaaaaatca	Length = 60 nt ; Tm = 57.72 C
mis4_C_R2	tgtaatcgtagtagcacgtttatctcttcg	Length = 30 nt ; Tm = 58.63 C
mis4_C_Fc	ggtgctcgcgacgataggcc	Length = 20 nt ; Tm = 61.31 C
atp25_C_F1	ggcaaaaagcaatcgttggagc	Length = 22 nt ; Tm = 59.55 C
atp25_C_R1	TCCACCTCCACCACTAGCACTACCAGCatgcgtcattgagttttccatttttgc	Length = 54 nt ; Tm = 62.04 C
atp25_C_F2	TTACACATGGCATGGATGAACTATACAAAtgaatctgatgttattgtactttctacgtat	Length = 60 nt ; Tm = 54.05 C
atp25_C_R2	cgtaatagagaggctaaagaaagaggaatagg	Length = 32 nt ; Tm = 59.34 C
atp25_C_Fc	gaaaggattatgaaccgttatggaatacc	Length = 29 nt ; Tm = 58.60 C
dbp10_C_F1	agcggcgtgaaattgcctgc	Length = 20 nt ; Tm = 61.79 C
dbp10_C_R1	TCCACCTCCACCACTAGCACTACCAGCtcgatgcttttttgacggccg	Length = 48 nt ; Tm = 61.60 C
dbp10_C_F2	TTACACATGGCATGGATGAACTATACAAAtaatttatatttttgggtaactaaatgcatg	Length = 60 nt ; Tm = 55.50 C
dbp10_C_R2	taaaaaaatgtgttcaaagcttacccg	Length = 27 nt ; Tm = 58.02 C
dbp10_C_Fc	gtctcccaagataattcgtggcg	Length = 23 nt ; Tm = 58.52 C
mrp20_C_F1	cgtatcagttaagtcaagaatttatcagggc	Length = 31 nt ; Tm = 59.97 C
mrp20_C_R1	TCCACCTCCACCACTAGCACTACCAGCatactttttctttaaaagtctagcgattttctg	Length = 60 nt ; Tm = 57.64 C
mrp20_C_F2	TTACACATGGCATGGATGAACTATACAAAtagtatttttttcatttcccaggtaatgttt	Length = 60 nt ; Tm = 57.58 C
mrp20_C_R2	tcaactagggctggaacttgcg	Length = 22 nt ; Tm = 58.03 C
mrp20_C_Fc	caagtttgatgttcgcgattatttgc	Length = 26 nt ; Tm = 59.77 C
apm4_C_F1	tggtaaaagctaatcctcgtgtaaatcg	Length = 28 nt ; Tm = 59.08 C
apm4_C_R1	TCCACCTCCACCACTAGCACTACCAGCaatgcgtatctcgcaagttccagc	Length = 51 nt ; Tm = 60.39 C
apm4_C_F2	TTACACATGGCATGGATGAACTATACAAAtaagaagtattgtgatacaaaattattattt	Length = 60 nt ; Tm = 49.90 C
apm4_C_R2	gatactcgaatcacaacagaaaatcgc	Length = 27 nt ; Tm = 58.33 C
apm4_C_Fc	tcttctttgaactttcggataccgg	Length = 25 nt ; Tm = 58.68 C
SPAC31A2.10_C_F1	ttagataaagcgcatcaggataattcg	Length = 27 nt ; Tm = 58.14 C
SPAC31A2.10_C_R1	TCCACCTCCACCACTAGCACTACCAGCgttactattcaacatcgcagccaactg	Length = 54 nt ; Tm = 59.12 C
SPAC31A2.10_C_F2	TTACACATGGCATGGATGAACTATACAAAtaagcacgggttaatttggatcaacaag	Length = 57 nt ; Tm = 61.23 C
SPAC31A2.10_C_R2	catttttttatggtcacttggattaattagc	Length = 31 nt ; Tm = 58.25 C
SPAC31A2.10_C_Fc	tgcattgcagctaacatctataaaagacg	Length = 29 nt ; Tm = 59.97 C
cuf1_C_F1	ccaatccagctttctaattattttactctcc	Length = 31 nt ; Tm = 58.76 C
cuf1_C_R1	TCCACCTCCACCACTAGCACTACCAGCtgttgaacctgttgtaatatgagaaggagg	Length = 57 nt ; Tm = 59.95 C
cuf1_C_F2	TTACACATGGCATGGATGAACTATACAAAtgaattttttaaaagttttctgcaagataag	Length = 60 nt ; Tm = 56.84 C
cuf1_C_R2	aaatggactacttatcacttgtactcgtatcg	Length = 32 nt ; Tm = 58.09 C
cuf1_C_Fc	cactaatcatgtcgactcatcgtatctgc	Length = 29 nt ; Tm = 60.13 C
SPAC31A2.12_C_F1	cctccatcacctggtatcgttactcc	Length = 26 nt ; Tm = 59.84 C
SPAC31A2.12_C_R1	TCCACCTCCACCACTAGCACTACCAGCatttcttcttgaaaatccagatggaagc	Length = 55 nt ; Tm = 59.38 C
SPAC31A2.12_C_F2	TTACACATGGCATGGATGAACTATACAAAtgaagttttgagcactatttttaaatttttg	Length = 60 nt ; Tm = 57.34 C
SPAC31A2.12_C_R2	aggaaagagttttaagcaaagagacgc	Length = 27 nt ; Tm = 58.12 C
SPAC31A2.12_C_Fc	gcacgaattgagcacctttcacg	Length = 23 nt ; Tm = 60.40 C
sft1_C_F1	tttggaaactctgtctgggcagg	Length = 23 nt ; Tm = 59.09 C
sft1_C_R1	TCCACCTCCACCACTAGCACTACCAGCaaaaaaccatttggatgcatagtagattattag	Length = 60 nt ; Tm = 58.29 C
sft1_C_F2	TTACACATGGCATGGATGAACTATACAAAtaacacgacatgaaagcgaatgctac	Length = 55 nt ; Tm = 58.43 C
sft1_C_R2	tgcgtctctttgcttaaaactctttcc	Length = 27 nt ; Tm = 59.44 C
sft1_C_Fc	tgaatgatcaaaatgagcggcg	Length = 22 nt ; Tm = 59.47 C
bun107_C_F1	gttaattttactcttcagccttttcctgg	Length = 29 nt ; Tm = 58.51 C
bun107_C_R1	TCCACCTCCACCACTAGCACTACCAGCaatattaagactctgggttttatcaacaatttc	Length = 60 nt ; Tm = 57.68 C
bun107_C_F2	TTACACATGGCATGGATGAACTATACAAAtaaaacttaagtttgattaaaattttaattg	Length = 60 nt ; Tm = 51.67 C
bun107_C_R2	atcaggagatcagttaccgagagaacc	Length = 27 nt ; Tm = 58.30 C
bun107_C_Fc	aaacgaatttccttctaaaactgccc	Length = 26 nt ; Tm = 58.33 C
dcc1_C_F1	ggtatgggcgatttttgttagaagg	Length = 25 nt ; Tm = 58.11 C
dcc1_C_R1	TCCACCTCCACCACTAGCACTACCAGCccatgtccctctagaattaatgtaaacacc	Length = 57 nt ; Tm = 58.74 C
dcc1_C_F2	TTACACATGGCATGGATGAACTATACAAAtaaaaccttatttggccggtactatacagg	Length = 59 nt ; Tm = 60.06 C
dcc1_C_R2	ttcgtgctcagaaaattatggattatagc	Length = 29 nt ; Tm = 58.43 C
dcc1_C_Fc	ggacaatgtcttacctaaaaaattcaatatcg	Length = 32 nt ; Tm = 59.12 C
gef2_C_F1	atgccggaaagacaccctaagg	Length = 22 nt ; Tm = 58.05 C
gef2_C_R1	TCCACCTCCACCACTAGCACTACCAGCtataaatatgttggtttgacaaccttccttagc	Length = 60 nt ; Tm = 60.33 C
gef2_C_F2	TTACACATGGCATGGATGAACTATACAAAtagccaactagtctatactacatcgattatt	Length = 60 nt ; Tm = 53.12 C
gef2_C_R2	cctttctttctcattcccttcataacg	Length = 27 nt ; Tm = 58.69 C
gef2_C_Fc	cggtttcccctgcgaattcc	Length = 20 nt ; Tm = 60.01 C
SPAC13C5.01c_C_F1	atcagctattccaatctaatccatctgg	Length = 28 nt ; Tm = 58.18 C
SPAC13C5.01c_C_R1	TCCACCTCCACCACTAGCACTACCAGCagattgccgctgggtctcttgg	Length = 49 nt ; Tm = 61.16 C
SPAC13C5.01c_C_F2	TTACACATGGCATGGATGAACTATACAAAtaatattgccttactcaattcattgggaaaa	Length = 60 nt ; Tm = 60.35 C
SPAC13C5.01c_C_R2	gaatccaagctaaacgctaaggaagg	Length = 26 nt ; Tm = 58.91 C
SPAC13C5.01c_C_Fc	gctggatgggatcatattcgtgg	Length = 23 nt ; Tm = 59.00 C
dre4_C_F1	ttttggactttgcttcattcacttcc	Length = 26 nt ; Tm = 58.71 C
dre4_C_R1	TCCACCTCCACCACTAGCACTACCAGCattacttgaacaagccaaggaatccag	Length = 54 nt ; Tm = 59.00 C
dre4_C_F2	TTACACATGGCATGGATGAACTATACAAAtaatgaattttttattaaataggtgcttaga	Length = 60 nt ; Tm = 53.39 C
dre4_C_R2	cgtgagctaaagaatcaaaaccgg	Length = 24 nt ; Tm = 58.02 C
dre4_C_Fc	aaaattacgcgtagaaaaaataccttatcg	Length = 30 nt ; Tm = 58.15 C
tht1_C_F1	gcactattgcgcgaactctctcg	Length = 23 nt ; Tm = 59.96 C
tht1_C_R1	TCCACCTCCACCACTAGCACTACCAGCatcccaccatggagattgctcc	Length = 49 nt ; Tm = 58.57 C
tht1_C_F2	TTACACATGGCATGGATGAACTATACAAAtagtcatctttctaattcgaattaataaatt	Length = 60 nt ; Tm = 52.62 C
tht1_C_R2	gaataaattgatgttgaagaaggtgatgg	Length = 29 nt ; Tm = 58.43 C
tht1_C_Fc	tcatgggtgaatctttacggatgg	Length = 24 nt ; Tm = 58.61 C
SPAC13C5.04_C_F1	tgaaaacggggagaagttctttgg	Length = 24 nt ; Tm = 59.37 C
SPAC13C5.04_C_R1	TCCACCTCCACCACTAGCACTACCAGCttccaaaagaaatttaacaattgataccg	Length = 56 nt ; Tm = 58.19 C
SPAC13C5.04_C_F2	TTACACATGGCATGGATGAACTATACAAAtaagttaaatctgttatgacaagagtgtttg	Length = 60 nt ; Tm = 54.54 C
SPAC13C5.04_C_R2	cattgagtgatgctttaaaaccgtgc	Length = 26 nt ; Tm = 59.79 C
SPAC13C5.04_C_Fc	ggcgttcctattattcaaaatcctaaagg	Length = 29 nt ; Tm = 59.82 C
SPAC13C5.05c_C_F1	tcttgctacgatttcggtacttaatgc	Length = 27 nt ; Tm = 58.16 C
SPAC13C5.05c_C_R1	TCCACCTCCACCACTAGCACTACCAGCtaatactagctgacaaactttttcacaaagttc	Length = 60 nt ; Tm = 57.77 C
SPAC13C5.05c_C_F2	TTACACATGGCATGGATGAACTATACAAAtaattgttaaatttccttttcgaaattacta	Length = 60 nt ; Tm = 54.86 C
SPAC13C5.05c_C_R2	tgaaaaccattacagtaaattaaccaaactcc	Length = 32 nt ; Tm = 59.40 C
SPAC13C5.05c_C_Fc	tccgttttgatcaaccaagctatagg	Length = 26 nt ; Tm = 58.64 C
mug121_C_F1	tggtggattaaactttacgattatatgagtacg	Length = 33 nt ; Tm = 59.43 C
mug121_C_R1	TCCACCTCCACCACTAGCACTACCAGCtacgtaaggaatatggttgaaatgaatgc	Length = 56 nt ; Tm = 58.79 C
mug121_C_F2	TTACACATGGCATGGATGAACTATACAAAtagaatgatcttttgacatgctttttactta	Length = 60 nt ; Tm = 56.03 C
mug121_C_R2	cattcagaaacgtaagtaaaaattaacggg	Length = 30 nt ; Tm = 58.94 C
mug121_C_Fc	gggcagaaacctgttacattttttgg	Length = 26 nt ; Tm = 59.88 C
rad32_C_F1	gctcactgttggatcatcattcacc	Length = 25 nt ; Tm = 58.39 C
rad32_C_R1	TCCACCTCCACCACTAGCACTACCAGCatcatctaaaatttcgtcatcctcgttatcc	Length = 58 nt ; Tm = 60.96 C
rad32_C_F2	TTACACATGGCATGGATGAACTATACAAAtgattgatcttatcaaatttttgtttaagtg	Length = 60 nt ; Tm = 56.09 C
rad32_C_R2	caataaagtggagtacgttacatcgcg	Length = 27 nt ; Tm = 59.06 C
rad32_C_Fc	gctgagcacacacctgtacttaaacatacc	Length = 30 nt ; Tm = 60.42 C
fep1_C_F1	ccctcaaattccgacaagcagc	Length = 22 nt ; Tm = 59.52 C
fep1_C_R1	TCCACCTCCACCACTAGCACTACCAGCtgtttgaagagctccagatgcaacaac	Length = 54 nt ; Tm = 61.49 C
fep1_C_F2	TTACACATGGCATGGATGAACTATACAAAtaaacttgattggcatgtttgtcgtgc	Length = 56 nt ; Tm = 61.85 C
fep1_C_R2	cgtattaatatcataaaaaatgctccacatagg	Length = 33 nt ; Tm = 59.09 C
fep1_C_Fc	ccaaggattgctgaaggaattgc	Length = 23 nt ; Tm = 58.63 C
lsd2_C_F1	ggcgccagcttgatgatttagg	Length = 22 nt ; Tm = 59.53 C
lsd2_C_R1	TCCACCTCCACCACTAGCACTACCAGCatatcgtgttccattataacccgaatcag	Length = 56 nt ; Tm = 59.61 C
lsd2_C_F2	TTACACATGGCATGGATGAACTATACAAAtaaaagaaaaaaaatcaaatcacatattgtt	Length = 60 nt ; Tm = 55.20 C
lsd2_C_R2	aaatacaaccgcatctgttttggc	Length = 24 nt ; Tm = 58.12 C
lsd2_C_Fc	actattaatgaaacacgtgccaaactagg	Length = 29 nt ; Tm = 58.31 C
ste7_C_F1	catcttcttccggtgacttttcagc	Length = 25 nt ; Tm = 59.19 C
ste7_C_R1	TCCACCTCCACCACTAGCACTACCAGCaagagactgtaagacttcattgataagaacatc	Length = 60 nt ; Tm = 56.98 C
ste7_C_F2	TTACACATGGCATGGATGAACTATACAAAtaattatttataacagacttcctgaattacg	Length = 60 nt ; Tm = 53.44 C
ste7_C_R2	cagctactactctcactctttaggatgtaatgc	Length = 33 nt ; Tm = 59.11 C
ste7_C_Fc	gatgaagaagaggtggttgagaattcc	Length = 27 nt ; Tm = 58.58 C
SPAC24H6.13_C_F1	cgttttaagttatttttctgaccttgctgc	Length = 30 nt ; Tm = 60.79 C
SPAC24H6.13_C_R1	TCCACCTCCACCACTAGCACTACCAGCactcctgatcgcctcatcgtagtcg	Length = 52 nt ; Tm = 61.49 C
SPAC24H6.13_C_F2	TTACACATGGCATGGATGAACTATACAAAtaaggcttagccaacttttatttgaagttg	Length = 59 nt ; Tm = 58.96 C
SPAC24H6.13_C_R2	aatgcgtcgttttacaacctctgg	Length = 24 nt ; Tm = 58.23 C
SPAC24H6.13_C_Fc	acgacgagggctttgctattacg	Length = 23 nt ; Tm = 58.44 C
uba3_C_F1	catttaatttggaaaagagatcagattgtcc	Length = 31 nt ; Tm = 59.82 C
uba3_C_R1	TCCACCTCCACCACTAGCACTACCAGCgcattctctcaactgaacagacaaacttg	Length = 56 nt ; Tm = 59.67 C
uba3_C_F2	TTACACATGGCATGGATGAACTATACAAAtagatttgatgtttatcaatcgctaatagac	Length = 60 nt ; Tm = 55.56 C
uba3_C_R2	gcataaaaaaaggcaaataaaattaacttaaagc	Length = 34 nt ; Tm = 59.88 C
uba3_C_Fc	tgatgtatgtcggtgaagatggagc	Length = 25 nt ; Tm = 58.88 C
SPAC24H6.11c_C_F1	aacttgttattttggaaactgggatgg	Length = 27 nt ; Tm = 58.71 C
SPAC24H6.11c_C_R1	TCCACCTCCACCACTAGCACTACCAGCtcgatacaaatttagagcaaaattggtaaata	Length = 59 nt ; Tm = 58.39 C
SPAC24H6.11c_C_F2	TTACACATGGCATGGATGAACTATACAAAtaaaattgttcccaatttatcaaaacaataa	Length = 60 nt ; Tm = 57.21 C
SPAC24H6.11c_C_R2	aaactactgcgctgtcataagtcttgg	Length = 27 nt ; Tm = 58.25 C
SPAC24H6.11c_C_Fc	tgagaaaaggagacttattatggagaaaagg	Length = 31 nt ; Tm = 59.15 C
SPAC24H6.10c_C_F1	aaactcgaagaatgcaacaagctacc	Length = 26 nt ; Tm = 58.17 C
SPAC24H6.10c_C_R1	TCCACCTCCACCACTAGCACTACCAGCatgagaacgacgagaacggacgg	Length = 50 nt ; Tm = 61.08 C
SPAC24H6.10c_C_F2	TTACACATGGCATGGATGAACTATACAAAtaacctataatgaaggttattgagacagttt	Length = 60 nt ; Tm = 54.55 C
SPAC24H6.10c_C_R2	gccattttatttgttcatacgcttcc	Length = 26 nt ; Tm = 58.18 C
SPAC24H6.10c_C_Fc	tgctgattcagtggctggtgc	Length = 21 nt ; Tm = 58.28 C
gef1_C_F1	tccttaacccaatcacaaatatcctacg	Length = 28 nt ; Tm = 58.74 C
gef1_C_R1	TCCACCTCCACCACTAGCACTACCAGCaaccctcgcagctaaagagacacttttc	Length = 55 nt ; Tm = 61.39 C
gef1_C_F2	TTACACATGGCATGGATGAACTATACAAAtaagagcaacttctttagtcgaatatttttt	Length = 60 nt ; Tm = 56.00 C
gef1_C_R2	gacttgagcagacaaaaataatgagatgc	Length = 29 nt ; Tm = 58.86 C
gef1_C_Fc	tgctaaccttccttctcaaatacaaacg	Length = 28 nt ; Tm = 59.18 C
SPAC24H6.08_C_F1	gtgacaatgatatctttaccacgtttaacg	Length = 30 nt ; Tm = 58.49 C
SPAC24H6.08_C_R1	TCCACCTCCACCACTAGCACTACCAGCgatagcaaggttttcaattagagtcttcaaaac	Length = 60 nt ; Tm = 59.76 C
SPAC24H6.08_C_F2	TTACACATGGCATGGATGAACTATACAAAtagctttacatgttgttatatattttctaaa	Length = 60 nt ; Tm = 50.75 C
SPAC24H6.08_C_R2	cagacctagtcaaaattcctaaatattctacgg	Length = 33 nt ; Tm = 59.60 C
SPAC24H6.08_C_Fc	agtaatcctctcaacttgatgaagaaaagc	Length = 30 nt ; Tm = 58.28 C
rps901_C_F1	ctcgtatgaagctcgattatgtcttgg	Length = 27 nt ; Tm = 58.46 C
rps901_C_R1	TCCACCTCCACCACTAGCACTACCAGCctcttcttcggcttcttctccttcacc	Length = 54 nt ; Tm = 61.88 C
rps901_C_F2	TTACACATGGCATGGATGAACTATACAAAtaaattaagcaggtgtgacattctcttctat	Length = 60 nt ; Tm = 56.90 C
rps901_C_R2	tggctccgatgtttgaataattatcc	Length = 26 nt ; Tm = 58.38 C
rps901_C_Fc	cgtcttgttcgtttgggtattttgg	Length = 25 nt ; Tm = 59.55 C
sld3_C_F1	gacaaagtgaggaaagtgtacagccg	Length = 26 nt ; Tm = 59.18 C
sld3_C_R1	TCCACCTCCACCACTAGCACTACCAGCaggactggctgatttttttttaacagg	Length = 54 nt ; Tm = 58.38 C
sld3_C_F2	TTACACATGGCATGGATGAACTATACAAAtgatgaattacttaattttatgaaaatcttt	Length = 60 nt ; Tm = 53.08 C
sld3_C_R2	gggtttttatttttatcgcagtgttgtagg	Length = 30 nt ; Tm = 60.41 C
sld3_C_Fc	tttactgagaaacttaccatggcaagc	Length = 27 nt ; Tm = 58.13 C
cdc25_C_F1	gcactttcgaaataccgacagacg	Length = 24 nt ; Tm = 58.75 C
cdc25_C_R1	TCCACCTCCACCACTAGCACTACCAGCaaatcttctaagtgtagagagggaatgcatgg	Length = 59 nt ; Tm = 62.14 C
cdc25_C_F2	TTACACATGGCATGGATGAACTATACAAAtaatgattttaggctgactcaatactttacc	Length = 60 nt ; Tm = 56.55 C
cdc25_C_R2	gagcaattagaatggacttcggtacg	Length = 26 nt ; Tm = 58.34 C
cdc25_C_Fc	gcgcacagagcacctcatttgg	Length = 22 nt ; Tm = 61.36 C
hxk1_C_F1	gcatgcgaattgattggaactcg	Length = 23 nt ; Tm = 60.22 C
hxk1_C_R1	TCCACCTCCACCACTAGCACTACCAGCattcttaagatgctcggcaagaatatcag	Length = 56 nt ; Tm = 59.54 C
hxk1_C_F2	TTACACATGGCATGGATGAACTATACAAAtaagtccactcattgtttttaggttttacgg	Length = 60 nt ; Tm = 60.17 C
hxk1_C_R2	cacttcaacatacaaaatataacaaaactctaacc	Length = 35 nt ; Tm = 58.06 C
hxk1_C_Fc	agaagagcgtcaattcattcgtcg	Length = 24 nt ; Tm = 58.48 C
cul3_C_F1	cgtgttgaggatgatagtgagagaaaacg	Length = 29 nt ; Tm = 61.23 C
cul3_C_R1	TCCACCTCCACCACTAGCACTACCAGCtgctaaatattcataaatgcgaccattatcg	Length = 58 nt ; Tm = 61.30 C
cul3_C_F2	TTACACATGGCATGGATGAACTATACAAAtagcagccttaactgttacacgaaatgc	Length = 57 nt ; Tm = 59.99 C
cul3_C_R2	tctgttttggtctttttgtacaatgtatatgg	Length = 32 nt ; Tm = 59.12 C
cul3_C_Fc	cccggattaaaatatcgacagttgc	Length = 25 nt ; Tm = 58.80 C
SPAC24H6.02c_C_F1	tgtaccgtgtaagtatttataatttcattgaagg	Length = 34 nt ; Tm = 58.82 C
SPAC24H6.02c_C_R1	TCCACCTCCACCACTAGCACTACCAGCtttggaagaattggaagaagatgattttgc	Length = 57 nt ; Tm = 62.49 C
SPAC24H6.02c_C_F2	TTACACATGGCATGGATGAACTATACAAAtgaactaggagagcgatcaaattggg	Length = 55 nt ; Tm = 60.56 C
SPAC24H6.02c_C_R2	attcgtttgcaataattctgtatagccc	Length = 28 nt ; Tm = 58.24 C
SPAC24H6.02c_C_Fc	gctaaagatcttgcaagtggtgttcc	Length = 26 nt ; Tm = 58.43 C
SPAC24H6.01c_C_F1	cgcgtagaactggtcttactaagcacc	Length = 27 nt ; Tm = 59.69 C
SPAC24H6.01c_C_R1	TCCACCTCCACCACTAGCACTACCAGCgcaacgcaagttaattccttcttcttc	Length = 54 nt ; Tm = 58.94 C
SPAC24H6.01c_C_F2	TTACACATGGCATGGATGAACTATACAAAtgaatattagtattaaaaaaaaaatacgtgg	Length = 60 nt ; Tm = 53.53 C
SPAC24H6.01c_C_R2	aggctaggaataaggctaagctacgc	Length = 26 nt ; Tm = 58.14 C
SPAC24H6.01c_C_Fc	ggggttggttaattgtactatttattcttcc	Length = 31 nt ; Tm = 58.34 C
SPAPB21F2.02_C_F1	tccctcgtacaaaaggtttctgagc	Length = 25 nt ; Tm = 58.79 C
SPAPB21F2.02_C_R1	TCCACCTCCACCACTAGCACTACCAGCattactggagccagccaggcttg	Length = 50 nt ; Tm = 60.38 C
SPAPB21F2.02_C_F2	TTACACATGGCATGGATGAACTATACAAAtaattcatagtattttatatcgattaggaag	Length = 60 nt ; Tm = 51.31 C
SPAPB21F2.02_C_R2	tgcccttgattgcgtaagttgg	Length = 22 nt ; Tm = 58.61 C
SPAPB21F2.02_C_Fc	ttggagcggaaaaactagccg	Length = 21 nt ; Tm = 58.04 C
SPAPB21F2.03_C_F1	tctaatccaaaaatatctgcttcggc	Length = 26 nt ; Tm = 58.05 C
SPAPB21F2.03_C_R1	TCCACCTCCACCACTAGCACTACCAGCtctactatccaaagagtttcctaagtgctcc	Length = 58 nt ; Tm = 59.27 C
SPAPB21F2.03_C_F2	TTACACATGGCATGGATGAACTATACAAAtaaatagagcatgctcatgtctaggtaaatt	Length = 60 nt ; Tm = 56.96 C
SPAPB21F2.03_C_R2	gcaccgtctcgctgaattggg	Length = 21 nt ; Tm = 61.19 C
SPAPB21F2.03_C_Fc	gaccgtcatttcaactggcagc	Length = 22 nt ; Tm = 58.18 C
SPAC227.01c_C_F1	tggagtcttcccttttttaagcaacc	Length = 26 nt ; Tm = 59.08 C
SPAC227.01c_C_R1	TCCACCTCCACCACTAGCACTACCAGCatctggatgtattgtcgggatgtcac	Length = 53 nt ; Tm = 58.92 C
SPAC227.01c_C_F2	TTACACATGGCATGGATGAACTATACAAAtaaatggaaatgattgaagttactattgtca	Length = 60 nt ; Tm = 56.29 C
SPAC227.01c_C_R2	tttgactcaacaacttaatcagtaaaagatgg	Length = 32 nt ; Tm = 58.76 C
SPAC227.01c_C_Fc	tctatggtttttatggaatacctcttcagc	Length = 30 nt ; Tm = 58.66 C
SPAC227.19c_C_F1	gctatttacctgttggtttttatttgtatttgg	Length = 33 nt ; Tm = 59.94 C
SPAC227.19c_C_R1	TCCACCTCCACCACTAGCACTACCAGCtcggcgcatagcgcttggag	Length = 47 nt ; Tm = 62.86 C
SPAC227.19c_C_F2	TTACACATGGCATGGATGAACTATACAAAtaaatttttaaagtaatgaataagcatttgc	Length = 60 nt ; Tm = 55.24 C
SPAC227.19c_C_R2	tgttggtctctacaaagaatggtggg	Length = 26 nt ; Tm = 59.22 C
SPAC227.19c_C_Fc	atgatgggttcgatggtatctaatgg	Length = 26 nt ; Tm = 58.12 C
SPAC227.02c_C_F1	cggttctaagtttgtctaaaaaatctaaaaaagc	Length = 34 nt ; Tm = 60.05 C
SPAC227.02c_C_R1	TCCACCTCCACCACTAGCACTACCAGCctgggattttatgaggtcaaggaagc	Length = 53 nt ; Tm = 59.32 C
SPAC227.02c_C_F2	TTACACATGGCATGGATGAACTATACAAAtaacgggaaaactttcaaaatagggc	Length = 55 nt ; Tm = 58.91 C
SPAC227.02c_C_R2	aaaaaccaacaggtaaatagcagtaagtatcc	Length = 32 nt ; Tm = 58.36 C
SPAC227.02c_C_Fc	agaaagtaccattgctgatgacattgc	Length = 27 nt ; Tm = 58.65 C
SPAC227.03c_C_F1	ccactgtacgaatattttaaatcatttttgg	Length = 31 nt ; Tm = 58.76 C
SPAC227.03c_C_R1	TCCACCTCCACCACTAGCACTACCAGCgttcagccatttgcgaacaatttcg	Length = 52 nt ; Tm = 62.34 C
SPAC227.03c_C_F2	TTACACATGGCATGGATGAACTATACAAAtaatttatccgttgtgtatatactcaagaaa	Length = 60 nt ; Tm = 54.18 C
SPAC227.03c_C_R2	gcttatgaccacgaacaggggc	Length = 22 nt ; Tm = 59.29 C
SPAC227.03c_C_Fc	ttttcccctctttatttggtacattgc	Length = 27 nt ; Tm = 58.82 C
SPAC227.04_C_F1	ccgcagttcttctttcaaccttatgc	Length = 26 nt ; Tm = 60.30 C
SPAC227.04_C_R1	TCCACCTCCACCACTAGCACTACCAGCggatttttcggcatcgtcaactgc	Length = 51 nt ; Tm = 62.39 C
SPAC227.04_C_F2	TTACACATGGCATGGATGAACTATACAAAtaaagataacctgttataaacgggtatgctt	Length = 60 nt ; Tm = 57.72 C
SPAC227.04_C_R2	aatgcggtcaagtagaggtttaagtgg	Length = 27 nt ; Tm = 59.05 C
SPAC227.04_C_Fc	cacgcctggattagggattctcc	Length = 23 nt ; Tm = 59.62 C
SPAC227.05_C_F1	cagtgttgcattctcgaaaggcc	Length = 23 nt ; Tm = 59.57 C
SPAC227.05_C_R1	TCCACCTCCACCACTAGCACTACCAGCgtctaggttaatttgatcgtgaaatttagagta	Length = 60 nt ; Tm = 56.98 C
SPAC227.05_C_F2	TTACACATGGCATGGATGAACTATACAAAtaagatttggaaaaagcagcaaatctca	Length = 57 nt ; Tm = 59.61 C
SPAC227.05_C_R2	tgtaatctaggggccggaggc	Length = 21 nt ; Tm = 58.89 C
SPAC227.05_C_Fc	acgaaaccgggttatatactattcctcc	Length = 28 nt ; Tm = 58.34 C
SPAC227.06_C_F1	gtatcctagtgtggaacaaatgcaacc	Length = 27 nt ; Tm = 58.05 C
SPAC227.06_C_R1	TCCACCTCCACCACTAGCACTACCAGCactgaagaatatgagttgaagagacaaagcg	Length = 58 nt ; Tm = 60.65 C
SPAC227.06_C_F2	TTACACATGGCATGGATGAACTATACAAAtaatatcctaatttgtgaggagtttctttta	Length = 60 nt ; Tm = 54.72 C
SPAC227.06_C_R2	tctatataaatgacgggagatcgattgc	Length = 28 nt ; Tm = 58.88 C
SPAC227.06_C_Fc	tgcagcatcaattatttatggttacactacc	Length = 31 nt ; Tm = 59.80 C
pab1_C_F1	tggcgatagaggacagatagttttgc	Length = 26 nt ; Tm = 58.83 C
pab1_C_R1	TCCACCTCCACCACTAGCACTACCAGCgagcttagagaaaacaaaaagctattgaaaca	Length = 59 nt ; Tm = 59.43 C
pab1_C_F2	TTACACATGGCATGGATGAACTATACAAAtaatgtccttatgtggagtttggtttgtttt	Length = 60 nt ; Tm = 60.34 C
pab1_C_R2	acgttgaaatttacgatgcatcacc	Length = 25 nt ; Tm = 58.01 C
pab1_C_Fc	ggatttaccccacagatagttctttgc	Length = 27 nt ; Tm = 58.49 C
yth1_C_F1	gcggctggtgttctaatggcg	Length = 21 nt ; Tm = 61.18 C
yth1_C_R1	TCCACCTCCACCACTAGCACTACCAGCccagtctttccgcttttgaggagg	Length = 51 nt ; Tm = 61.11 C
yth1_C_F2	TTACACATGGCATGGATGAACTATACAAAtaaaggatgcgttttttaatgtgtcactg	Length = 58 nt ; Tm = 59.68 C
yth1_C_R2	tgatacattacgatggcgctctacg	Length = 25 nt ; Tm = 59.11 C
yth1_C_Fc	gcctccatgtcacttttatgcagagc	Length = 26 nt ; Tm = 61.03 C
SPAC227.09_C_F1	agcacaataaatcagtatcatgggtagtagc	Length = 31 nt ; Tm = 58.64 C
SPAC227.09_C_R1	TCCACCTCCACCACTAGCACTACCAGCtacgtccagttttaaataacgatacatgtctcc	Length = 60 nt ; Tm = 60.94 C
SPAC227.09_C_F2	TTACACATGGCATGGATGAACTATACAAAtagcctctaaatcgtgctgtttactttca	Length = 58 nt ; Tm = 59.04 C
SPAC227.09_C_R2	gtgctaaatatgcttcagttatcccacc	Length = 28 nt ; Tm = 58.57 C
SPAC227.09_C_Fc	cggagcacacaataaagaagctgc	Length = 24 nt ; Tm = 58.99 C
SPAC227.10_C_F1	gatttggaaaccgatgctgacg	Length = 22 nt ; Tm = 58.06 C
SPAC227.10_C_R1	TCCACCTCCACCACTAGCACTACCAGCttgtctaacgacttgaattttattgtctttttg	Length = 60 nt ; Tm = 59.69 C
SPAC227.10_C_F2	TTACACATGGCATGGATGAACTATACAAAtaatacagatgactccattaattgcgcag	Length = 58 nt ; Tm = 59.74 C
SPAC227.10_C_R2	acgaagtcgaccataaggattccc	Length = 24 nt ; Tm = 58.36 C
SPAC227.10_C_Fc	agtctcggttacaacaaattgcgc	Length = 24 nt ; Tm = 58.35 C
SPAC227.11c_C_F1	gcgacattactaagagaccaagacacg	Length = 27 nt ; Tm = 58.50 C
SPAC227.11c_C_R1	TCCACCTCCACCACTAGCACTACCAGCacttgattgcgtctctacctccttcacc	Length = 55 nt ; Tm = 61.91 C
SPAC227.11c_C_F2	TTACACATGGCATGGATGAACTATACAAAtagttctacctaacttactacatgtattaag	Length = 60 nt ; Tm = 47.99 C
SPAC227.11c_C_R2	gaccctttattgtcagatgaatttttgg	Length = 28 nt ; Tm = 58.42 C
SPAC227.11c_C_Fc	tttgcaaacaactttccgaaatgg	Length = 24 nt ; Tm = 58.96 C
SPAC227.12_C_F1	ggctaccaacttgcaacttcttcagc	Length = 26 nt ; Tm = 60.44 C
SPAC227.12_C_R1	TCCACCTCCACCACTAGCACTACCAGCagggtaccataacttgattgtacgatcg	Length = 55 nt ; Tm = 58.76 C
SPAC227.12_C_F2	TTACACATGGCATGGATGAACTATACAAAtaaatttgggtgtggcaaacgg	Length = 51 nt ; Tm = 58.28 C
SPAC227.12_C_R2	gctgatgcttatttgcttgttattgtgg	Length = 28 nt ; Tm = 60.13 C
SPAC227.12_C_Fc	gtcgcgatggcttggagtcc	Length = 20 nt ; Tm = 59.03 C
isu1_C_F1	cgatgttatgcgccttgctattcg	Length = 24 nt ; Tm = 61.42 C
isu1_C_R1	TCCACCTCCACCACTAGCACTACCAGCagcggtagcagactcaatagcgc	Length = 50 nt ; Tm = 58.76 C
isu1_C_F2	TTACACATGGCATGGATGAACTATACAAAtagaaacttgattgtaaagtcatagctttca	Length = 60 nt ; Tm = 56.09 C
isu1_C_R2	aataacaagcaaataagcatcagcagc	Length = 27 nt ; Tm = 58.27 C
isu1_C_Fc	gtaggtgctcccgcctgtgg	Length = 20 nt ; Tm = 58.96 C
SPAC227.14_C_F1	tgcgttgagcccaaaaatcg	Length = 20 nt ; Tm = 58.21 C
SPAC227.14_C_R1	TCCACCTCCACCACTAGCACTACCAGCcaaactagatgttttaacggttttcaaacg	Length = 57 nt ; Tm = 59.65 C
SPAC227.14_C_F2	TTACACATGGCATGGATGAACTATACAAAtaatgtgttttcatgagtgataaataaatga	Length = 60 nt ; Tm = 55.20 C
SPAC227.14_C_R2	gatggtttgtgcattgatggagtacc	Length = 26 nt ; Tm = 59.40 C
SPAC227.14_C_Fc	caattggtgaccctgtagtcgacg	Length = 24 nt ; Tm = 59.26 C
SPAC227.15_C_F1	tcaaatcagtcctgccgctacg	Length = 22 nt ; Tm = 58.82 C
SPAC227.15_C_R1	TCCACCTCCACCACTAGCACTACCAGCttcgcgaaatgatttcaaagatttttg	Length = 54 nt ; Tm = 60.43 C
SPAC227.15_C_F2	TTACACATGGCATGGATGAACTATACAAAtagttttgaaatgccttcaaaaaataattat	Length = 60 nt ; Tm = 56.28 C
SPAC227.15_C_R2	gtagattttcatttaactttggaattagtggg	Length = 32 nt ; Tm = 58.55 C
SPAC227.15_C_Fc	ccattggtcagttcttcaccttctgg	Length = 26 nt ; Tm = 60.82 C
psf3_C_F1	aaccacacattattaccattttgccg	Length = 26 nt ; Tm = 58.97 C
psf3_C_R1	TCCACCTCCACCACTAGCACTACCAGCcgaagtggaattttgccagtttattagg	Length = 55 nt ; Tm = 60.29 C
psf3_C_F2	TTACACATGGCATGGATGAACTATACAAAtagttgattgcatgctgcgagacg	Length = 53 nt ; Tm = 60.99 C
psf3_C_R2	ggcgctttttctgaatgtactttatatatcg	Length = 31 nt ; Tm = 59.97 C
psf3_C_Fc	cgaaatgcattaaaggcgaatcc	Length = 23 nt ; Tm = 58.58 C
SPAC227.17c_C_F1	ggaactagataaaatactcgacttgaaaaaagg	Length = 33 nt ; Tm = 59.12 C
SPAC227.17c_C_R1	TCCACCTCCACCACTAGCACTACCAGCttcactactttttggagaagtacgcatcttc	Length = 58 nt ; Tm = 60.54 C
SPAC227.17c_C_F2	TTACACATGGCATGGATGAACTATACAAAtaagtttttaacgtttcgtgctgtgttc	Length = 57 nt ; Tm = 58.16 C
SPAC227.17c_C_R2	cctgagtaaataatcaacctgctgcc	Length = 26 nt ; Tm = 58.34 C
SPAC227.17c_C_Fc	ggcacaattcacttgatttttactagtatgc	Length = 31 nt ; Tm = 59.02 C
lys3_C_F1	cccaaattctgtaccgtcgagtcg	Length = 24 nt ; Tm = 60.49 C
lys3_C_R1	TCCACCTCCACCACTAGCACTACCAGCaagcttttgaaccatggtttcataaagtttt	Length = 58 nt ; Tm = 60.75 C
lys3_C_F2	TTACACATGGCATGGATGAACTATACAAAtaaaataaatgttatttaatttcaaagttcc	Length = 60 nt ; Tm = 52.92 C
lys3_C_R2	ccatataggtaagtggcaaatgcagg	Length = 26 nt ; Tm = 58.86 C
lys3_C_Fc	aattacggaatcagacatatttgttaactgc	Length = 31 nt ; Tm = 58.57 C
SPAC2F7.02c_C_F1	ttctcttgcaaaatatgccgatcc	Length = 24 nt ; Tm = 58.25 C
SPAC2F7.02c_C_R1	TCCACCTCCACCACTAGCACTACCAGCtaactgaagattaaggacagtactaacatctgg	Length = 60 nt ; Tm = 57.60 C
SPAC2F7.02c_C_F2	TTACACATGGCATGGATGAACTATACAAAtaatgactattggaaaatttgtggctttgc	Length = 59 nt ; Tm = 61.45 C
SPAC2F7.02c_C_R2	aggcttaaaaaagaatggttccgc	Length = 24 nt ; Tm = 58.01 C
SPAC2F7.02c_C_Fc	ggtgatatgtttgaaatagtggtttttacagc	Length = 32 nt ; Tm = 59.74 C
pom1_C_F1	gatgaaagaatgactccacagcaagc	Length = 26 nt ; Tm = 59.20 C
pom1_C_R1	TCCACCTCCACCACTAGCACTACCAGCcggccgggatttctctaccg	Length = 47 nt ; Tm = 60.16 C
pom1_C_F2	TTACACATGGCATGGATGAACTATACAAAtgatcacacattaccttggaataggttg	Length = 57 nt ; Tm = 58.36 C
pom1_C_R2	tggaaaatataactagcatggttgacacg	Length = 29 nt ; Tm = 59.56 C
pom1_C_Fc	agtcccttcatcaagtattgcaatgc	Length = 26 nt ; Tm = 58.60 C
pmc2_C_F1	catcatcccaagcaaattcgagg	Length = 23 nt ; Tm = 59.27 C
pmc2_C_R1	TCCACCTCCACCACTAGCACTACCAGCattaacgactttctttataaacacttctatcgc	Length = 60 nt ; Tm = 58.01 C
pmc2_C_F2	TTACACATGGCATGGATGAACTATACAAAtagaatttcatgctagaaaaagacattacta	Length = 60 nt ; Tm = 53.90 C
pmc2_C_R2	gaggaagaagaagaagacgacgacg	Length = 25 nt ; Tm = 58.65 C
pmc2_C_Fc	gatgtttccgcacgttctttgc	Length = 22 nt ; Tm = 58.24 C
SPAC2F7.05c_C_F1	tggtgcattgtttaaaaagctttgc	Length = 25 nt ; Tm = 58.44 C
SPAC2F7.05c_C_R1	TCCACCTCCACCACTAGCACTACCAGCttcgtcgtcgtcttcttcttcttcc	Length = 52 nt ; Tm = 58.97 C
SPAC2F7.05c_C_F2	TTACACATGGCATGGATGAACTATACAAAtaagaacggcctctttttactctctaccac	Length = 59 nt ; Tm = 59.90 C
SPAC2F7.05c_C_R2	ttgcgatagaagtgtttataaagaaagtcg	Length = 30 nt ; Tm = 58.01 C
SPAC2F7.05c_C_Fc	ccttacgttggggagtttgaaaagc	Length = 25 nt ; Tm = 60.07 C
pol4_C_F1	ggaggaaagaaaggttatgtaatgctagc	Length = 29 nt ; Tm = 58.49 C
pol4_C_R1	TCCACCTCCACCACTAGCACTACCAGCtcccgtgttacgaaactttggttc	Length = 51 nt ; Tm = 58.08 C
pol4_C_F2	TTACACATGGCATGGATGAACTATACAAAtagtaaatacctatcttgaccttaagatcgc	Length = 60 nt ; Tm = 56.06 C
pol4_C_R2	tccatattttgtaaacacagcattcgc	Length = 27 nt ; Tm = 59.29 C
pol4_C_Fc	cacatactcattctacaaaacatctggtgg	Length = 30 nt ; Tm = 59.18 C
cph2_C_F1	gggaaaaatacgtgtggtacctagtaaacc	Length = 30 nt ; Tm = 59.63 C
cph2_C_R1	TCCACCTCCACCACTAGCACTACCAGCatagcttaataagttagccaaatcaaaaggtgc	Length = 60 nt ; Tm = 60.82 C
cph2_C_F2	TTACACATGGCATGGATGAACTATACAAAtgaaagatagcatagcacctcgattctttc	Length = 59 nt ; Tm = 61.22 C
cph2_C_R2	ccattttgtaacgtaacttttcttaattttgc	Length = 32 nt ; Tm = 59.29 C
cph2_C_Fc	ttcgtgtcggtttacctcgtgg	Length = 22 nt ; Tm = 58.47 C
snf5_C_F1	tcttctgacgcgtttcttactaacagc	Length = 27 nt ; Tm = 58.45 C
snf5_C_R1	TCCACCTCCACCACTAGCACTACCAGCagtatttctatccaaaaccgtattcattctcac	Length = 60 nt ; Tm = 59.74 C
snf5_C_F2	TTACACATGGCATGGATGAACTATACAAAtaatacaattttggaagaatctttatcaaag	Length = 60 nt ; Tm = 54.99 C
snf5_C_R2	gagaaacaaggaaagactgctataaaccg	Length = 29 nt ; Tm = 59.22 C
snf5_C_Fc	ccattaccacaattttcgtctcctagc	Length = 27 nt ; Tm = 59.30 C
SPAC2F7.09c_C_F1	ttatttacaaaacttcccgctcatattacc	Length = 30 nt ; Tm = 58.56 C
SPAC2F7.09c_C_R1	TCCACCTCCACCACTAGCACTACCAGCtttattaaattttggtactactggttttgcag	Length = 59 nt ; Tm = 58.12 C
SPAC2F7.09c_C_F2	TTACACATGGCATGGATGAACTATACAAAtaggtcgggcctatatctcattattcg	Length = 56 nt ; Tm = 58.89 C
SPAC2F7.09c_C_R2	gggggagtgaaaaccgcagc	Length = 20 nt ; Tm = 60.18 C
SPAC2F7.09c_C_Fc	aacaaaaggcaataccaataatatgaaacc	Length = 30 nt ; Tm = 58.37 C
akr1_C_F1	ccgactatttaaacgatatggaactctcg	Length = 29 nt ; Tm = 59.65 C
akr1_C_R1	TCCACCTCCACCACTAGCACTACCAGCaacatgtcttgttgcctcatcttgc	Length = 52 nt ; Tm = 58.28 C
akr1_C_F2	TTACACATGGCATGGATGAACTATACAAAtaaattgttgtcgattaaaaatttaattata	Length = 60 nt ; Tm = 52.30 C
akr1_C_R2	ccaggtttcatcagttcacacgc	Length = 23 nt ; Tm = 58.10 C
akr1_C_Fc	gcttttacccagatttgtcaagttgc	Length = 26 nt ; Tm = 58.36 C
nrd1_C_F1	aatgctgatgattctttgactattgaacg	Length = 29 nt ; Tm = 59.05 C
nrd1_C_R1	TCCACCTCCACCACTAGCACTACCAGCaatattggagtttgttggcataaaccc	Length = 54 nt ; Tm = 58.62 C
nrd1_C_F2	TTACACATGGCATGGATGAACTATACAAAtaaatattgtagagtgttttgctcttaaacg	Length = 60 nt ; Tm = 55.83 C
nrd1_C_R2	agtaagaagaaaagagtatgggccacg	Length = 27 nt ; Tm = 58.46 C
nrd1_C_Fc	ggtggtgctagtcgtaacatttatattgg	Length = 29 nt ; Tm = 58.46 C
wrs1_C_F1	caaaattaaaaataagatcaacaggcatgc	Length = 30 nt ; Tm = 59.58 C
wrs1_C_R1	TCCACCTCCACCACTAGCACTACCAGCccactctaacttacgagatccatccataaac	Length = 58 nt ; Tm = 59.87 C
wrs1_C_F2	TTACACATGGCATGGATGAACTATACAAAtagatgcgttgtctttctttcattttacaaa	Length = 60 nt ; Tm = 59.81 C
wrs1_C_R2	tgttctaatgatcttatgtatatatttttggtctagg	Length = 37 nt ; Tm = 58.06 C
wrs1_C_Fc	ttctgcgattttcatgactgatactcc	Length = 27 nt ; Tm = 58.70 C
SPAC2F7.14c_C_F1	cgatcaaaatcacatgcttatgctctagc	Length = 29 nt ; Tm = 61.26 C
SPAC2F7.14c_C_R1	TCCACCTCCACCACTAGCACTACCAGCctgcattgcttccattgctatctgatc	Length = 54 nt ; Tm = 60.99 C
SPAC2F7.14c_C_F2	TTACACATGGCATGGATGAACTATACAAAtgactttgaaaagcttttctgtctctaaaaa	Length = 60 nt ; Tm = 58.85 C
SPAC2F7.14c_C_R2	ctttaaaaaatttctgttagtactgctgattcc	Length = 33 nt ; Tm = 58.32 C
SPAC2F7.14c_C_Fc	ggttcctcctgcgttggtcg	Length = 20 nt ; Tm = 58.93 C
rsm24_C_F1	ggaccaagatataatccggaggagg	Length = 25 nt ; Tm = 59.03 C
rsm24_C_R1	TCCACCTCCACCACTAGCACTACCAGCttcatctgtagttgctatcgattctcgttc	Length = 57 nt ; Tm = 60.23 C
rsm24_C_F2	TTACACATGGCATGGATGAACTATACAAAtaatatgaaaggaaagtttgtttaagttact	Length = 60 nt ; Tm = 52.65 C
rsm24_C_R2	gagaaaccaaaaacccgtactaataatgg	Length = 29 nt ; Tm = 58.77 C
rsm24_C_Fc	agaaacaacgacatgtattacgattattgg	Length = 30 nt ; Tm = 58.13 C
pld1_C_F1	agcccgctggcgtcaggagg	Length = 20 nt ; Tm = 65.16 C
pld1_C_R1	TCCACCTCCACCACTAGCACTACCAGCatcataaatttctaacggagggattttgtc	Length = 57 nt ; Tm = 59.37 C
pld1_C_F2	TTACACATGGCATGGATGAACTATACAAAtagagaaacagtaccttttatactacagttt	Length = 60 nt ; Tm = 50.95 C
pld1_C_R2	tcccattgaatactggccattgg	Length = 23 nt ; Tm = 59.37 C
pld1_C_Fc	aaaatatggaaaacgctttaaagaagagc	Length = 29 nt ; Tm = 58.30 C
SPAC2F7.17_C_F1	gcatgcaagattctcgttctcagc	Length = 24 nt ; Tm = 59.01 C
SPAC2F7.17_C_R1	TCCACCTCCACCACTAGCACTACCAGCtactatttcagagtgtaatagcaactgttcacg	Length = 60 nt ; Tm = 58.94 C
SPAC2F7.17_C_F2	TTACACATGGCATGGATGAACTATACAAAtaggaatgctaatttagtctagtaaaatagg	Length = 60 nt ; Tm = 52.56 C
SPAC2F7.17_C_R2	cgtaatttcagccattcttctgcttcc	Length = 27 nt ; Tm = 61.25 C
SPAC2F7.17_C_Fc	cgtacgtttaacacacatacccactgg	Length = 27 nt ; Tm = 59.46 C
rga8_C_F1	cgtgtattatatcaatcttctgctactcctcg	Length = 32 nt ; Tm = 60.09 C
rga8_C_R1	TCCACCTCCACCACTAGCACTACCAGCactaccacttaaactggaatctcttgaggc	Length = 57 nt ; Tm = 59.80 C
rga8_C_F2	TTACACATGGCATGGATGAACTATACAAAtaaaaatatgttattatgagttaacctatga	Length = 60 nt ; Tm = 50.43 C
rga8_C_R2	atcggataggtttaagcatgcacg	Length = 24 nt ; Tm = 58.22 C
rga8_C_Fc	aactcagaaaattgaattcatccaaacg	Length = 28 nt ; Tm = 58.91 C
erg11_C_F1	tcactcatgctactgactttgacccc	Length = 26 nt ; Tm = 59.43 C
erg11_C_R1	TCCACCTCCACCACTAGCACTACCAGCattacgacgcttccaagcaattttaac	Length = 54 nt ; Tm = 59.08 C
erg11_C_F2	TTACACATGGCATGGATGAACTATACAAAtaagggaatttcccctaatttgaatgc	Length = 56 nt ; Tm = 59.73 C
erg11_C_R2	gaaaacgaaagagagcgtcccg	Length = 22 nt ; Tm = 58.86 C
erg11_C_Fc	cccggtttaactgctactgaagagg	Length = 25 nt ; Tm = 58.43 C
mcp7_C_F1	tcttttccctccgatgctaaacg	Length = 23 nt ; Tm = 58.35 C
mcp7_C_R1	TCCACCTCCACCACTAGCACTACCAGCcaaaatcggtagttgcagatcgtcc	Length = 52 nt ; Tm = 59.73 C
mcp7_C_F2	TTACACATGGCATGGATGAACTATACAAAtgaacttgacatgcttccttaattcaaag	Length = 58 nt ; Tm = 59.17 C
mcp7_C_R2	atttggaaccgttacaacagtcgc	Length = 24 nt ; Tm = 58.11 C
mcp7_C_Fc	caaaacggaaaagattggcactagc	Length = 25 nt ; Tm = 59.15 C
ubp8_C_F1	aactttgccatgtcaactaaaatagataagc	Length = 31 nt ; Tm = 58.17 C
ubp8_C_R1	TCCACCTCCACCACTAGCACTACCAGCattttccgttttaacagtcatttcatcac	Length = 56 nt ; Tm = 58.13 C
ubp8_C_F2	TTACACATGGCATGGATGAACTATACAAAtgagttagattatgcgatcagatatccgttc	Length = 60 nt ; Tm = 60.92 C
ubp8_C_R2	cgaaacaaaacaaaagtccaaattcc	Length = 26 nt ; Tm = 58.17 C
ubp8_C_Fc	aacaattggtctttgacaaactacctcc	Length = 28 nt ; Tm = 58.16 C
SPAC13A11.05_C_F1	gcatttgttcaaggagaagagttgtgg	Length = 27 nt ; Tm = 60.21 C
SPAC13A11.05_C_R1	TCCACCTCCACCACTAGCACTACCAGCatacttgcgagcgacttcaataatagtgc	Length = 56 nt ; Tm = 60.26 C
SPAC13A11.05_C_F2	TTACACATGGCATGGATGAACTATACAAAtagcttatttattttcttggctatatgtgca	Length = 60 nt ; Tm = 57.67 C
SPAC13A11.05_C_R2	cccaaagtattgtaaactcgcacagg	Length = 26 nt ; Tm = 58.99 C
SPAC13A11.05_C_Fc	agtataagaccaaggctgtgattgaagc	Length = 28 nt ; Tm = 58.47 C
SPAC13A11.06_C_F1	tgcattcgccataacctcaaacc	Length = 23 nt ; Tm = 59.66 C
SPAC13A11.06_C_R1	TCCACCTCCACCACTAGCACTACCAGCttgcttattgatcttagacgtcaacttgg	Length = 56 nt ; Tm = 59.19 C
SPAC13A11.06_C_F2	TTACACATGGCATGGATGAACTATACAAAtgagcaagctattgagagtggaattgg	Length = 56 nt ; Tm = 60.70 C
SPAC13A11.06_C_R2	tcctatgtaagaaataagaatgttaaagttggc	Length = 33 nt ; Tm = 58.45 C
SPAC13A11.06_C_Fc	ttacaactgacgattacagagatttcaacc	Length = 30 nt ; Tm = 58.34 C
SPAC3H8.02_C_F1	ccctgtcaaaacgaagcagaagc	Length = 23 nt ; Tm = 58.92 C
SPAC3H8.02_C_R1	TCCACCTCCACCACTAGCACTACCAGCagttgccgagctagtaacttctaccattg	Length = 56 nt ; Tm = 59.64 C
SPAC3H8.02_C_F2	TTACACATGGCATGGATGAACTATACAAAtagtcggtcgtaactttcaatattcctgc	Length = 58 nt ; Tm = 60.04 C
SPAC3H8.02_C_R2	aacaacttcaatgaaaagccataagacc	Length = 28 nt ; Tm = 58.28 C
SPAC3H8.02_C_Fc	tcggtgggcctaatccatgg	Length = 20 nt ; Tm = 59.00 C
img2_C_F1	gtttcacgtacaccttcaaaaaatctcc	Length = 28 nt ; Tm = 58.56 C
img2_C_R1	TCCACCTCCACCACTAGCACTACCAGCaaaaccttggtcttgtaaccattcacg	Length = 54 nt ; Tm = 59.53 C
img2_C_F2	TTACACATGGCATGGATGAACTATACAAAtaagttcctagaatttttccttttttagatt	Length = 60 nt ; Tm = 54.73 C
img2_C_R2	acctcttgaatgtttctactgaagctcg	Length = 28 nt ; Tm = 58.66 C
img2_C_Fc	gcgatcatccttaaagccagtgc	Length = 23 nt ; Tm = 58.77 C
SPAC3H8.04_C_F1	cggatatagaattccatcagttgggc	Length = 26 nt ; Tm = 59.80 C
SPAC3H8.04_C_R1	TCCACCTCCACCACTAGCACTACCAGCtcgacaactttctgacagcagtgtttc	Length = 54 nt ; Tm = 59.73 C
SPAC3H8.04_C_F2	TTACACATGGCATGGATGAACTATACAAAtagctagccaactttttactgctgacatg	Length = 58 nt ; Tm = 59.44 C
SPAC3H8.04_C_R2	ggattgatgggttgtactttagatggg	Length = 27 nt ; Tm = 58.94 C
SPAC3H8.04_C_Fc	gcgacaaagtcatgaataaaggctatcc	Length = 28 nt ; Tm = 60.37 C
mms1_C_F1	gcagcgacacatcatcgagactagg	Length = 25 nt ; Tm = 60.88 C
mms1_C_R1	TCCACCTCCACCACTAGCACTACCAGCagtatcagaatagataattgtatccgacgaagt	Length = 60 nt ; Tm = 58.05 C
mms1_C_F2	TTACACATGGCATGGATGAACTATACAAAtaatgttatcacacattagaaattccaattt	Length = 60 nt ; Tm = 55.56 C
mms1_C_R2	gaattatttttgtccagcaatctttaggc	Length = 29 nt ; Tm = 59.02 C
mms1_C_Fc	tttaagagattctgttgccgtgttcc	Length = 26 nt ; Tm = 58.73 C
aur1_C_F1	aagctacgcctcccacagttgc	Length = 22 nt ; Tm = 59.25 C
aur1_C_R1	TCCACCTCCACCACTAGCACTACCAGCaggaagatgacttgcatcaaagatgg	Length = 53 nt ; Tm = 58.65 C
aur1_C_F2	TTACACATGGCATGGATGAACTATACAAAtaaatcaacgtgctttaagaatatatttcca	Length = 60 nt ; Tm = 57.46 C
aur1_C_R2	cacaacagttgacagtgtaagaagctgg	Length = 28 nt ; Tm = 59.27 C
aur1_C_Fc	tgtgtttagctattatatgcttcgtttttgc	Length = 31 nt ; Tm = 59.50 C
pac10_C_F1	acaaaattcctgacattcgaaaaacg	Length = 26 nt ; Tm = 58.55 C
pac10_C_R1	TCCACCTCCACCACTAGCACTACCAGCcatttttgtttttttcctaagcaaaactg	Length = 56 nt ; Tm = 58.19 C
pac10_C_F2	TTACACATGGCATGGATGAACTATACAAAtagttagtcaaagctgcttaatttctttata	Length = 60 nt ; Tm = 53.64 C
pac10_C_R2	gcttcttacactgtcaactgttgtgaaagg	Length = 30 nt ; Tm = 60.61 C
pac10_C_Fc	tgtggtcaggagagttgctagtttgg	Length = 26 nt ; Tm = 59.58 C
SPAC3H8.08c_C_F1	tttggtagcgttgttggagattatcc	Length = 26 nt ; Tm = 58.53 C
SPAC3H8.08c_C_R1	TCCACCTCCACCACTAGCACTACCAGCctgatcaagaagggcggacgg	Length = 48 nt ; Tm = 60.31 C
SPAC3H8.08c_C_F2	TTACACATGGCATGGATGAACTATACAAAtgacctaaacgagcactttgtaatttttttg	Length = 60 nt ; Tm = 60.96 C
SPAC3H8.08c_C_R2	ctgtatagaaccattgcgcagcg	Length = 23 nt ; Tm = 58.49 C
SPAC3H8.08c_C_Fc	caaatcactatattagaaaaacgaggctgg	Length = 30 nt ; Tm = 59.07 C
nab3_C_F1	cctgtatatcaacgaatcctaatctaccagc	Length = 31 nt ; Tm = 59.87 C
nab3_C_R1	TCCACCTCCACCACTAGCACTACCAGCaaaatcaggttgcttgagctctgcg	Length = 52 nt ; Tm = 61.68 C
nab3_C_F2	TTACACATGGCATGGATGAACTATACAAAtgatatctgaccttagaaaaggtttatatat	Length = 60 nt ; Tm = 52.36 C
nab3_C_R2	ttcatgatcatcaaattaataataaaaatatgtcg	Length = 35 nt ; Tm = 58.69 C
nab3_C_Fc	gagcgtattgtgcctgacgtgc	Length = 22 nt ; Tm = 59.21 C
spo20_C_F1	cagctacattcgtcaagcatcaagc	Length = 25 nt ; Tm = 59.00 C
spo20_C_R1	TCCACCTCCACCACTAGCACTACCAGCatttttgttcatccactgttcttcatgc	Length = 55 nt ; Tm = 59.60 C
spo20_C_F2	TTACACATGGCATGGATGAACTATACAAAtagacttctttctccgaacgggatttaa	Length = 57 nt ; Tm = 59.80 C
spo20_C_R2	ggaaaattaatgaacgatatatgtattgagacc	Length = 33 nt ; Tm = 58.37 C
spo20_C_Fc	taaagggtgttggtattactagtattcactcg	Length = 32 nt ; Tm = 58.04 C
rrp6_C_F1	agaggagcgaaatgaagatattgaacc	Length = 27 nt ; Tm = 58.36 C
rrp6_C_R1	TCCACCTCCACCACTAGCACTACCAGCataagatgtactcttcccgtctgaaaccttc	Length = 58 nt ; Tm = 60.60 C
rrp6_C_F2	TTACACATGGCATGGATGAACTATACAAAtaatatcagttttaattttaaataaacgaaa	Length = 60 nt ; Tm = 51.90 C
rrp6_C_R2	cgcagaggaattattaaatcacccg	Length = 25 nt ; Tm = 58.91 C
rrp6_C_Fc	gcttaatcataaagaaccctcaaacccc	Length = 28 nt ; Tm = 60.43 C
mkh1_C_F1	gtgctaaggtcgacgtctggtcc	Length = 23 nt ; Tm = 58.64 C
mkh1_C_R1	TCCACCTCCACCACTAGCACTACCAGCgctctttcttttacaaagcatgtcgtaaag	Length = 57 nt ; Tm = 59.39 C
mkh1_C_F2	TTACACATGGCATGGATGAACTATACAAAtaaattggtcgcaattattatttattactta	Length = 60 nt ; Tm = 53.87 C
mkh1_C_R2	gaattttattgctgacttagactctgatgtagg	Length = 33 nt ; Tm = 58.90 C
mkh1_C_Fc	ccatgcaaggatccatcttttgg	Length = 23 nt ; Tm = 59.14 C
SPAC1F3.03_C_F1	tgaaaacagggctgaaagtaaagtgc	Length = 26 nt ; Tm = 58.88 C
SPAC1F3.03_C_R1	TCCACCTCCACCACTAGCACTACCAGCaggtatatagctttttaagcctgaaagaatca	Length = 59 nt ; Tm = 58.35 C
SPAC1F3.03_C_F2	TTACACATGGCATGGATGAACTATACAAAtagaaagttatatttttttttacttgcattt	Length = 60 nt ; Tm = 52.92 C
SPAC1F3.03_C_R2	tggctcatgacgaacactctattcc	Length = 25 nt ; Tm = 58.24 C
SPAC1F3.03_C_Fc	gcgaacagtctacatctgctgaagagc	Length = 27 nt ; Tm = 60.68 C
tsr3_C_F1	aaaaagaaaaaaaatacttggaggaaatgg	Length = 30 nt ; Tm = 58.92 C
tsr3_C_R1	TCCACCTCCACCACTAGCACTACCAGCggtatcagtagaatgaactttcattctcacg	Length = 58 nt ; Tm = 59.04 C
tsr3_C_F2	TTACACATGGCATGGATGAACTATACAAAtaaaagatatatacttttggatttttatata	Length = 60 nt ; Tm = 48.09 C
tsr3_C_R2	tggacgatttagaagagatgagcgc	Length = 25 nt ; Tm = 59.72 C
tsr3_C_Fc	tcgatatttatgctcaatgtcatgatgc	Length = 28 nt ; Tm = 59.24 C
SPAC1F3.05_C_F1	tctactcaattaacttcggttcaaaaaagc	Length = 30 nt ; Tm = 58.91 C
SPAC1F3.05_C_R1	TCCACCTCCACCACTAGCACTACCAGCcagcggaagatgcgattcgc	Length = 47 nt ; Tm = 60.19 C
SPAC1F3.05_C_F2	TTACACATGGCATGGATGAACTATACAAAtaattctacgtgcgttttcttccatttgc	Length = 58 nt ; Tm = 62.30 C
SPAC1F3.05_C_R2	ttgaggctattttaaggtttgcttcg	Length = 26 nt ; Tm = 58.24 C
SPAC1F3.05_C_Fc	ccttcttatagtcaagcagcaatcccc	Length = 27 nt ; Tm = 60.46 C
spo15_C_F1	caagctacatttgacaattattctgagaagg	Length = 31 nt ; Tm = 59.17 C
spo15_C_R1	TCCACCTCCACCACTAGCACTACCAGCaacacaagagaggttctcgataacctcttc	Length = 57 nt ; Tm = 59.87 C
spo15_C_F2	TTACACATGGCATGGATGAACTATACAAAtaaatgatttactaacaactacatgattgag	Length = 60 nt ; Tm = 52.76 C
spo15_C_R2	aactagatgaaggaatataaaaaaagtgaaaacg	Length = 34 nt ; Tm = 58.77 C
spo15_C_Fc	aaaatgcgctgcagaagaaaagg	Length = 23 nt ; Tm = 58.64 C
rsc58_C_F1	tgaggagcgccaaatatctgtgc	Length = 23 nt ; Tm = 60.01 C
rsc58_C_R1	TCCACCTCCACCACTAGCACTACCAGCtctacgtgattttgtagtccgtcgataag	Length = 56 nt ; Tm = 59.10 C
rsc58_C_F2	TTACACATGGCATGGATGAACTATACAAAtgaattcgttctctatttccatggtgt	Length = 56 nt ; Tm = 58.10 C
rsc58_C_R2	cagcagagctcacaagactactcgc	Length = 25 nt ; Tm = 58.57 C
rsc58_C_Fc	caaagaatcacatctcataacgtactctcc	Length = 30 nt ; Tm = 58.02 C
SPAC1F3.08c_C_F1	caactggttagaattgaaagggttactcg	Length = 29 nt ; Tm = 59.68 C
SPAC1F3.08c_C_R1	TCCACCTCCACCACTAGCACTACCAGCggcctcgctagagatcattattcgg	Length = 52 nt ; Tm = 60.22 C
SPAC1F3.08c_C_F2	TTACACATGGCATGGATGAACTATACAAAtagggaatttcgcagatatcattcgt	Length = 55 nt ; Tm = 58.20 C
SPAC1F3.08c_C_R2	tgccgagtttgttttacgaattgc	Length = 24 nt ; Tm = 59.10 C
SPAC1F3.08c_C_Fc	tgaggctattactaggatattcagaacatgg	Length = 31 nt ; Tm = 58.69 C
mug161_C_F1	catccccaagatttcctcacatcg	Length = 24 nt ; Tm = 60.30 C
mug161_C_R1	TCCACCTCCACCACTAGCACTACCAGCtgtaaagtcgtaaggtttgaaacacattttg	Length = 58 nt ; Tm = 59.93 C
mug161_C_F2	TTACACATGGCATGGATGAACTATACAAAtaaatttagtatttcattataattcataaat	Length = 60 nt ; Tm = 47.95 C
mug161_C_R2	cgctacttattattcatacatttttgatacgg	Length = 32 nt ; Tm = 58.33 C
mug161_C_Fc	gctaacggagttcatttgcattgg	Length = 24 nt ; Tm = 58.63 C
oct1_C_F1	ttgagtctgctccacctgctgc	Length = 22 nt ; Tm = 59.03 C
oct1_C_R1	TCCACCTCCACCACTAGCACTACCAGCaaaggtggacgtcgctttaataccttc	Length = 54 nt ; Tm = 60.02 C
oct1_C_F2	TTACACATGGCATGGATGAACTATACAAAtaatggaatgatgttccagttatgaatttaa	Length = 60 nt ; Tm = 57.76 C
oct1_C_R2	ggaaagggatgtagaacctcatgagc	Length = 26 nt ; Tm = 59.30 C
oct1_C_Fc	tgtttcactcgaaggttgtcttagatcc	Length = 28 nt ; Tm = 59.10 C
SPAC1D4.01_C_F1	cggtacaaaacataaaaaattccttacatcc	Length = 31 nt ; Tm = 59.62 C
SPAC1D4.01_C_R1	TCCACCTCCACCACTAGCACTACCAGCatcctgagttccatccttgtaaacgc	Length = 53 nt ; Tm = 59.65 C
SPAC1D4.01_C_F2	TTACACATGGCATGGATGAACTATACAAAtaacgataataaaaaagaagcaacagtttgg	Length = 60 nt ; Tm = 58.81 C
SPAC1D4.01_C_R2	gcctcctcctcctcctgtcgc	Length = 21 nt ; Tm = 60.92 C
SPAC1D4.01_C_Fc	agactaatgcacttaatacaaaaaatgaatcg	Length = 32 nt ; Tm = 58.13 C
SPAC1D4.02c_C_F1	gtccagatcataaagtgtctcagccc	Length = 26 nt ; Tm = 58.21 C
SPAC1D4.02c_C_R1	TCCACCTCCACCACTAGCACTACCAGCatttttcacaagttcttcattttgaggc	Length = 55 nt ; Tm = 58.37 C
SPAC1D4.02c_C_F2	TTACACATGGCATGGATGAACTATACAAAtagttatttagttaagctcgtcttttctagc	Length = 60 nt ; Tm = 54.40 C
SPAC1D4.02c_C_R2	ttattgaaaaaatgttaaaaccgatatccc	Length = 30 nt ; Tm = 58.36 C
SPAC1D4.02c_C_Fc	tgtgttttcaaatcccatgctgg	Length = 23 nt ; Tm = 58.34 C
aut12_C_F1	ttcaactcccaatttcaatactaggtacg	Length = 29 nt ; Tm = 58.25 C
aut12_C_R1	TCCACCTCCACCACTAGCACTACCAGCaaacgaaaggtttgtttgtataaataatcga	Length = 58 nt ; Tm = 58.28 C
aut12_C_F2	TTACACATGGCATGGATGAACTATACAAAtgataatgagcatgtaaagtttaatgaaatt	Length = 60 nt ; Tm = 55.78 C
aut12_C_R2	gaaaccacatgattcatctgattctcg	Length = 27 nt ; Tm = 58.85 C
aut12_C_Fc	tcaaagaaatactcacagttttatactcctgg	Length = 32 nt ; Tm = 58.15 C
cct2_C_F1	aagctgctacccatgagcctgg	Length = 22 nt ; Tm = 59.21 C
cct2_C_R1	TCCACCTCCACCACTAGCACTACCAGCcattcgttcacggggtcttgg	Length = 48 nt ; Tm = 58.72 C
cct2_C_F2	TTACACATGGCATGGATGAACTATACAAAtaatgggcatagtggttaacaactatttttt	Length = 60 nt ; Tm = 58.20 C
cct2_C_R2	tccccggttgcatcaattcc	Length = 20 nt ; Tm = 58.98 C
cct2_C_Fc	tgctaatggccaaggcagtgg	Length = 21 nt ; Tm = 59.50 C
SPAC1D4.05c_C_F1	tggacacggttatttattttggttatgg	Length = 28 nt ; Tm = 59.24 C
SPAC1D4.05c_C_R1	TCCACCTCCACCACTAGCACTACCAGCtgaggagatagcatctaaatggaaaaatagc	Length = 58 nt ; Tm = 59.76 C
SPAC1D4.05c_C_F2	TTACACATGGCATGGATGAACTATACAAAtagtcactacgaggtaaactttttcttttta	Length = 60 nt ; Tm = 54.97 C
SPAC1D4.05c_C_R2	ctcgaggcattgaaattaaaacaagc	Length = 26 nt ; Tm = 58.48 C
SPAC1D4.05c_C_Fc	cattcatgcaaagcaaactaaatttacg	Length = 28 nt ; Tm = 58.44 C
csk1_C_F1	tccaaatccaagcatgtggcc	Length = 21 nt ; Tm = 59.17 C
csk1_C_R1	TCCACCTCCACCACTAGCACTACCAGCtgcatattgtgaaagcctagcagatacttta	Length = 58 nt ; Tm = 59.91 C
csk1_C_F2	TTACACATGGCATGGATGAACTATACAAAtaaaatttactctcaggattggtgtaggaaa	Length = 60 nt ; Tm = 58.37 C
csk1_C_R2	tgggaaacaaaacagatgtaggcc	Length = 24 nt ; Tm = 58.04 C
csk1_C_Fc	aggttaacaagcagtattattcaaactttgg	Length = 31 nt ; Tm = 58.11 C
SPAC1D4.07c_C_F1	gatatttttttcattcaagcaaacaaagc	Length = 29 nt ; Tm = 58.11 C
SPAC1D4.07c_C_R1	TCCACCTCCACCACTAGCACTACCAGCacaaaataaaaaacagctaaaacgttgtaatat	Length = 60 nt ; Tm = 56.73 C
SPAC1D4.07c_C_F2	TTACACATGGCATGGATGAACTATACAAAtagataggcttaaaatttcaagtgaaatcaa	Length = 60 nt ; Tm = 57.00 C
SPAC1D4.07c_C_R2	catctgatagaacaaacgatttaaaactcg	Length = 30 nt ; Tm = 58.13 C
SPAC1D4.07c_C_Fc	tttgacaattcgagtaaggtaatgtagacg	Length = 30 nt ; Tm = 58.41 C
pis1_C_F1	caaaacggtaacaaagaagcataactgg	Length = 28 nt ; Tm = 59.40 C
pis1_C_R1	TCCACCTCCACCACTAGCACTACCAGCttgaagcttctttgcagcccttc	Length = 50 nt ; Tm = 58.69 C
pis1_C_F2	TTACACATGGCATGGATGAACTATACAAAtaaacacagggttatcctattttcatatttt	Length = 60 nt ; Tm = 56.01 C
pis1_C_R2	aatggcttcacgttgtggatgc	Length = 22 nt ; Tm = 58.43 C
pis1_C_Fc	tgcatatgtacagcactcttcatcaagg	Length = 28 nt ; Tm = 59.51 C
rtf2_C_F1	ccatcaacccgaatgctgagc	Length = 21 nt ; Tm = 58.95 C
rtf2_C_R1	TCCACCTCCACCACTAGCACTACCAGCaatcttcaccctttttacacgttccatg	Length = 55 nt ; Tm = 60.49 C
rtf2_C_F2	TTACACATGGCATGGATGAACTATACAAAtgagggacgctttatttatgggtaaatt	Length = 57 nt ; Tm = 59.44 C
rtf2_C_R2	acttttgtgttaagcttagcctttggg	Length = 27 nt ; Tm = 58.54 C
rtf2_C_Fc	caacatcagtgtaatcaggtctacgagg	Length = 28 nt ; Tm = 58.28 C
trz1_C_F1	tcaactttattaattcacgaagctactttgg	Length = 31 nt ; Tm = 58.87 C
trz1_C_R1	TCCACCTCCACCACTAGCACTACCAGCgaactttaaaggatccgactcctcttttaa	Length = 57 nt ; Tm = 59.14 C
trz1_C_F2	TTACACATGGCATGGATGAACTATACAAAtaactacttgagctattgtctcatattatat	Length = 60 nt ; Tm = 49.80 C
trz1_C_R2	actttaattgcatagagtacttggttatccg	Length = 31 nt ; Tm = 58.09 C
trz1_C_Fc	ccttctgaggattttgctaacattgc	Length = 26 nt ; Tm = 58.43 C
lkh1_C_F1	catgatggaaaaaatcctgggtcc	Length = 24 nt ; Tm = 59.28 C
lkh1_C_R1	TCCACCTCCACCACTAGCACTACCAGCcaaatttgaagaaattggttgggtga	Length = 53 nt ; Tm = 59.10 C
lkh1_C_F2	TTACACATGGCATGGATGAACTATACAAAtgatggataaacttagagatttataatttac	Length = 60 nt ; Tm = 51.13 C
lkh1_C_R2	acttcaaaaaaattgtcaaggtaatccg	Length = 28 nt ; Tm = 58.23 C
lkh1_C_Fc	tttagttgagttattcacgggacaagc	Length = 27 nt ; Tm = 58.01 C
rad15_C_F1	aaagatgatcatggaattatggtgttagc	Length = 29 nt ; Tm = 58.07 C
rad15_C_R1	TCCACCTCCACCACTAGCACTACCAGCagtttcaaccacatcaatatccatctcatcc	Length = 58 nt ; Tm = 62.23 C
rad15_C_F2	TTACACATGGCATGGATGAACTATACAAAtaatagaagccatttgtaaaatactttgatt	Length = 60 nt ; Tm = 54.75 C
rad15_C_R2	ttaagaagcattacaacaactgaaaccg	Length = 28 nt ; Tm = 58.12 C
rad15_C_Fc	ttaggtcgcgttttgcgtgg	Length = 20 nt ; Tm = 58.29 C
byr1_C_F1	atatgtctcctgaacgaattagaggtgg	Length = 28 nt ; Tm = 58.21 C
byr1_C_R1	TCCACCTCCACCACTAGCACTACCAGCcgaggatctaaagttggaggccc	Length = 50 nt ; Tm = 58.99 C
byr1_C_F2	TTACACATGGCATGGATGAACTATACAAAtaaatgtgcaaaggacgcaatgg	Length = 52 nt ; Tm = 58.55 C
byr1_C_R2	accaaaaaaagagggcatttacatagc	Length = 27 nt ; Tm = 58.30 C
byr1_C_Fc	tgaactagttaactcggttgctcaaacg	Length = 28 nt ; Tm = 59.99 C
tho2_C_F1	aacaaaaggcaagatatttctggcg	Length = 25 nt ; Tm = 58.74 C
tho2_C_R1	TCCACCTCCACCACTAGCACTACCAGCttgaatttttcttcttttctcttctcgagc	Length = 57 nt ; Tm = 60.12 C
tho2_C_F2	TTACACATGGCATGGATGAACTATACAAAtgatccacgtttcaagctttaactagatg	Length = 58 nt ; Tm = 59.19 C
tho2_C_R2	tcaatacacagtagccctggtttgc	Length = 25 nt ; Tm = 58.24 C
tho2_C_Fc	cgataataaacgtgatgaggttacagaagg	Length = 30 nt ; Tm = 59.59 C
tsc1_C_F1	gaacgcacctgagttgcataatcc	Length = 24 nt ; Tm = 58.58 C
tsc1_C_R1	TCCACCTCCACCACTAGCACTACCAGCgtattggcgaaacgtagaacgacttg	Length = 53 nt ; Tm = 59.11 C
tsc1_C_F2	TTACACATGGCATGGATGAACTATACAAAtaagtaggtatatttttgaaggtccttgaaa	Length = 60 nt ; Tm = 56.25 C
tsc1_C_R2	gggatcgggattcacgacagc	Length = 21 nt ; Tm = 60.03 C
tsc1_C_Fc	gtttacgaggctaagatttttgatttgg	Length = 28 nt ; Tm = 58.07 C
rgs1_C_F1	cctggaaaccattcttagaaagccg	Length = 25 nt ; Tm = 60.15 C
rgs1_C_R1	TCCACCTCCACCACTAGCACTACCAGCaataccgagccccccattcaatt	Length = 50 nt ; Tm = 60.37 C
rgs1_C_F2	TTACACATGGCATGGATGAACTATACAAAtaatgcatagaaaacaatcgtgttttaaatc	Length = 60 nt ; Tm = 57.69 C
rgs1_C_R2	ttctggcgaaaaagagtttaaaagagg	Length = 27 nt ; Tm = 58.68 C
rgs1_C_Fc	gtcgaaaaaggatccaccaataagg	Length = 25 nt ; Tm = 58.03 C
snu23_C_F1	tggcttgaccatctaaatagtacacagc	Length = 28 nt ; Tm = 58.05 C
snu23_C_R1	TCCACCTCCACCACTAGCACTACCAGCtaaattagttgagccaaagctacttataccca	Length = 59 nt ; Tm = 59.43 C
snu23_C_F2	TTACACATGGCATGGATGAACTATACAAAtaagaaatcaaataatttgatatttctatat	Length = 60 nt ; Tm = 49.38 C
snu23_C_R2	gccgcatttggaggttgaacg	Length = 21 nt ; Tm = 61.04 C
snu23_C_Fc	tggttggtattgtgaagcatgtaacg	Length = 26 nt ; Tm = 58.83 C
gcs1_C_F1	ttacaattgacgagttatttaatggtgagc	Length = 30 nt ; Tm = 58.31 C
gcs1_C_R1	TCCACCTCCACCACTAGCACTACCAGCtgagcattttccaagtaacgtatcgtcg	Length = 55 nt ; Tm = 62.16 C
gcs1_C_F2	TTACACATGGCATGGATGAACTATACAAAtaatgcagatgaattctgagtggaatatata	Length = 60 nt ; Tm = 56.32 C
gcs1_C_R2	gcgtagcgcggactcttaaaagg	Length = 23 nt ; Tm = 60.18 C
gcs1_C_Fc	tgacgcaagtactgatgatgaatctgg	Length = 27 nt ; Tm = 60.20 C
res2_C_F1	gccacatacttcattatctattagttttccttcc	Length = 34 nt ; Tm = 60.32 C
res2_C_R1	TCCACCTCCACCACTAGCACTACCAGCtttttctcgggttaatgcttcttcc	Length = 52 nt ; Tm = 58.00 C
res2_C_F2	TTACACATGGCATGGATGAACTATACAAAtgaatcttggaaactttcatttacatcttg	Length = 59 nt ; Tm = 58.33 C
res2_C_R2	tcatgaatggaagcacgcgc	Length = 20 nt ; Tm = 59.16 C
res2_C_Fc	agaggttactaatatggttggaagcacg	Length = 28 nt ; Tm = 58.32 C
rok1_C_F1	gcgtgcaggaaatacaggacagg	Length = 23 nt ; Tm = 59.47 C
rok1_C_R1	TCCACCTCCACCACTAGCACTACCAGCttgtccactgtctccagtagcttcattat	Length = 56 nt ; Tm = 58.76 C
rok1_C_F2	TTACACATGGCATGGATGAACTATACAAAtagattgttgctactgaaagtatttatataa	Length = 60 nt ; Tm = 50.64 C
rok1_C_R2	aaaataatctccttgtacctgtttacgcc	Length = 29 nt ; Tm = 58.61 C
rok1_C_Fc	ttatattcatcgtatcggtcgaactgg	Length = 27 nt ; Tm = 58.45 C
atp20_C_F1	aagccaagggtcgtttcactcc	Length = 22 nt ; Tm = 58.14 C
atp20_C_R1	TCCACCTCCACCACTAGCACTACCAGCatgatatggagtaatttttctacgaccaacc	Length = 58 nt ; Tm = 59.33 C
atp20_C_F2	TTACACATGGCATGGATGAACTATACAAAtaaaaagatgaatttaatctttcataaaagc	Length = 60 nt ; Tm = 54.61 C
atp20_C_R2	attagtacaaactgattttaagattgattgcg	Length = 32 nt ; Tm = 58.13 C
atp20_C_Fc	tgttttccacaagtcgaattatctctcg	Length = 28 nt ; Tm = 59.80 C
SPAC22F3.15_C_F1	aacgtgacggtctacatgttaaattgc	Length = 27 nt ; Tm = 58.53 C
SPAC22F3.15_C_R1	TCCACCTCCACCACTAGCACTACCAGCaatattactagcatgttcaggtaggaattgtcg	Length = 60 nt ; Tm = 60.44 C
SPAC22F3.15_C_F2	TTACACATGGCATGGATGAACTATACAAAtaaaaatctgtaaaaagaatacaatctagtc	Length = 60 nt ; Tm = 51.28 C
SPAC22F3.15_C_R2	aattgaatcagtgtaaaaaaactcagaaagc	Length = 31 nt ; Tm = 58.22 C
SPAC22F3.15_C_Fc	cagttattcgtaaaaaattgctggattcc	Length = 29 nt ; Tm = 59.56 C
lon1_C_F1	cgactactgccatgactggtgagc	Length = 24 nt ; Tm = 59.62 C
lon1_C_R1	TCCACCTCCACCACTAGCACTACCAGCatgactgggtgaaatttgatgctgc	Length = 52 nt ; Tm = 60.04 C
lon1_C_F2	TTACACATGGCATGGATGAACTATACAAAtaacattctcctattagaaggatactacctt	Length = 60 nt ; Tm = 53.46 C
lon1_C_R2	tgacttctcgttcctttagcttttgc	Length = 26 nt ; Tm = 58.38 C
lon1_C_Fc	ttctttagcattggatactccggtacc	Length = 27 nt ; Tm = 58.91 C
alp41_C_F1	gcttggatgatttacgtttagaagaatgc	Length = 29 nt ; Tm = 59.74 C
alp41_C_R1	TCCACCTCCACCACTAGCACTACCAGCataatcaatagttcccaacttaatctcctttag	Length = 60 nt ; Tm = 57.22 C
alp41_C_F2	TTACACATGGCATGGATGAACTATACAAAtaagttttcatccgagtaatcgtaagaatcg	Length = 60 nt ; Tm = 60.31 C
alp41_C_R2	tcagcaaaaattcgctagcctaatacc	Length = 27 nt ; Tm = 59.25 C
alp41_C_Fc	tgaatcaaccgaagcaattatttgg	Length = 25 nt ; Tm = 58.13 C
mug62_C_F1	tgttgctacggctttggcagc	Length = 21 nt ; Tm = 59.80 C
mug62_C_R1	TCCACCTCCACCACTAGCACTACCAGCaaggagattaagttgggaactattgattattaa	Length = 60 nt ; Tm = 57.46 C
mug62_C_F2	TTACACATGGCATGGATGAACTATACAAAtagatcattagcaagccagcttatcgc	Length = 56 nt ; Tm = 60.10 C
mug62_C_R2	gcttggatgatttacgtttagaagaatgc	Length = 29 nt ; Tm = 59.74 C
mug62_C_Fc	tcagcaaaaattcgctagcctaatacc	Length = 27 nt ; Tm = 59.25 C
rdh54_C_F1	aaactgaaacttgcttgacatatgaattagc	Length = 31 nt ; Tm = 58.84 C
rdh54_C_R1	TCCACCTCCACCACTAGCACTACCAGCttcgaactttttatgcattagacagttgatag	Length = 59 nt ; Tm = 58.88 C
rdh54_C_F2	TTACACATGGCATGGATGAACTATACAAAtagatctatttcggacttttaaggaggcg	Length = 58 nt ; Tm = 60.45 C
rdh54_C_R2	ggtgatgaaaacacttccaaattaactgg	Length = 29 nt ; Tm = 60.11 C
rdh54_C_Fc	tgattgtaggattccgatgcaagc	Length = 24 nt ; Tm = 58.99 C
atf31_C_F1	tcacgagagctggatgactcagg	Length = 23 nt ; Tm = 58.01 C
atf31_C_R1	TCCACCTCCACCACTAGCACTACCAGCaggaggcgtaagcggtttttcc	Length = 49 nt ; Tm = 59.47 C
atf31_C_F2	TTACACATGGCATGGATGAACTATACAAAtaaaagtccgaaatagatctattcgaacttt	Length = 60 nt ; Tm = 57.31 C
atf31_C_R2	aagaaaaaagatccgttaactaaaattgacc	Length = 31 nt ; Tm = 58.38 C
atf31_C_Fc	ccgaggcttcacacaactcacc	Length = 22 nt ; Tm = 58.16 C
SPAC1296.01c_C_F1	tggagatgctattactaatttacttttggtgg	Length = 32 nt ; Tm = 59.57 C
SPAC1296.01c_C_R1	TCCACCTCCACCACTAGCACTACCAGCatgtaatagttcaacaatgcggaggg	Length = 53 nt ; Tm = 58.43 C
SPAC1296.01c_C_F2	TTACACATGGCATGGATGAACTATACAAAtaaacaatttttaaatttaaatgttaatgac	Length = 60 nt ; Tm = 51.94 C
SPAC1296.01c_C_R2	tgctcacgcgaggtttatataagtcc	Length = 26 nt ; Tm = 58.77 C
SPAC1296.01c_C_Fc	ttctcatgaagtattgtctccagccc	Length = 26 nt ; Tm = 58.65 C
cox4_C_F1	ggtcgtgacggcgaggttcc	Length = 20 nt ; Tm = 61.09 C
cox4_C_R1	TCCACCTCCACCACTAGCACTACCAGCatgactgtgttcagcgttgggatc	Length = 51 nt ; Tm = 58.87 C
cox4_C_F2	TTACACATGGCATGGATGAACTATACAAAtagtatgcttaccaatcttccatatcccc	Length = 58 nt ; Tm = 59.05 C
cox4_C_R2	ttagagaatggcttgaaaatacgttgc	Length = 27 nt ; Tm = 58.14 C
cox4_C_Fc	ccttctgatttgatcggacctgg	Length = 23 nt ; Tm = 58.45 C
sxa2_C_F1	aagcggcgagggtgtcttcg	Length = 20 nt ; Tm = 60.96 C
sxa2_C_R1	TCCACCTCCACCACTAGCACTACCAGCataaagcaacgtattttcaagccattctc	Length = 56 nt ; Tm = 59.40 C
sxa2_C_F2	TTACACATGGCATGGATGAACTATACAAAtaaaagtttaatatcggaaaatttaaaatac	Length = 60 nt ; Tm = 52.54 C
sxa2_C_R2	ttaccaatcttccatatccccttgc	Length = 25 nt ; Tm = 58.32 C
sxa2_C_Fc	tttacatgctacgaaagcttcaactgc	Length = 27 nt ; Tm = 59.06 C
mug65_C_F1	ggtcaagtactcaaacacgaagcagc	Length = 26 nt ; Tm = 59.30 C
mug65_C_R1	TCCACCTCCACCACTAGCACTACCAGCatcctggggagttggagattctcg	Length = 51 nt ; Tm = 60.41 C
mug65_C_F2	TTACACATGGCATGGATGAACTATACAAAtgaacaagataatcagcccactaatttctg	Length = 59 nt ; Tm = 60.03 C
mug65_C_R2	gcaagtttctgcttaaagtgtacatcttcc	Length = 30 nt ; Tm = 59.27 C
mug65_C_Fc	gagtccttcacaatctcctcttcatatcc	Length = 29 nt ; Tm = 58.98 C
SPAC1296.05c_C_F1	tggcaattcattatctacaaacattacagc	Length = 30 nt ; Tm = 58.93 C
SPAC1296.05c_C_R1	TCCACCTCCACCACTAGCACTACCAGCagcagaaacttgctcagtaaaaatgagatac	Length = 58 nt ; Tm = 58.40 C
SPAC1296.05c_C_F2	TTACACATGGCATGGATGAACTATACAAAtaaagtgtacatcttcctgtttaacattgca	Length = 60 nt ; Tm = 58.72 C
SPAC1296.05c_C_R2	cgagaatctccaactccccagg	Length = 22 nt ; Tm = 58.51 C
SPAC1296.05c_C_Fc	ggtcttacgagcattgaattttgatacc	Length = 28 nt ; Tm = 58.55 C
tah18_C_F1	ggaacaggagttgcacctttaagagc	Length = 26 nt ; Tm = 59.59 C
tah18_C_R1	TCCACCTCCACCACTAGCACTACCAGCccaggtttcctggtaatatctattcttcttttc	Length = 60 nt ; Tm = 60.38 C
tah18_C_F2	TTACACATGGCATGGATGAACTATACAAAtaaataatgcaatgaaataccttacgtacta	Length = 60 nt ; Tm = 54.35 C
tah18_C_R2	ccataatacttcggaaaatgctgacg	Length = 26 nt ; Tm = 58.95 C
tah18_C_Fc	gcagtcgttggatatgtgatttacacg	Length = 27 nt ; Tm = 59.60 C
vps17_C_F1	ccatccgtccccatatccgc	Length = 20 nt ; Tm = 60.58 C
vps17_C_R1	TCCACCTCCACCACTAGCACTACCAGCaatagcatttagtaagttggctacgcttttag	Length = 59 nt ; Tm = 58.77 C
vps17_C_F2	TTACACATGGCATGGATGAACTATACAAAtaactagatttgctatgataatgttgtttga	Length = 60 nt ; Tm = 54.87 C
vps17_C_R2	gcattgtttctaaatattcgggctgc	Length = 26 nt ; Tm = 60.06 C
vps17_C_Fc	tgtggagaaagaagcttactatgaaagacg	Length = 30 nt ; Tm = 59.71 C
SPAPJ696.02_C_F1	ccccgtcgcagtcgtagttatagc	Length = 24 nt ; Tm = 59.87 C
SPAPJ696.02_C_R1	TCCACCTCCACCACTAGCACTACCAGCcgacaattttacatagttagctggaaaaatacc	Length = 60 nt ; Tm = 60.10 C
SPAPJ696.02_C_F2	TTACACATGGCATGGATGAACTATACAAAtaatttcgtttttaccggtgcattaatc	Length = 57 nt ; Tm = 58.81 C
SPAPJ696.02_C_R2	agctatgttgaattaatgcaatcgtatacg	Length = 30 nt ; Tm = 58.36 C
SPAPJ696.02_C_Fc	gacaaccgtagatccaaatatgcgg	Length = 25 nt ; Tm = 59.51 C
SPAC22G7.01c_C_F1	cattacaagctggcatggttacaagc	Length = 26 nt ; Tm = 59.81 C
SPAC22G7.01c_C_R1	TCCACCTCCACCACTAGCACTACCAGCaattggggatgtatgtttggaaagc	Length = 52 nt ; Tm = 58.25 C
SPAC22G7.01c_C_F2	TTACACATGGCATGGATGAACTATACAAAtgaaggtattgagaaactcagctatgttga	Length = 59 nt ; Tm = 58.90 C
SPAC22G7.01c_C_R2	tttctttatagctttttacccttttacccc	Length = 30 nt ; Tm = 58.39 C
SPAC22G7.01c_C_Fc	tggatctcgcgaagtttttaatagtgc	Length = 27 nt ; Tm = 59.90 C
kap111_C_F1	gaaatgcatcacggagctctttacc	Length = 25 nt ; Tm = 59.09 C
kap111_C_R1	TCCACCTCCACCACTAGCACTACCAGCaaaggtccagcttgaattgccataagg	Length = 54 nt ; Tm = 62.37 C
kap111_C_F2	TTACACATGGCATGGATGAACTATACAAAtaaatcatgtaataaataaaatagcttggta	Length = 60 nt ; Tm = 52.25 C
kap111_C_R2	caaaaatggggtattcaatgctcg	Length = 24 nt ; Tm = 58.39 C
kap111_C_Fc	tgcaaactaatactgatttataggggttcg	Length = 30 nt ; Tm = 59.25 C
SPAC22G7.03_C_F1	ggggttgcttaaatggacgttacc	Length = 24 nt ; Tm = 58.67 C
SPAC22G7.03_C_R1	TCCACCTCCACCACTAGCACTACCAGCtaatgcagaatgatcttttaaactcatgcc	Length = 57 nt ; Tm = 60.01 C
SPAC22G7.03_C_F2	TTACACATGGCATGGATGAACTATACAAAtaattttcataaccaggcgcttaatataata	Length = 60 nt ; Tm = 56.90 C
SPAC22G7.03_C_R2	cgatacaccatcattttcagttgttttgg	Length = 29 nt ; Tm = 61.46 C
SPAC22G7.03_C_Fc	gcacgcaaaattaatactgggaatagc	Length = 27 nt ; Tm = 59.34 C
ubp13_C_F1	gccggagcaggttgttgatacg	Length = 22 nt ; Tm = 60.25 C
ubp13_C_R1	TCCACCTCCACCACTAGCACTACCAGCatttgtctgattagatatgacagattcatcgc	Length = 59 nt ; Tm = 60.21 C
ubp13_C_F2	TTACACATGGCATGGATGAACTATACAAAtaaatgattaggaaattacttcggctttttt	Length = 60 nt ; Tm = 58.73 C
ubp13_C_R2	ggtaatggaaaaagtttggtgggg	Length = 24 nt ; Tm = 58.53 C
ubp13_C_Fc	gctggatgtatattcgttggtcatgg	Length = 26 nt ; Tm = 59.40 C
SPAC22G7.05_C_F1	atcgtgaaaaatcaaaaaaatccttacg	Length = 28 nt ; Tm = 58.24 C
SPAC22G7.05_C_R1	TCCACCTCCACCACTAGCACTACCAGCtttcccaaaaacttgtttcttccattcc	Length = 55 nt ; Tm = 61.46 C
SPAC22G7.05_C_F2	TTACACATGGCATGGATGAACTATACAAAtgaatggaatttcatttaggtttttttagta	Length = 60 nt ; Tm = 56.78 C
SPAC22G7.05_C_R2	ttatcttattggtaattggattttttatattttgg	Length = 35 nt ; Tm = 58.42 C
SPAC22G7.05_C_Fc	cagcatagaaaataaaactgttgaagatactgg	Length = 33 nt ; Tm = 59.44 C
ura1_C_F1	ccgtgagttgactaaagaagttgttgc	Length = 27 nt ; Tm = 58.52 C
ura1_C_R1	TCCACCTCCACCACTAGCACTACCAGCatttgctacttcagtagcacccataacac	Length = 56 nt ; Tm = 58.37 C
ura1_C_F2	TTACACATGGCATGGATGAACTATACAAAtaaaaatggctttcttacgtttgttatctta	Length = 60 nt ; Tm = 57.04 C
ura1_C_R2	aattgaaacaaaccaactacaaatgaagg	Length = 29 nt ; Tm = 58.17 C
ura1_C_Fc	ctgacgacgtgaaagacgatattcg	Length = 25 nt ; Tm = 58.76 C
SPAC22G7.07c_C_F1	tggaatttaacgcttgtctctacatgg	Length = 27 nt ; Tm = 58.69 C
SPAC22G7.07c_C_R1	TCCACCTCCACCACTAGCACTACCAGCattgtctgatgaccagtataattcatgca	Length = 56 nt ; Tm = 58.08 C
SPAC22G7.07c_C_F2	TTACACATGGCATGGATGAACTATACAAAtgatggaaaatgctacattgttcgtattg	Length = 58 nt ; Tm = 60.20 C
SPAC22G7.07c_C_R2	tcacgccgtttgagcttttagc	Length = 22 nt ; Tm = 58.22 C
SPAC22G7.07c_C_Fc	gcgtcgtggcagtttggtgc	Length = 20 nt ; Tm = 60.92 C
ppk8_C_F1	gttcaaaaccatatgttgctcccg	Length = 24 nt ; Tm = 58.38 C
ppk8_C_R1	TCCACCTCCACCACTAGCACTACCAGCgattagagttttccgaacttgttgcatcc	Length = 56 nt ; Tm = 61.33 C
ppk8_C_F2	TTACACATGGCATGGATGAACTATACAAAtaaggagaatttgtctactttagagattttt	Length = 60 nt ; Tm = 53.69 C
ppk8_C_R2	tggtgaacttgaacaacatttggagc	Length = 26 nt ; Tm = 60.09 C
ppk8_C_Fc	ccactctgatgtctgatggtgtagtcg	Length = 27 nt ; Tm = 59.79 C
nup45_C_F1	cttcgcgtcaaacgatcccc	Length = 20 nt ; Tm = 58.93 C
nup45_C_R1	TCCACCTCCACCACTAGCACTACCAGCacttataaagggcaaggacgttgaagtg	Length = 55 nt ; Tm = 60.05 C
nup45_C_F2	TTACACATGGCATGGATGAACTATACAAAtaatagcgatcattaaagggacttcataatc	Length = 60 nt ; Tm = 58.02 C
nup45_C_R2	tgttgtattgctttaaagagatttccatgg	Length = 30 nt ; Tm = 59.94 C
nup45_C_Fc	aaacacctggcgcaacctatcc	Length = 22 nt ; Tm = 58.86 C
SPAC22G7.10_C_F1	ggtggtgttcattcaggtgcagc	Length = 23 nt ; Tm = 60.16 C
SPAC22G7.10_C_R1	TCCACCTCCACCACTAGCACTACCAGCatatctgttgcgtcgatatcggcc	Length = 51 nt ; Tm = 60.01 C
SPAC22G7.10_C_F2	TTACACATGGCATGGATGAACTATACAAAtaagataaatacaataacgtttgtgtatgca	Length = 60 nt ; Tm = 55.43 C
SPAC22G7.10_C_R2	aacccgcgcccaaagagccc	Length = 20 nt ; Tm = 65.73 C
SPAC22G7.10_C_Fc	gcatcttcaaactataatactacacatacatctgg	Length = 35 nt ; Tm = 58.64 C
SPAC22G7.11c_C_F1	gccaagagactggtgattattccgc	Length = 25 nt ; Tm = 60.89 C
SPAC22G7.11c_C_R1	TCCACCTCCACCACTAGCACTACCAGCagcttgggtttcatcatcaatttcttc	Length = 54 nt ; Tm = 58.94 C
SPAC22G7.11c_C_F2	TTACACATGGCATGGATGAACTATACAAAtaattgctgcccagttgattaccc	Length = 53 nt ; Tm = 58.08 C
SPAC22G7.11c_C_R2	tctccggacagatactccaactactcc	Length = 27 nt ; Tm = 59.04 C
SPAC22G7.11c_C_Fc	acaacaagccaaagaaagagccg	Length = 23 nt ; Tm = 58.51 C
sss1_C_F1	aagcctgaccgcaaaggtatcg	Length = 22 nt ; Tm = 59.11 C
sss1_C_R1	TCCACCTCCACCACTAGCACTACCAGCagcacctccactaatattaatgttaataatcac	Length = 60 nt ; Tm = 56.76 C
sss1_C_F2	TTACACATGGCATGGATGAACTATACAAAtgagaagtgtgagcaattcttgttcagagc	Length = 59 nt ; Tm = 62.93 C
sss1_C_R2	gcctcgacacatttaatcggcg	Length = 22 nt ; Tm = 60.22 C
sss1_C_Fc	gggttcacattttatcaagcgttgc	Length = 25 nt ; Tm = 59.64 C
SPAC4G8.03c_C_F1	gagcgaatcattgagaaattttttgg	Length = 26 nt ; Tm = 58.31 C
SPAC4G8.03c_C_R1	TCCACCTCCACCACTAGCACTACCAGCactggacgttgaggaagtcagctttgc	Length = 54 nt ; Tm = 63.62 C
SPAC4G8.03c_C_F2	TTACACATGGCATGGATGAACTATACAAAtgatttagcattatatgctttatgaaaatac	Length = 60 nt ; Tm = 54.06 C
SPAC4G8.03c_C_R2	gagaacaggaataacttcaaaacatcgc	Length = 28 nt ; Tm = 58.74 C
SPAC4G8.03c_C_Fc	tcagaatgcttatggtaattatcttgtacagc	Length = 32 nt ; Tm = 58.77 C
SPAC4G8.04_C_F1	tggacgccatttcatttcattgg	Length = 23 nt ; Tm = 60.29 C
SPAC4G8.04_C_R1	TCCACCTCCACCACTAGCACTACCAGCataattgaccgctaagtttaacgaagaaatagc	Length = 60 nt ; Tm = 60.82 C
SPAC4G8.04_C_F2	TTACACATGGCATGGATGAACTATACAAAtgagttctttgttttgttttactggtttga	Length = 59 nt ; Tm = 58.78 C
SPAC4G8.04_C_R2	ccgtaagagcaatgtttatatagcatacagg	Length = 31 nt ; Tm = 59.04 C
SPAC4G8.04_C_Fc	ctgacctgatgacttcgcgagc	Length = 22 nt ; Tm = 58.53 C
ppk14_C_F1	tgaaagatgaaaatgatcgccttgg	Length = 25 nt ; Tm = 60.10 C
ppk14_C_R1	TCCACCTCCACCACTAGCACTACCAGCatcccactcatgatgcacagtaactg	Length = 53 nt ; Tm = 58.06 C
ppk14_C_F2	TTACACATGGCATGGATGAACTATACAAAtaggtcattttcttttcttcctgtaacttgc	Length = 60 nt ; Tm = 59.81 C
ppk14_C_R2	aatggtaattttgttaaggtggtttttgg	Length = 29 nt ; Tm = 58.96 C
ppk14_C_Fc	ctccttcaatttccagcctttgc	Length = 23 nt ; Tm = 58.00 C
trm12_C_F1	ttggaaagcaacgtttatgcagc	Length = 23 nt ; Tm = 58.04 C
trm12_C_R1	TCCACCTCCACCACTAGCACTACCAGCaaccgtctctatatcgtaaacgatatgtgac	Length = 58 nt ; Tm = 58.54 C
trm12_C_F2	TTACACATGGCATGGATGAACTATACAAAtagttaatggtaattttgttaaggtggtttt	Length = 60 nt ; Tm = 56.10 C
trm12_C_R2	gcatattgatggtaatttttcgcacg	Length = 26 nt ; Tm = 59.56 C
trm12_C_Fc	gagctgctttgaaaaatggctgg	Length = 23 nt ; Tm = 58.92 C
SPAC4G8.07c_C_F1	cctttttgaatcaacttttggaatatagtcc	Length = 31 nt ; Tm = 59.16 C
SPAC4G8.07c_C_R1	TCCACCTCCACCACTAGCACTACCAGCagatacaacctttgtcaatgtctaaaatgttag	Length = 60 nt ; Tm = 57.46 C
SPAC4G8.07c_C_F2	TTACACATGGCATGGATGAACTATACAAAtgaagttaagaatttctcgcaaagtttataa	Length = 60 nt ; Tm = 57.14 C
SPAC4G8.07c_C_R2	tcctcttcgattaaataaattcttgggc	Length = 28 nt ; Tm = 59.31 C
SPAC4G8.07c_C_Fc	tggtaattgatcctcccagaaaagg	Length = 25 nt ; Tm = 58.40 C
SPAC4G8.08_C_F1	gaatcgaaaaagtacttacaaaagcaatcc	Length = 30 nt ; Tm = 58.46 C
SPAC4G8.08_C_R1	TCCACCTCCACCACTAGCACTACCAGCgtcgatgtctttacttttgaaagattcaaatac	Length = 60 nt ; Tm = 58.73 C
SPAC4G8.08_C_F2	TTACACATGGCATGGATGAACTATACAAAtaaaaaattccttttctatgtttttttttca	Length = 60 nt ; Tm = 56.39 C
SPAC4G8.08_C_R2	ttcagcaattgccaagaaatctgg	Length = 24 nt ; Tm = 59.13 C
SPAC4G8.08_C_Fc	tttatctgcctaccaccgttagttgg	Length = 26 nt ; Tm = 58.59 C
SPAC4G8.09_C_F1	ggaagtgcttgtgaaatgtattgctcc	Length = 27 nt ; Tm = 60.10 C
SPAC4G8.09_C_R1	TCCACCTCCACCACTAGCACTACCAGCgtcggtgactaaactgatgattttttgtttc	Length = 58 nt ; Tm = 60.52 C
SPAC4G8.09_C_F2	TTACACATGGCATGGATGAACTATACAAAtgaaagttggttgagacacgagcttc	Length = 55 nt ; Tm = 59.68 C
SPAC4G8.09_C_R2	aatctctcaaaagcatagacttcatggc	Length = 28 nt ; Tm = 58.52 C
SPAC4G8.09_C_Fc	aataacaaagtcaatatcggaacaattaaagc	Length = 32 nt ; Tm = 58.91 C
gos1_C_F1	tgatgcgaaacaggaagttctatctcc	Length = 27 nt ; Tm = 59.86 C
gos1_C_R1	TCCACCTCCACCACTAGCACTACCAGCatgaaaaaaaaggaacaaaagcatcaag	Length = 55 nt ; Tm = 58.42 C
gos1_C_F2	TTACACATGGCATGGATGAACTATACAAAtaagttgcatgttttatgaaacgtttatgaa	Length = 60 nt ; Tm = 58.66 C
gos1_C_R2	agacgcattatttgtccaagctgc	Length = 24 nt ; Tm = 58.43 C
gos1_C_Fc	cgagatgagcaacttcttaatggcg	Length = 25 nt ; Tm = 60.07 C
atp10_C_F1	gaaaagttaaaagatcaataccagaaaagtgc	Length = 32 nt ; Tm = 58.81 C
atp10_C_R1	TCCACCTCCACCACTAGCACTACCAGCaccaacgtttttatttaccaaaaacttaatcg	Length = 59 nt ; Tm = 60.26 C
atp10_C_F2	TTACACATGGCATGGATGAACTATACAAAtaaaagtaaaaggacttttatattatttcat	Length = 60 nt ; Tm = 50.64 C
atp10_C_R2	tgatgcgaaacaggaagttctatctcc	Length = 27 nt ; Tm = 59.86 C
atp10_C_Fc	ccagttcgttatgcaaatgttcaatcc	Length = 27 nt ; Tm = 60.58 C
SPAC4G8.12c_C_F1	gccaaattaatacctctcatctttataactactcc	Length = 35 nt ; Tm = 59.25 C
SPAC4G8.12c_C_R1	TCCACCTCCACCACTAGCACTACCAGCtcccacacttctcaataccgttgg	Length = 51 nt ; Tm = 58.78 C
SPAC4G8.12c_C_F2	TTACACATGGCATGGATGAACTATACAAAtagcaacataaaaaaatcattttgcctcg	Length = 58 nt ; Tm = 60.64 C
SPAC4G8.12c_C_R2	gcaagcttcgcgattaaataaccg	Length = 24 nt ; Tm = 59.95 C
SPAC4G8.12c_C_Fc	cgacttggatgcttgctcgtcc	Length = 22 nt ; Tm = 60.49 C
prz1_C_F1	ggttgcaataagcgttttactagggc	Length = 26 nt ; Tm = 59.44 C
prz1_C_R1	TCCACCTCCACCACTAGCACTACCAGCtttttgtttgcttgtcgaggccac	Length = 51 nt ; Tm = 61.05 C
prz1_C_F2	TTACACATGGCATGGATGAACTATACAAAtgatgttttaatttccaaagcaagacatttt	Length = 60 nt ; Tm = 60.48 C
prz1_C_R2	tgtaaacaactcttggtcgacggg	Length = 24 nt ; Tm = 58.95 C
prz1_C_Fc	aaagtcagagtctaagtctcaaggaaattacg	Length = 32 nt ; Tm = 58.72 C
SPAC16C9.01c_C_F1	gcgatgcagttgtccctgtgc	Length = 21 nt ; Tm = 60.01 C
SPAC16C9.01c_C_R1	TCCACCTCCACCACTAGCACTACCAGCtacacctcgtttcgtaagttctttgatgg	Length = 56 nt ; Tm = 60.72 C
SPAC16C9.01c_C_F2	TTACACATGGCATGGATGAACTATACAAAtaggttgctcttacaacacaatatagtcatc	Length = 60 nt ; Tm = 56.09 C
SPAC16C9.01c_C_R2	ttatatgtaagagacttcaaaccaccatgc	Length = 30 nt ; Tm = 58.26 C
SPAC16C9.01c_C_Fc	cgatggttgtttaattggtgcatgc	Length = 25 nt ; Tm = 61.01 C
SPAC16C9.02c_C_F1	tgtacctctcaaatcaaagccatgc	Length = 25 nt ; Tm = 58.29 C
SPAC16C9.02c_C_R1	TCCACCTCCACCACTAGCACTACCAGCgtgcggaatggtaagattgggaaaa	Length = 52 nt ; Tm = 60.94 C
SPAC16C9.02c_C_F2	TTACACATGGCATGGATGAACTATACAAAtaaagagcaaagctttgggaagtaacattt	Length = 59 nt ; Tm = 60.16 C
SPAC16C9.02c_C_R2	gttgaatcatgctgaaaattaagtatccg	Length = 29 nt ; Tm = 58.60 C
SPAC16C9.02c_C_Fc	gaagctgagattgcctaccaaatgg	Length = 25 nt ; Tm = 59.09 C
nmd3_C_F1	cgtccttgcgtatcatttagctgttacc	Length = 28 nt ; Tm = 61.09 C
nmd3_C_R1	TCCACCTCCACCACTAGCACTACCAGCaatatgcattgcctcaacgtcatctaac	Length = 55 nt ; Tm = 59.62 C
nmd3_C_F2	TTACACATGGCATGGATGAACTATACAAAtaaaaatgctttaggttaccaaacctttttt	Length = 60 nt ; Tm = 58.70 C
nmd3_C_R2	tgtaatgcctcctcctggtttcc	Length = 23 nt ; Tm = 58.04 C
nmd3_C_Fc	ttggtggtattctaaatgcgggc	Length = 23 nt ; Tm = 58.79 C
mot2_C_F1	acctaaaatccaaaaactgaaagctgc	Length = 27 nt ; Tm = 58.49 C
mot2_C_R1	TCCACCTCCACCACTAGCACTACCAGCactttggaaaccaggaggaggca	Length = 50 nt ; Tm = 59.78 C
mot2_C_F2	TTACACATGGCATGGATGAACTATACAAAtagtcttctttttcatttaagttttgtagta	Length = 60 nt ; Tm = 51.77 C
mot2_C_R2	ggttatcagatgggattggttattcacg	Length = 28 nt ; Tm = 60.63 C
mot2_C_Fc	agcaacctttagatgcactgaaatcc	Length = 26 nt ; Tm = 58.01 C
cph1_C_F1	gccgtggtgataaggacgcc	Length = 20 nt ; Tm = 58.82 C
cph1_C_R1	TCCACCTCCACCACTAGCACTACCAGCagtgcgtgccttattgaataaagtgc	Length = 53 nt ; Tm = 58.81 C
cph1_C_F2	TTACACATGGCATGGATGAACTATACAAAtgaatttttacgatatttttacattttgtat	Length = 60 nt ; Tm = 53.64 C
cph1_C_R2	acctttccttatcactttcttttattttattcc	Length = 33 nt ; Tm = 58.08 C
cph1_C_Fc	tctcatgactccattggaaaaaaagg	Length = 26 nt ; Tm = 58.55 C
upf1_C_F1	tgcaaggaaaaaggatatttagttgaagg	Length = 29 nt ; Tm = 59.38 C
upf1_C_R1	TCCACCTCCACCACTAGCACTACCAGCgaacctagtaggttcgtcgaacttgct	Length = 54 nt ; Tm = 58.56 C
upf1_C_F2	TTACACATGGCATGGATGAACTATACAAAtagttaataagtatttgcttacttgtaatta	Length = 60 nt ; Tm = 48.77 C
upf1_C_R2	cattgcaaatccttcctaatagggc	Length = 25 nt ; Tm = 58.19 C
upf1_C_Fc	catgctttatggtatcattttgtcctcc	Length = 28 nt ; Tm = 59.09 C
pom2_C_F1	tggaagtattgggccctcctcc	Length = 22 nt ; Tm = 59.92 C
pom2_C_R1	TCCACCTCCACCACTAGCACTACCAGCaactgggaggtctggtaagggatg	Length = 51 nt ; Tm = 58.35 C
pom2_C_F2	TTACACATGGCATGGATGAACTATACAAAtaagtatcaatgtttatttattaataaaaga	Length = 60 nt ; Tm = 48.58 C
pom2_C_R2	caaatatcggtcgaccacttgcc	Length = 23 nt ; Tm = 59.21 C
pom2_C_Fc	ggtgttcctcttttcccagggg	Length = 22 nt ; Tm = 59.48 C
urb2_C_F1	ctcatgaatttctataaaccaaaaaaagttcc	Length = 32 nt ; Tm = 58.63 C
urb2_C_R1	TCCACCTCCACCACTAGCACTACCAGCtgcttcattccacttagcaaatattaagtaatc	Length = 60 nt ; Tm = 59.09 C
urb2_C_F2	TTACACATGGCATGGATGAACTATACAAAtaaaaaccttaagaaaaatgcttgatagcta	Length = 60 nt ; Tm = 56.64 C
urb2_C_R2	aagagctcaaacgtctaatgaaaagcc	Length = 27 nt ; Tm = 58.66 C
urb2_C_Fc	tgaaatgaaaaaaatcaaagggatcg	Length = 26 nt ; Tm = 58.49 C
vps45_C_F1	tcaattctgttggacctgattcaagg	Length = 26 nt ; Tm = 59.28 C
vps45_C_R1	TCCACCTCCACCACTAGCACTACCAGCttttattctggttgacatatacataatatccta	Length = 60 nt ; Tm = 54.56 C
vps45_C_F2	TTACACATGGCATGGATGAACTATACAAAtaaaacaaaacgcagaatttttccaaaac	Length = 58 nt ; Tm = 59.95 C
vps45_C_R2	ttcttcgcttacggacgccg	Length = 20 nt ; Tm = 59.74 C
vps45_C_Fc	gcgtgcccgtagtggtttaaagg	Length = 23 nt ; Tm = 60.50 C
SPAC2G11.04_C_F1	tgcctcaaaatccggaattgg	Length = 21 nt ; Tm = 58.35 C
SPAC2G11.04_C_R1	TCCACCTCCACCACTAGCACTACCAGCtttatcattaattttagagtgcttagtttctgt	Length = 60 nt ; Tm = 55.40 C
SPAC2G11.04_C_F2	TTACACATGGCATGGATGAACTATACAAAtgaggagaatcttaatgttaatttttttatc	Length = 60 nt ; Tm = 54.38 C
SPAC2G11.04_C_R2	caatattatttgtcgagcagaggaacg	Length = 27 nt ; Tm = 58.40 C
SPAC2G11.04_C_Fc	cattgtcaattgaggcaaaactttcc	Length = 26 nt ; Tm = 58.92 C
SPAC2G11.05c_C_F1	ccagaatgttgaaaaactgaaaagctacc	Length = 29 nt ; Tm = 59.77 C
SPAC2G11.05c_C_R1	TCCACCTCCACCACTAGCACTACCAGCtttttttgacgatttaaacttgattttatgg	Length = 58 nt ; Tm = 58.61 C
SPAC2G11.05c_C_F2	TTACACATGGCATGGATGAACTATACAAAtaggattatcatatgtgatcatatagtatta	Length = 60 nt ; Tm = 48.85 C
SPAC2G11.05c_C_R2	ctaaaaaggaaaatgtagcgttaaaaatgc	Length = 30 nt ; Tm = 58.55 C
SPAC2G11.05c_C_Fc	ggaattttagacgacaaagggaaagg	Length = 26 nt ; Tm = 58.57 C
vps4_C_F1	gctaaaatgaccgatggctactcg	Length = 24 nt ; Tm = 58.00 C
vps4_C_R1	TCCACCTCCACCACTAGCACTACCAGCtccctctgctccaaagtcctttg	Length = 50 nt ; Tm = 58.39 C
vps4_C_F2	TTACACATGGCATGGATGAACTATACAAAtagtaatatgataaaggagctattttcgctt	Length = 60 nt ; Tm = 55.94 C
vps4_C_R2	actttgcactttttgatagcatgcg	Length = 25 nt ; Tm = 58.53 C
vps4_C_Fc	tgcccgcgctcggatgttcg	Length = 20 nt ; Tm = 67.64 C
ptc3_C_F1	gcgctcctcctgagtatgccg	Length = 21 nt ; Tm = 60.59 C
ptc3_C_R1	TCCACCTCCACCACTAGCACTACCAGCatctgctgcagacacagcctcc	Length = 49 nt ; Tm = 58.02 C
ptc3_C_F2	TTACACATGGCATGGATGAACTATACAAAtgattattccctacttcacgcatattacac	Length = 59 nt ; Tm = 58.19 C
ptc3_C_R2	gaaattagtctgggtatgtttactcatgcc	Length = 30 nt ; Tm = 58.84 C
ptc3_C_Fc	gttgccgctaacgacggacc	Length = 20 nt ; Tm = 59.00 C
smn1_C_F1	aatcagcaaacagagacgacattgg	Length = 25 nt ; Tm = 58.28 C
smn1_C_R1	TCCACCTCCACCACTAGCACTACCAGCatctttacgttgctcacttttagcaagtcc	Length = 57 nt ; Tm = 60.55 C
smn1_C_F2	TTACACATGGCATGGATGAACTATACAAAtagcttcttgtgctatttttcaaagttatgt	Length = 60 nt ; Tm = 57.13 C
smn1_C_R2	catatatgtaaacaacagaataaatggtatcaagg	Length = 35 nt ; Tm = 58.41 C
smn1_C_Fc	agaatcaataagtaagctagaagaaggtgagc	Length = 32 nt ; Tm = 58.22 C
SPAC2G11.09_C_F1	ggaacatccacagcattcaactgg	Length = 24 nt ; Tm = 59.21 C
SPAC2G11.09_C_R1	TCCACCTCCACCACTAGCACTACCAGCagcggtgttcaaatcaattaaaggc	Length = 52 nt ; Tm = 58.63 C
SPAC2G11.09_C_F2	TTACACATGGCATGGATGAACTATACAAAtaatattgtttttaagtcatgttcttattta	Length = 60 nt ; Tm = 50.60 C
SPAC2G11.09_C_R2	ctactgaagtcgacccaaatttccc	Length = 25 nt ; Tm = 58.14 C
SPAC2G11.09_C_Fc	gccccagcccatgtttataatgc	Length = 23 nt ; Tm = 60.19 C
SPAC2G11.10c_C_F1	aatacactaccatttgtgattatgttcctacg	Length = 32 nt ; Tm = 58.43 C
SPAC2G11.10c_C_R1	TCCACCTCCACCACTAGCACTACCAGCatacagtgggaaatttgggtcgacttc	Length = 54 nt ; Tm = 60.47 C
SPAC2G11.10c_C_F2	TTACACATGGCATGGATGAACTATACAAAtgaaattaaaaattactttagtatttttaat	Length = 60 nt ; Tm = 49.31 C
SPAC2G11.10c_C_R2	tgcctttaattgatttgaacaccgc	Length = 25 nt ; Tm = 60.05 C
SPAC2G11.10c_C_Fc	tggtccgaacaaaatgcttagtcg	Length = 24 nt ; Tm = 59.07 C
prh1_C_F1	gctttactacatcctgacggttcttatcg	Length = 29 nt ; Tm = 59.77 C
prh1_C_R1	TCCACCTCCACCACTAGCACTACCAGCagtggaccggcgggcaaggtag	Length = 49 nt ; Tm = 64.80 C
prh1_C_F2	TTACACATGGCATGGATGAACTATACAAAtaacatttcagttgcttaaaaaaataaaaaa	Length = 60 nt ; Tm = 55.57 C
prh1_C_R2	tgtgaggaaagcccagaaaggg	Length = 22 nt ; Tm = 59.03 C
prh1_C_Fc	ccgaagtcaactccgaaaatctcc	Length = 24 nt ; Tm = 59.02 C
rqh1_C_F1	catgagcaagggttttctgatgatagc	Length = 27 nt ; Tm = 60.17 C
rqh1_C_R1	TCCACCTCCACCACTAGCACTACCAGCacgataattttgcttaaccatgggatg	Length = 54 nt ; Tm = 59.38 C
rqh1_C_F2	TTACACATGGCATGGATGAACTATACAAAtaatttattcctgttaatttatggttcgttt	Length = 60 nt ; Tm = 56.10 C
rqh1_C_R2	gctcagaacatgccaaactgtagtgg	Length = 26 nt ; Tm = 59.92 C
rqh1_C_Fc	tggatactgattacccgattgacacc	Length = 26 nt ; Tm = 58.96 C
atg22_C_F1	tcagctgacgttttccgggc	Length = 20 nt ; Tm = 59.58 C
atg22_C_R1	TCCACCTCCACCACTAGCACTACCAGCagaggaggacctatgcaagttggg	Length = 51 nt ; Tm = 58.60 C
atg22_C_F2	TTACACATGGCATGGATGAACTATACAAAtaactcacccactagcatttatttattgatt	Length = 60 nt ; Tm = 56.73 C
atg22_C_R2	aaatttatgtatggcctcactaagccg	Length = 27 nt ; Tm = 58.96 C
atg22_C_Fc	ggccttttgggttacattcctgg	Length = 23 nt ; Tm = 59.44 C
taf111_C_F1	tgaagaagaggcgtgagattgacg	Length = 24 nt ; Tm = 59.35 C
taf111_C_R1	TCCACCTCCACCACTAGCACTACCAGCgtttttgtcgagcatagtagccaaacc	Length = 54 nt ; Tm = 59.44 C
taf111_C_F2	TTACACATGGCATGGATGAACTATACAAAtaaaataatactgagtgttataaagaatatt	Length = 60 nt ; Tm = 47.82 C
taf111_C_R2	tgtaaaggaacttgcagcatatggg	Length = 25 nt ; Tm = 58.25 C
taf111_C_Fc	aacaggaaaccattcatgacccg	Length = 23 nt ; Tm = 58.60 C
tgs1_C_F1	ttgacacttttaaatctttgcagtttgc	Length = 28 nt ; Tm = 58.21 C
tgs1_C_R1	TCCACCTCCACCACTAGCACTACCAGCaatttttcgcgcaatagcaccc	Length = 49 nt ; Tm = 59.02 C
tgs1_C_F2	TTACACATGGCATGGATGAACTATACAAAtgaaagtttcaactcattttcacgtgaag	Length = 58 nt ; Tm = 59.86 C
tgs1_C_R2	gaaggacgaaaacccactactcgc	Length = 24 nt ; Tm = 59.08 C
tgs1_C_Fc	cgagtcactttcattcaaggagacg	Length = 25 nt ; Tm = 58.05 C
SPAC521.02_C_F1	ggaacgcagcacaatgcatgg	Length = 21 nt ; Tm = 60.74 C
SPAC521.02_C_R1	TCCACCTCCACCACTAGCACTACCAGCttctactacgaaatagttttccaaggttgtaga	Length = 60 nt ; Tm = 58.87 C
SPAC521.02_C_F2	TTACACATGGCATGGATGAACTATACAAAtaaattagacaacagaataaatacataaaaa	Length = 60 nt ; Tm = 50.60 C
SPAC521.02_C_R2	ttatttttttatttattttttttattttttttttccc	Length = 37 nt ; Tm = 58.57 C
SPAC521.02_C_Fc	ccttgccaatgtagtaggaaattataacacc	Length = 31 nt ; Tm = 59.72 C
SPAC521.03_C_F1	cgtttactgctctaccaagtctgccc	Length = 26 nt ; Tm = 60.34 C
SPAC521.03_C_R1	TCCACCTCCACCACTAGCACTACCAGCcgcttgctttctgtacacatgattgg	Length = 53 nt ; Tm = 60.65 C
SPAC521.03_C_F2	TTACACATGGCATGGATGAACTATACAAAtaggcattaaaactatgttacaaagctgttc	Length = 60 nt ; Tm = 57.31 C
SPAC521.03_C_R2	gcttacatcatcactttgaaacttgcg	Length = 27 nt ; Tm = 59.21 C
SPAC521.03_C_Fc	gcagagaatcatacgtaggcggc	Length = 23 nt ; Tm = 58.80 C
SPAC521.04c_C_F1	ttagtaccgaatacaactgagtttatgaatgc	Length = 32 nt ; Tm = 58.70 C
SPAC521.04c_C_R1	TCCACCTCCACCACTAGCACTACCAGCgtagttgaagaatgtgaaaccaagcatgg	Length = 56 nt ; Tm = 61.02 C
SPAC521.04c_C_F2	TTACACATGGCATGGATGAACTATACAAAtagattttttctctgcacaccttgttgtc	Length = 58 nt ; Tm = 59.18 C
SPAC521.04c_C_R2	aaactatgttacaaagctgttcgttattattacg	Length = 34 nt ; Tm = 58.50 C
SPAC521.04c_C_Fc	cggttttggataaatttgccattagc	Length = 26 nt ; Tm = 59.85 C
rps802_C_F1	gaccaagtcggccatcgtcc	Length = 20 nt ; Tm = 58.75 C
rps802_C_R1	TCCACCTCCACCACTAGCACTACCAGCtttcttaggagccatacgacgaagg	Length = 52 nt ; Tm = 58.81 C
rps802_C_F2	TTACACATGGCATGGATGAACTATACAAAtaaggttgtttcttcaataaattagttcata	Length = 60 nt ; Tm = 53.71 C
rps802_C_R2	cattttcctttcaaagcaattcgc	Length = 24 nt ; Tm = 58.02 C
rps802_C_Fc	cgcctaccacccttctaacaacg	Length = 23 nt ; Tm = 58.63 C
rpb2_C_F1	aggacctgtgcaaattttgactcg	Length = 24 nt ; Tm = 58.27 C
rpb2_C_R1	TCCACCTCCACCACTAGCACTACCAGCcttatggtttttagtaaataaccgcggtgc	Length = 57 nt ; Tm = 61.92 C
rpb2_C_F2	TTACACATGGCATGGATGAACTATACAAAtagttttgcttatttgaataaattaatacat	Length = 60 nt ; Tm = 51.72 C
rpb2_C_R2	gagttggcaattcgagatggttacc	Length = 25 nt ; Tm = 58.85 C
rpb2_C_Fc	ggtggacgataaaattcacgctcg	Length = 24 nt ; Tm = 60.46 C
sib1_C_F1	tgctggatctccctgttcatgg	Length = 22 nt ; Tm = 58.43 C
sib1_C_R1	TCCACCTCCACCACTAGCACTACCAGCaagttcaatttccttaataattgtaacaaaatt	Length = 60 nt ; Tm = 56.02 C
sib1_C_F2	TTACACATGGCATGGATGAACTATACAAAtaaattgaagccgaaattaggtaacaactac	Length = 60 nt ; Tm = 58.13 C
sib1_C_R2	agttacaaaaaagactcatatgaatgccg	Length = 29 nt ; Tm = 58.36 C
sib1_C_Fc	cagtcttttttgaatgagatttcggg	Length = 26 nt ; Tm = 58.30 C
sib2_C_F1	caaaagcaaaaagcctgaaactcg	Length = 24 nt ; Tm = 58.29 C
sib2_C_R1	TCCACCTCCACCACTAGCACTACCAGCattaagataagaagcagggacccgagc	Length = 54 nt ; Tm = 61.11 C
sib2_C_F2	TTACACATGGCATGGATGAACTATACAAAtgattctcagcttaactattcacctcatttg	Length = 60 nt ; Tm = 59.51 C
sib2_C_R2	tgcttacgttttgtatgtcaatttggg	Length = 27 nt ; Tm = 59.22 C
sib2_C_Fc	ttcagtcgattaagaacgaaggcg	Length = 24 nt ; Tm = 58.53 C
ies4_C_F1	cgcgttcagcaccaaaatcg	Length = 20 nt ; Tm = 58.73 C
ies4_C_R1	TCCACCTCCACCACTAGCACTACCAGCaataccagttgcagattcaggcattg	Length = 53 nt ; Tm = 59.34 C
ies4_C_F2	TTACACATGGCATGGATGAACTATACAAAtaaattctttgtacctttacgttattatata	Length = 60 nt ; Tm = 50.18 C
ies4_C_R2	aagaaaaaaaataaggattgaatagttaaacagc	Length = 34 nt ; Tm = 58.26 C
ies4_C_Fc	caaaccatcttcgggtgctgc	Length = 21 nt ; Tm = 58.99 C
SPAC23G3.05c_C_F1	tgtgtctacctttgctgcctactgg	Length = 25 nt ; Tm = 58.47 C
SPAC23G3.05c_C_R1	TCCACCTCCACCACTAGCACTACCAGCtagacgaatagaaggaacacagctaaatattgc	Length = 60 nt ; Tm = 60.69 C
SPAC23G3.05c_C_F2	TTACACATGGCATGGATGAACTATACAAAtaacctgtcgatttcgttccattcc	Length = 54 nt ; Tm = 59.16 C
SPAC23G3.05c_C_R2	gtttgattaaataaatagaaaaaaaatgtaacaacg	Length = 36 nt ; Tm = 58.36 C
SPAC23G3.05c_C_Fc	ttaacttgcacagggagatttattattgg	Length = 29 nt ; Tm = 58.27 C
SPAC23G3.06_C_F1	ggaaaattattaccattgcctacagctcc	Length = 29 nt ; Tm = 60.45 C
SPAC23G3.06_C_R1	TCCACCTCCACCACTAGCACTACCAGCatcctttgactttttggactttttcttcttc	Length = 58 nt ; Tm = 60.05 C
SPAC23G3.06_C_F2	TTACACATGGCATGGATGAACTATACAAAtgagtaggtcgttagagcaaattccattaa	Length = 59 nt ; Tm = 59.77 C
SPAC23G3.06_C_R2	tttactatagcacaagcaaatgaatgcc	Length = 28 nt ; Tm = 58.12 C
SPAC23G3.06_C_Fc	gaaaaccgtttacgttctttggagg	Length = 25 nt ; Tm = 58.24 C
snf30_C_F1	tgcagggagccaatagtctgaagg	Length = 24 nt ; Tm = 60.37 C
snf30_C_R1	TCCACCTCCACCACTAGCACTACCAGCtttgttaaattccatcccctgttgatatc	Length = 56 nt ; Tm = 59.58 C
snf30_C_F2	TTACACATGGCATGGATGAACTATACAAAtagtggtgtttttgaagtttatgatatagaa	Length = 60 nt ; Tm = 54.18 C
snf30_C_R2	tttagattcaaaaggtaattaagcgacacc	Length = 30 nt ; Tm = 58.73 C
snf30_C_Fc	cgttcagattctgtttcctcggg	Length = 23 nt ; Tm = 58.62 C
ubp7_C_F1	cgccaatcccaaaaaaatttcc	Length = 22 nt ; Tm = 58.31 C
ubp7_C_R1	TCCACCTCCACCACTAGCACTACCAGCaacacgttcatagaatagcatatacgcttcg	Length = 58 nt ; Tm = 60.97 C
ubp7_C_F2	TTACACATGGCATGGATGAACTATACAAAtagacttctattgctttaaatcctcatttta	Length = 60 nt ; Tm = 54.93 C
ubp7_C_R2	gtttaagcacctctaacctcgggc	Length = 24 nt ; Tm = 58.38 C
ubp7_C_Fc	tccaggagatttcccacgatgg	Length = 22 nt ; Tm = 59.54 C
taf4_C_F1	gctactgcaagcatcatggctgg	Length = 23 nt ; Tm = 60.51 C
taf4_C_R1	TCCACCTCCACCACTAGCACTACCAGCatcttttagcctaatgtaagcacgcatc	Length = 55 nt ; Tm = 58.54 C
taf4_C_F2	TTACACATGGCATGGATGAACTATACAAAtaaacttatgaatttaatatggccttaaaaa	Length = 60 nt ; Tm = 54.85 C
taf4_C_R2	gtatattcctgcgtgtgtcacaaacg	Length = 26 nt ; Tm = 58.52 C
taf4_C_Fc	acaaagctcttccgctgcagc	Length = 21 nt ; Tm = 58.35 C
ssr3_C_F1	ctctttccttgctacgatgatgtcg	Length = 25 nt ; Tm = 58.09 C
ssr3_C_R1	TCCACCTCCACCACTAGCACTACCAGCcttcttagcagaagcatttaaaacgctttg	Length = 57 nt ; Tm = 61.05 C
ssr3_C_F2	TTACACATGGCATGGATGAACTATACAAAtgatagactattactacgttaccagtagaaa	Length = 60 nt ; Tm = 52.05 C
ssr3_C_R2	tgctaaggcaatgatgcgtgc	Length = 21 nt ; Tm = 58.39 C
ssr3_C_Fc	gatcctaggcacagccaaattcg	Length = 23 nt ; Tm = 58.65 C
rpn6_C_F1	aacctgaactggcttccgatcc	Length = 22 nt ; Tm = 58.09 C
rpn6_C_R1	TCCACCTCCACCACTAGCACTACCAGCaagtaatgcagaagctttattttcgatca	Length = 56 nt ; Tm = 58.28 C
rpn6_C_F2	TTACACATGGCATGGATGAACTATACAAAtaattttacgtctttcaactataaaaatgga	Length = 60 nt ; Tm = 55.34 C
rpn6_C_R2	ctcttatgtcagggtgagcacttcg	Length = 25 nt ; Tm = 58.08 C
rpn6_C_Fc	ggctgattttgaaaaggctttgc	Length = 23 nt ; Tm = 58.06 C
SPAC23G3.12c_C_F1	ctgcccaatttattacggcgg	Length = 21 nt ; Tm = 58.05 C
SPAC23G3.12c_C_R1	TCCACCTCCACCACTAGCACTACCAGCttgttgttcaccttcagtatcaaaagtgttg	Length = 58 nt ; Tm = 60.68 C
SPAC23G3.12c_C_F2	TTACACATGGCATGGATGAACTATACAAAtgaacagtagccatcatcaattacaacac	Length = 58 nt ; Tm = 58.53 C
SPAC23G3.12c_C_R2	tgtcgaaccatttagtcgtgttgagg	Length = 26 nt ; Tm = 60.10 C
SPAC23G3.12c_C_Fc	cagccgatcaatacgaccttgg	Length = 22 nt ; Tm = 58.09 C
mug35_C_F1	ttaacatccactgacaaggagcgg	Length = 24 nt ; Tm = 59.03 C
mug35_C_R1	TCCACCTCCACCACTAGCACTACCAGCaaaatgcgttggaatcacttggtttg	Length = 53 nt ; Tm = 60.99 C
mug35_C_F2	TTACACATGGCATGGATGAACTATACAAAtaacgatattatatcattcatattcaatcga	Length = 60 nt ; Tm = 54.59 C
mug35_C_R2	gggtcataatttcgtcggctatagagc	Length = 27 nt ; Tm = 60.35 C
mug35_C_Fc	caattgttgagacgcgattctagtgg	Length = 26 nt ; Tm = 59.89 C
tfg3_C_F1	gagaagtacctggctacagtgatgaagg	Length = 28 nt ; Tm = 58.83 C
tfg3_C_R1	TCCACCTCCACCACTAGCACTACCAGCcatagtgacgcgtttagcacagaaac	Length = 53 nt ; Tm = 58.16 C
tfg3_C_F2	TTACACATGGCATGGATGAACTATACAAAtaattaagagcattgcagttttgtgcagc	Length = 58 nt ; Tm = 61.66 C
tfg3_C_R2	tgaattgctgattatgaaagctaaaaagg	Length = 29 nt ; Tm = 58.55 C
tfg3_C_Fc	ccaggtttattaaaggcactgacagc	Length = 26 nt ; Tm = 58.38 C
SPAC22H12.03_C_F1	agacaaaatgatgagtacagtcgaaaagg	Length = 29 nt ; Tm = 58.39 C
SPAC22H12.03_C_R1	TCCACCTCCACCACTAGCACTACCAGCattatttaaaaagtttatgatgctctccgaaaa	Length = 60 nt ; Tm = 59.59 C
SPAC22H12.03_C_F2	TTACACATGGCATGGATGAACTATACAAAtaataacaacctacactgtattgtaaacttt	Length = 60 nt ; Tm = 51.95 C
SPAC22H12.03_C_R2	tggctgtaaatatgcaacgattatcg	Length = 26 nt ; Tm = 58.24 C
SPAC22H12.03_C_Fc	caggaaaatgatacagattgacgaagc	Length = 27 nt ; Tm = 58.33 C
rps102_C_F1	cattggcttcacacgtcgtcg	Length = 21 nt ; Tm = 58.60 C
rps102_C_R1	TCCACCTCCACCACTAGCACTACCAGCaacagattccaagggagcaacgtcc	Length = 52 nt ; Tm = 62.28 C
rps102_C_F2	TTACACATGGCATGGATGAACTATACAAAtaaatgtccttgctgccatcgtcg	Length = 53 nt ; Tm = 61.80 C
rps102_C_R2	cctagctcaaatagcacacagatggg	Length = 26 nt ; Tm = 59.15 C
rps102_C_Fc	gtccgcaaatggcaaacaacc	Length = 21 nt ; Tm = 58.77 C
SPAC22H12.05c_C_F1	ttctggttcccggttatctgtgg	Length = 23 nt ; Tm = 58.72 C
SPAC22H12.05c_C_R1	TCCACCTCCACCACTAGCACTACCAGCtacggataaagacgaagaatttcgtcttcc	Length = 57 nt ; Tm = 61.88 C
SPAC22H12.05c_C_F2	TTACACATGGCATGGATGAACTATACAAAtagaactacaaatataatgacctatgtttaa	Length = 60 nt ; Tm = 50.40 C
SPAC22H12.05c_C_R2	tttatcatagctactcttcaaaccctctcg	Length = 30 nt ; Tm = 58.96 C
SPAC22H12.05c_C_Fc	ggcatataattgatcctgaaaagcgc	Length = 26 nt ; Tm = 60.03 C
rpc19_C_F1	ccatacgctaggcaattctcttcg	Length = 24 nt ; Tm = 58.12 C
rpc19_C_R1	TCCACCTCCACCACTAGCACTACCAGCtccatcaacctccatggtagtagatgtatc	Length = 57 nt ; Tm = 59.71 C
rpc19_C_F2	TTACACATGGCATGGATGAACTATACAAAtaaatttggttatttgttcccttggactttt	Length = 60 nt ; Tm = 60.54 C
rpc19_C_R2	aataaacgctttgtaaatacgcgacc	Length = 26 nt ; Tm = 58.01 C
rpc19_C_Fc	atctgtgacatttcaaattcaaaaagagg	Length = 29 nt ; Tm = 58.27 C
SPAC1687.02_C_F1	tgaatttctacttgcctatccgaatgc	Length = 27 nt ; Tm = 59.77 C
SPAC1687.02_C_R1	TCCACCTCCACCACTAGCACTACCAGCgtttaatggcaccagtcttggttca	Length = 52 nt ; Tm = 58.09 C
SPAC1687.02_C_F2	TTACACATGGCATGGATGAACTATACAAAtaaataataaaagactccggcttcatctgtg	Length = 60 nt ; Tm = 60.31 C
SPAC1687.02_C_R2	cgatcagccttcacctgtagcg	Length = 22 nt ; Tm = 58.47 C
SPAC1687.02_C_Fc	cctctgctgtttggaatggcg	Length = 21 nt ; Tm = 59.12 C
rfc4_C_F1	gccgatcagccttcacctgtagc	Length = 23 nt ; Tm = 60.83 C
rfc4_C_R1	TCCACCTCCACCACTAGCACTACCAGCaataataaaagactccggcttcatctgtg	Length = 56 nt ; Tm = 59.38 C
rfc4_C_F2	TTACACATGGCATGGATGAACTATACAAAtagtttaatggcaccagtcttggttca	Length = 56 nt ; Tm = 58.99 C
rfc4_C_R2	atccgaatgcatatatagctgccg	Length = 24 nt ; Tm = 58.21 C
rfc4_C_Fc	cggtcttgtgaacggtgaaaacg	Length = 23 nt ; Tm = 60.18 C
mcb1_C_F1	tgatgtcggttgtagatgtagaggcg	Length = 26 nt ; Tm = 60.21 C
mcb1_C_R1	TCCACCTCCACCACTAGCACTACCAGCgttgacagtccaatgattgattagactacg	Length = 57 nt ; Tm = 58.60 C
mcb1_C_F2	TTACACATGGCATGGATGAACTATACAAAtgattgatcgcatattttcttataatcaaca	Length = 60 nt ; Tm = 58.56 C
mcb1_C_R2	ggttcattgagtttttagactgcttgcc	Length = 28 nt ; Tm = 60.52 C
mcb1_C_Fc	gccatggaagatctattttgccagc	Length = 25 nt ; Tm = 60.84 C
pli1_C_F1	catgaggatgcccagtcgtcc	Length = 21 nt ; Tm = 58.76 C
pli1_C_R1	TCCACCTCCACCACTAGCACTACCAGCatctatactctgaaaagtgtttcccgttcc	Length = 57 nt ; Tm = 59.59 C
pli1_C_F2	TTACACATGGCATGGATGAACTATACAAAtaataactgtgaataacgttatgctaattac	Length = 60 nt ; Tm = 52.44 C
pli1_C_R2	cgtatcggcagaactggctatcg	Length = 23 nt ; Tm = 59.59 C
pli1_C_Fc	catctgccagttctaaaagcttcacc	Length = 26 nt ; Tm = 58.54 C
rpl44_C_F1	cgtgagcccgttaacgtttctgg	Length = 23 nt ; Tm = 61.39 C
rpl44_C_R1	TCCACCTCCACCACTAGCACTACCAGCagcaacagtcttcttggggcgttg	Length = 51 nt ; Tm = 62.28 C
rpl44_C_F2	TTACACATGGCATGGATGAACTATACAAAtagactgatggttttaaataaaatctttaaa	Length = 60 nt ; Tm = 53.27 C
rpl44_C_R2	tgaacaacaagatgctcaagtagactgg	Length = 28 nt ; Tm = 58.90 C
rpl44_C_Fc	tcttgttaagcgtcccgaattcg	Length = 23 nt ; Tm = 59.14 C
SPAC1687.07_C_F1	ccattacatttgctgctagaagattttgg	Length = 29 nt ; Tm = 60.40 C
SPAC1687.07_C_R1	TCCACCTCCACCACTAGCACTACCAGCaagttttgtaacagctttattgtcaagtggc	Length = 58 nt ; Tm = 60.39 C
SPAC1687.07_C_F2	TTACACATGGCATGGATGAACTATACAAAtaaatgtcattaagcaacaactgaaatcaga	Length = 60 nt ; Tm = 58.77 C
SPAC1687.07_C_R2	gaacatggaaagtacagcggatcg	Length = 24 nt ; Tm = 58.58 C
SPAC1687.07_C_Fc	atgtcactgttgttttggctataattatcg	Length = 30 nt ; Tm = 58.23 C
SPAC1687.08_C_F1	gacttccaaatcttcaattactgctaacg	Length = 29 nt ; Tm = 58.17 C
SPAC1687.08_C_R1	TCCACCTCCACCACTAGCACTACCAGCtaaggctagcatctttttgcaattaactattag	Length = 60 nt ; Tm = 58.77 C
SPAC1687.08_C_F2	TTACACATGGCATGGATGAACTATACAAAtaattatttgcttttcaaattccttgaagag	Length = 60 nt ; Tm = 58.25 C
SPAC1687.08_C_R2	catacatgtgatttttccttgcggg	Length = 25 nt ; Tm = 60.24 C
SPAC1687.08_C_Fc	cattgtcataagctttctcaaactttttacg	Length = 31 nt ; Tm = 59.22 C
SPAC1687.09_C_F1	tggtgctccaacgagtgttttagc	Length = 24 nt ; Tm = 59.20 C
SPAC1687.09_C_R1	TCCACCTCCACCACTAGCACTACCAGCgtcagtcatcgcgccctcgttc	Length = 49 nt ; Tm = 62.52 C
SPAC1687.09_C_F2	TTACACATGGCATGGATGAACTATACAAAtagagaaatcaacatcgggtcctcttttt	Length = 58 nt ; Tm = 60.65 C
SPAC1687.09_C_R2	tggtatccaaggaattcgttaagcg	Length = 25 nt ; Tm = 59.32 C
SPAC1687.09_C_Fc	tgtccgcgaactctggtctcg	Length = 21 nt ; Tm = 59.74 C
mcp1_C_F1	ctcctgcttctgtgtcgcttcg	Length = 22 nt ; Tm = 58.71 C
mcp1_C_R1	TCCACCTCCACCACTAGCACTACCAGCtagaaaagtaggtagtttagaaccttcatcaga	Length = 60 nt ; Tm = 56.88 C
mcp1_C_F2	TTACACATGGCATGGATGAACTATACAAAtaatttgtctctcgttactctacaatatttt	Length = 60 nt ; Tm = 53.13 C
mcp1_C_R2	ttacccatgtggttttatcggtgc	Length = 24 nt ; Tm = 58.61 C
mcp1_C_Fc	tgtcaagcttactggaagttcgacg	Length = 25 nt ; Tm = 58.58 C
spb1_C_F1	aaatgaaggctcttaatgctcgtcc	Length = 25 nt ; Tm = 58.08 C
spb1_C_R1	TCCACCTCCACCACTAGCACTACCAGCacgacgaccctttttagctagtcttttttg	Length = 57 nt ; Tm = 61.40 C
spb1_C_F2	TTACACATGGCATGGATGAACTATACAAAtaaaatacttgactgtttaatttcattaaca	Length = 60 nt ; Tm = 52.69 C
spb1_C_R2	cgaacgacattgaggacgtccg	Length = 22 nt ; Tm = 61.10 C
spb1_C_Fc	aagccaatcaccaaagaagccg	Length = 22 nt ; Tm = 59.09 C
coq4_C_F1	tgcctacaaacattgaaggagaattagc	Length = 28 nt ; Tm = 59.14 C
coq4_C_R1	TCCACCTCCACCACTAGCACTACCAGCaaccagcggaggagcagcctc	Length = 48 nt ; Tm = 61.43 C
coq4_C_F2	TTACACATGGCATGGATGAACTATACAAAtagacctgtaattcaaatttcttccatttac	Length = 60 nt ; Tm = 56.42 C
coq4_C_R2	gaatgaaaaaggatttgcgcgc	Length = 22 nt ; Tm = 59.53 C
coq4_C_Fc	cgttttgtagatgacccagaggagg	Length = 25 nt ; Tm = 58.97 C
csn5_C_F1	cattccaaagctgaaaaaaaggttacg	Length = 27 nt ; Tm = 59.44 C
csn5_C_R1	TCCACCTCCACCACTAGCACTACCAGCttctttaaataatttatcttggacatcaatttg	Length = 60 nt ; Tm = 57.42 C
csn5_C_F2	TTACACATGGCATGGATGAACTATACAAAtgaataaatcaacgattcactaatatcagga	Length = 60 nt ; Tm = 57.91 C
csn5_C_R2	tgaaagtgacattacaacgtctacgacc	Length = 28 nt ; Tm = 58.62 C
csn5_C_Fc	gccggagcccacgcagaagc	Length = 20 nt ; Tm = 65.60 C
SPAC1687.14c_C_F1	tgttatttcgttcattttagcatttttgg	Length = 29 nt ; Tm = 58.94 C
SPAC1687.14c_C_R1	TCCACCTCCACCACTAGCACTACCAGCagatatatgaatccacaattcggcaaatt	Length = 56 nt ; Tm = 59.32 C
SPAC1687.14c_C_F2	TTACACATGGCATGGATGAACTATACAAAtgagattgtttatcaatggagacaaacttc	Length = 59 nt ; Tm = 58.28 C
SPAC1687.14c_C_R2	tgaatttacacaatcgccaatccc	Length = 24 nt ; Tm = 58.66 C
SPAC1687.14c_C_Fc	catcggacgctgattttcattcc	Length = 23 nt ; Tm = 59.27 C
SPAC1687.23c_C_F1	agagcaaacactgaattcgatgtgg	Length = 25 nt ; Tm = 58.28 C
SPAC1687.23c_C_R1	TCCACCTCCACCACTAGCACTACCAGCttttttaaggattcttactttgtttatgtattt	Length = 60 nt ; Tm = 54.76 C
SPAC1687.23c_C_F2	TTACACATGGCATGGATGAACTATACAAAtgaatgtgtataaataatgtcaaacattcat	Length = 60 nt ; Tm = 54.99 C
SPAC1687.23c_C_R2	ggacgaaacttgaccttaatgaatatatgg	Length = 30 nt ; Tm = 58.74 C
SPAC1687.23c_C_Fc	ccgaatttagagtgatatactttgaaactgc	Length = 31 nt ; Tm = 58.48 C
gsk3_C_F1	aagtgttccccttgatgcattgg	Length = 23 nt ; Tm = 58.73 C
gsk3_C_R1	TCCACCTCCACCACTAGCACTACCAGCatcaattcgggcacgatgaattgg	Length = 51 nt ; Tm = 62.46 C
gsk3_C_F2	TTACACATGGCATGGATGAACTATACAAAtaaatgtaacgggtatatgcattcatcttc	Length = 59 nt ; Tm = 58.10 C
gsk3_C_R2	tctacgaagcaaaaacttagtaatgactctacc	Length = 33 nt ; Tm = 58.72 C
gsk3_C_Fc	aatacgtccacagcctctttcacg	Length = 24 nt ; Tm = 58.29 C
erg31_C_F1	ttttcacctttgtcaacttctggtcc	Length = 26 nt ; Tm = 58.59 C
erg31_C_R1	TCCACCTCCACCACTAGCACTACCAGCatggttcttcttagcagagttagcgatg	Length = 55 nt ; Tm = 58.69 C
erg31_C_F2	TTACACATGGCATGGATGAACTATACAAAtaaacaacatatctagactcagaagagtttg	Length = 60 nt ; Tm = 53.97 C
erg31_C_R2	gatgcgagacttccaaattttctgg	Length = 25 nt ; Tm = 59.07 C
erg31_C_Fc	tttctttccccttcacaagttgacc	Length = 25 nt ; Tm = 58.54 C
SPAC1687.17c_C_F1	cgccgcctcaaacacagagc	Length = 20 nt ; Tm = 60.25 C
SPAC1687.17c_C_R1	TCCACCTCCACCACTAGCACTACCAGCtactgtagaaaaatctgtaacgaagaagtatac	Length = 60 nt ; Tm = 54.04 C
SPAC1687.17c_C_F2	TTACACATGGCATGGATGAACTATACAAAtgacgcctgaagagaataagaaaagaaaaa	Length = 59 nt ; Tm = 60.93 C
SPAC1687.17c_C_R2	cgcgcataaagtaaacatacaaatagtagc	Length = 30 nt ; Tm = 58.28 C
SPAC1687.17c_C_Fc	agagttgattttatatttgtcgtttctacttcg	Length = 33 nt ; Tm = 58.54 C
ssl3_C_F1	caaatacccaattacaatatatctccttgacg	Length = 32 nt ; Tm = 59.62 C
ssl3_C_R1	TCCACCTCCACCACTAGCACTACCAGCaacaaagctgtatatatcctcaattaacttgga	Length = 60 nt ; Tm = 58.67 C
ssl3_C_F2	TTACACATGGCATGGATGAACTATACAAAtagctgttttctattcagccaccttacattt	Length = 60 nt ; Tm = 60.09 C
ssl3_C_R2	ggaggagtttggcttataaattctggc	Length = 27 nt ; Tm = 59.68 C
ssl3_C_Fc	acgttttgccacgagttattcagc	Length = 24 nt ; Tm = 58.35 C
SPAC1687.19c_C_F1	ggaatgatattggacctcttgaagaagg	Length = 28 nt ; Tm = 59.55 C
SPAC1687.19c_C_R1	TCCACCTCCACCACTAGCACTACCAGCtgccaataaatcaatatttaccatacgtaatgc	Length = 60 nt ; Tm = 61.27 C
SPAC1687.19c_C_F2	TTACACATGGCATGGATGAACTATACAAAtagttttgtgaatttttttaaaaaaatggct	Length = 60 nt ; Tm = 57.85 C
SPAC1687.19c_C_R2	tttgataaacagtaataattgggaagtacgc	Length = 31 nt ; Tm = 58.60 C
SPAC1687.19c_C_Fc	cgcaaaggtgtaataaacttaaggaacc	Length = 28 nt ; Tm = 58.02 C
mis6_C_F1	ccttttaaatcagattatagccaattcttacc	Length = 32 nt ; Tm = 58.08 C
mis6_C_R1	TCCACCTCCACCACTAGCACTACCAGCacgatttaatgttgaaagtagaaaatcagaaat	Length = 60 nt ; Tm = 58.10 C
mis6_C_F2	TTACACATGGCATGGATGAACTATACAAAtagtttgtttacagttaacatttatttacct	Length = 60 nt ; Tm = 51.55 C
mis6_C_R2	tcaggaagtacaccctttagtgaagcc	Length = 27 nt ; Tm = 59.11 C
mis6_C_Fc	tgccattttgagctttttgcagc	Length = 23 nt ; Tm = 60.15 C
SPAC1687.21_C_F1	tgtagaagccaaaaaactgttgaatgc	Length = 27 nt ; Tm = 58.82 C
SPAC1687.21_C_R1	TCCACCTCCACCACTAGCACTACCAGCagcaattaatttgccagtctcttccg	Length = 53 nt ; Tm = 59.88 C
SPAC1687.21_C_F2	TTACACATGGCATGGATGAACTATACAAAtaaacctcttacttactatttttgacctatc	Length = 60 nt ; Tm = 52.30 C
SPAC1687.21_C_R2	cacgaaatgaaccgaaatgttaaacg	Length = 26 nt ; Tm = 59.58 C
SPAC1687.21_C_Fc	ataaaaaattctaatgaaataggcatgaacg	Length = 31 nt ; Tm = 58.01 C
puf3_C_F1	gcaactccaagaatgtatctaactaatttcg	Length = 31 nt ; Tm = 58.48 C
puf3_C_R1	TCCACCTCCACCACTAGCACTACCAGCcttgcattccttgctggccagc	Length = 49 nt ; Tm = 62.55 C
puf3_C_F2	TTACACATGGCATGGATGAACTATACAAAtaaccatataatatgatgaatgtggattttg	Length = 60 nt ; Tm = 56.29 C
puf3_C_R2	agctttcctttgctcgttttagatagc	Length = 27 nt ; Tm = 58.15 C
puf3_C_Fc	catctctgagaaggctgaaaagtaagtatcc	Length = 31 nt ; Tm = 59.61 C
tim10_C_F1	gtactttggtagactaatttttggcaacg	Length = 29 nt ; Tm = 58.07 C
tim10_C_R1	TCCACCTCCACCACTAGCACTACCAGCtggtgttggattttcttgaccacg	Length = 51 nt ; Tm = 59.58 C
tim10_C_F2	TTACACATGGCATGGATGAACTATACAAAtgagccctttgattatcaacacatctacc	Length = 58 nt ; Tm = 60.58 C
tim10_C_R2	tgagggcttggtggaactttcg	Length = 22 nt ; Tm = 59.87 C
tim10_C_Fc	cgtttaagtcaattgtactgcatacctagc	Length = 30 nt ; Tm = 58.20 C
tam1_C_F1	ttacaaccatactaatgaaaaatgaagaaagg	Length = 32 nt ; Tm = 58.02 C
tam1_C_R1	TCCACCTCCACCACTAGCACTACCAGCaagttgagaaataacttgatccaaagcattgc	Length = 59 nt ; Tm = 62.72 C
tam1_C_F2	TTACACATGGCATGGATGAACTATACAAAtagttgctgtatatttactcctactatcaat	Length = 60 nt ; Tm = 51.45 C
tam1_C_R2	tgattcgggagcttccatctgg	Length = 22 nt ; Tm = 59.80 C
tam1_C_Fc	cagcaattgtccgagttagcatcg	Length = 24 nt ; Tm = 59.62 C
ies6_C_F1	cagtttacttgcaaggccatttcg	Length = 24 nt ; Tm = 58.79 C
ies6_C_R1	TCCACCTCCACCACTAGCACTACCAGCcttcagaacaacatccgatgagcg	Length = 51 nt ; Tm = 59.58 C
ies6_C_F2	TTACACATGGCATGGATGAACTATACAAAtaaaattaatagacttaaaaatgaacgctat	Length = 60 nt ; Tm = 52.89 C
ies6_C_R2	gcggagctcttaaatgtagcaatgc	Length = 25 nt ; Tm = 59.36 C
ies6_C_Fc	gcggctttcaatttgccatagc	Length = 22 nt ; Tm = 59.55 C
mss1_C_F1	ttcggattacacaactatgtttaagccc	Length = 28 nt ; Tm = 58.88 C
mss1_C_R1	TCCACCTCCACCACTAGCACTACCAGCctttccaacacagaattttgagaaaatgac	Length = 57 nt ; Tm = 59.66 C
mss1_C_F2	TTACACATGGCATGGATGAACTATACAAAtaatgcatttgtacaattatgcaagctcg	Length = 58 nt ; Tm = 60.42 C
mss1_C_R2	tgatgtcgttaattcagctcaagcc	Length = 25 nt ; Tm = 58.42 C
mss1_C_Fc	aaagattgccttcgtcaaagaaaacc	Length = 26 nt ; Tm = 59.08 C
mak16_C_F1	aggaagaggaggaacgagaagaagc	Length = 25 nt ; Tm = 58.67 C
mak16_C_R1	TCCACCTCCACCACTAGCACTACCAGCccaagaatgttgaacagcaggtattttttc	Length = 57 nt ; Tm = 61.23 C
mak16_C_F2	TTACACATGGCATGGATGAACTATACAAAtaaaaaaaaaaaaaaggttttgaatgttatc	Length = 60 nt ; Tm = 56.03 C
mak16_C_R2	agcgactgcgtgaacaaattgc	Length = 22 nt ; Tm = 58.87 C
mak16_C_Fc	cgtgagggtttaattgatgaaggcg	Length = 25 nt ; Tm = 61.49 C
hri2_C_F1	caacaaaacttcaagaccttcgtcg	Length = 25 nt ; Tm = 58.04 C
hri2_C_R1	TCCACCTCCACCACTAGCACTACCAGCgcgggtttcaagatgttgaatcc	Length = 50 nt ; Tm = 58.37 C
hri2_C_F2	TTACACATGGCATGGATGAACTATACAAAtaaactaaaaatcttcactttttaatactta	Length = 60 nt ; Tm = 49.83 C
hri2_C_R2	aaaaatacctgctgttcaacattcttgg	Length = 28 nt ; Tm = 58.97 C
hri2_C_Fc	tgcacccgtttcaaacaaatatgg	Length = 24 nt ; Tm = 59.48 C
SPAC222.08c_C_F1	gatattgaagtgactcgtaattattttggacc	Length = 32 nt ; Tm = 59.10 C
SPAC222.08c_C_R1	TCCACCTCCACCACTAGCACTACCAGCatcctttttctcctttaaaggtaaaacacg	Length = 57 nt ; Tm = 59.03 C
SPAC222.08c_C_F2	TTACACATGGCATGGATGAACTATACAAAtagttttttaaattcatgcctatagttgcat	Length = 60 nt ; Tm = 56.91 C
SPAC222.08c_C_R2	ggttaaattttctatggaatgtgtatctatattaccc	Length = 37 nt ; Tm = 59.65 C
SPAC222.08c_C_Fc	cagatccttatttgttgcgcgc	Length = 22 nt ; Tm = 58.41 C
seb1_C_F1	gtggccttccgattactcctgg	Length = 22 nt ; Tm = 58.46 C
seb1_C_R1	TCCACCTCCACCACTAGCACTACCAGCttggggttgccaaggaggttg	Length = 48 nt ; Tm = 60.43 C
seb1_C_F2	TTACACATGGCATGGATGAACTATACAAAtaatgtgttaaaagacgcttacaagtattat	Length = 60 nt ; Tm = 53.82 C
seb1_C_R2	actatgggagctttataatatacttaatgccg	Length = 32 nt ; Tm = 58.37 C
seb1_C_Fc	ctgcagaatatggcggcacg	Length = 20 nt ; Tm = 58.71 C
byr4_C_F1	cgatggattgataattcgatttctgg	Length = 26 nt ; Tm = 58.75 C
byr4_C_R1	TCCACCTCCACCACTAGCACTACCAGCttgttcggcattaagtatattataaagctcc	Length = 58 nt ; Tm = 58.12 C
byr4_C_F2	TTACACATGGCATGGATGAACTATACAAAtaaacaaggttttgtctttaccttgcg	Length = 56 nt ; Tm = 58.11 C
byr4_C_R2	gcttacaagtattataatgatggcaaaaatgg	Length = 32 nt ; Tm = 59.72 C
byr4_C_Fc	ggaatccaggttgtcggaaatatgg	Length = 25 nt ; Tm = 60.40 C
hem13_C_F1	gctttcgtcaaggattgtgccc	Length = 22 nt ; Tm = 59.40 C
hem13_C_R1	TCCACCTCCACCACTAGCACTACCAGCgcaccattcaataggggtatgcg	Length = 50 nt ; Tm = 59.10 C
hem13_C_F2	TTACACATGGCATGGATGAACTATACAAAtagaaagattcacaaaaatgacttttacttc	Length = 60 nt ; Tm = 55.04 C
hem13_C_R2	ttgtgaaattagatctcaagccaaatagg	Length = 29 nt ; Tm = 58.41 C
hem13_C_Fc	ggagactcgtggcattggcg	Length = 20 nt ; Tm = 59.95 C
SPAC222.17_C_F1	gcctgacttcaacttattagatatagcagtacg	Length = 33 nt ; Tm = 58.96 C
SPAC222.17_C_R1	TCCACCTCCACCACTAGCACTACCAGCcagtcgctcttttctttcatttgtatctaatt	Length = 59 nt ; Tm = 59.23 C
SPAC222.17_C_F2	TTACACATGGCATGGATGAACTATACAAAtaaaatttgtaccgatgctaacgttttatg	Length = 59 nt ; Tm = 58.32 C
SPAC222.17_C_R2	tgccttttttgctcttcattatttgg	Length = 26 nt ; Tm = 58.77 C
SPAC222.17_C_Fc	ctcatgacatgcagctcttaaacagc	Length = 26 nt ; Tm = 58.27 C
atp2_C_F1	cttgcaggttctgttcaacaaatgc	Length = 25 nt ; Tm = 58.78 C
atp2_C_R1	TCCACCTCCACCACTAGCACTACCAGCtgcagccaattcttgtgcaatcttc	Length = 52 nt ; Tm = 61.15 C
atp2_C_F2	TTACACATGGCATGGATGAACTATACAAAtaaatcaatttgctaagactttttgatgttt	Length = 60 nt ; Tm = 56.94 C
atp2_C_R2	caactcgctgtgcttttaaatttgc	Length = 25 nt ; Tm = 58.26 C
atp2_C_Fc	cgtatgatggatcctcgtattcttgg	Length = 26 nt ; Tm = 58.77 C
SPAC222.13c_C_F1	tcgccttcagcccttgatcg	Length = 20 nt ; Tm = 59.67 C
SPAC222.13c_C_R1	TCCACCTCCACCACTAGCACTACCAGCagtcctttttctaaggtcaaacataggatct	Length = 58 nt ; Tm = 58.13 C
SPAC222.13c_C_F2	TTACACATGGCATGGATGAACTATACAAAtaattttttttctctcttttaattacttctt	Length = 60 nt ; Tm = 51.86 C
SPAC222.13c_C_R2	cgttgggaaaataccttctgaattgc	Length = 26 nt ; Tm = 59.95 C
SPAC222.13c_C_Fc	ctggtcaaggaggagaaagttatttgg	Length = 27 nt ; Tm = 58.68 C
SPAC222.14c_C_F1	ccagaatccccccatacttttgg	Length = 23 nt ; Tm = 59.28 C
SPAC222.14c_C_R1	TCCACCTCCACCACTAGCACTACCAGCtgaaagcgcagttttttctgcttcg	Length = 52 nt ; Tm = 62.46 C
SPAC222.14c_C_F2	TTACACATGGCATGGATGAACTATACAAAtgattcgtctgctataaagaataacgaaatt	Length = 60 nt ; Tm = 58.49 C
SPAC222.14c_C_R2	tgcttggtataggttgaagaataacaatgc	Length = 30 nt ; Tm = 59.96 C
SPAC222.14c_C_Fc	gcaaacgttccgtaatcaatacaacc	Length = 26 nt ; Tm = 58.77 C
meu13_C_F1	gagcgtacacagcacttgttttatgc	Length = 26 nt ; Tm = 58.16 C
meu13_C_R1	TCCACCTCCACCACTAGCACTACCAGCgtttaagtcaattggtccctccgtttc	Length = 54 nt ; Tm = 60.17 C
meu13_C_F2	TTACACATGGCATGGATGAACTATACAAAtaaaaacttaactttaaatttagctgatccc	Length = 60 nt ; Tm = 55.59 C
meu13_C_R2	aaccctgttggcgtatttgatgg	Length = 23 nt ; Tm = 58.67 C
meu13_C_Fc	agaagcaaattcaagaactaaaagatgagg	Length = 30 nt ; Tm = 58.33 C
SPAC222.18_C_F1	cccggacactaggccaggcc	Length = 20 nt ; Tm = 62.24 C
SPAC222.18_C_R1	TCCACCTCCACCACTAGCACTACCAGCggcgtaattacttaatctccttttgtcatc	Length = 57 nt ; Tm = 58.34 C
SPAC222.18_C_F2	TTACACATGGCATGGATGAACTATACAAAtgaagaagagggtttactacaagagtatgca	Length = 60 nt ; Tm = 59.27 C
SPAC222.18_C_R2	ggcaaaaaagctcaacgcgtagc	Length = 23 nt ; Tm = 60.94 C
SPAC222.18_C_Fc	gcaccatcaaatacgccaacagg	Length = 23 nt ; Tm = 60.02 C
csn3_C_F1	tggaggtttatcctatgcaccgg	Length = 23 nt ; Tm = 58.75 C
csn3_C_R1	TCCACCTCCACCACTAGCACTACCAGCcgcgttgagcttttttgcca	Length = 47 nt ; Tm = 58.54 C
csn3_C_F2	TTACACATGGCATGGATGAACTATACAAAtagctacaaaattaattacatttagtaatct	Length = 60 nt ; Tm = 49.66 C
csn3_C_R2	agaaagatatcaccgagatgacaaaagg	Length = 28 nt ; Tm = 58.30 C
csn3_C_Fc	gacaattctacggcttttattctctttgc	Length = 29 nt ; Tm = 59.22 C
SPAC821.03c_C_F1	caatacttgtcgaaacctcgcttatcc	Length = 27 nt ; Tm = 59.41 C
SPAC821.03c_C_R1	TCCACCTCCACCACTAGCACTACCAGCatcaaaaatgtgagaaattttgtgcatcagc	Length = 58 nt ; Tm = 63.10 C
SPAC821.03c_C_F2	TTACACATGGCATGGATGAACTATACAAAtaaatgtttctgctgttatatttttttcgtc	Length = 60 nt ; Tm = 57.22 C
SPAC821.03c_C_R2	tgtcgtagtattacaaattctatatgcaaaggg	Length = 33 nt ; Tm = 59.52 C
[truncated: 23,771 more rows]
